# Supplementary material for: Relativistic spacetime crystals
Source: Acta Crystallogr A Found Adv. 2021 May 27;77(Pt 4):242–56. doi: 10.1107/S2053273321003259 (PMC8248891; doi:10.1107/S2053273321003259)
Supplement: Supplementary file 1 [file a-77-00242-sup1.nb]

(* Content-type: application/vnd.wolfram.mathematica *)

(*** Wolfram Notebook File ***)
(* http://www.wolfram.com/nb *)

(* CreatedBy='Mathematica 12.1' *)

(*CacheID: 234*)
(* Internal cache information:
NotebookFileLineBreakTest
NotebookFileLineBreakTest
NotebookDataPosition[       158,          7]
NotebookDataLength[   2143034,      37569]
NotebookOptionsPosition[   2135700,      37468]
NotebookOutlinePosition[   2136147,      37486]
CellTagsIndexPosition[   2136104,      37483]
WindowFrame->Normal*)

(* Beginning of Notebook Content *)
Notebook[{

Cell[CellGroupData[{
Cell[BoxData[
 RowBox[{
  RowBox[{
   StyleBox["(*",
    FontWeight->"Plain"], 
   StyleBox[" ",
    FontWeight->"Plain"], 
   RowBox[{
    RowBox[{
     StyleBox[
      RowBox[{"Figure", " ", "1"}],
      FontWeight->"Bold"], 
     StyleBox[":",
      FontWeight->"Plain"], 
     StyleBox[" ",
      FontWeight->"Plain"], 
     StyleBox["\[IndentingNewLine]",
      FontWeight->"Plain"], 
     RowBox[{
      RowBox[{
       StyleBox["Definitions",
        FontWeight->"Bold"], 
       StyleBox[" ",
        FontWeight->"Bold"], 
       StyleBox["of",
        FontWeight->"Bold"], 
       StyleBox[" ",
        FontWeight->"Bold"], 
       StyleBox["different",
        FontWeight->"Bold"], 
       StyleBox[" ",
        FontWeight->"Bold"], 
       StyleBox["inertial",
        FontWeight->"Bold"], 
       StyleBox[" ",
        FontWeight->"Bold"], 
       StyleBox["frames",
        FontWeight->"Bold"], 
       StyleBox[" ",
        FontWeight->"Bold"], 
       StyleBox["and",
        FontWeight->"Bold"], 
       StyleBox[" ",
        FontWeight->"Bold"], 
       RowBox[{
        StyleBox["observers",
         FontWeight->"Bold"], 
        StyleBox[".",
         FontWeight->"Bold"], 
        StyleBox["\[IndentingNewLine]",
         FontWeight->"Plain"], 
        StyleBox["Defines",
         FontWeight->"Plain"]}], 
       StyleBox[" ",
        FontWeight->"Plain"], 
       StyleBox["a",
        FontWeight->"Plain"], 
       StyleBox[" ",
        FontWeight->"Plain"], 
       StyleBox["ground",
        FontWeight->"Bold"], 
       StyleBox[" ",
        FontWeight->"Bold"], 
       StyleBox["frame",
        FontWeight->"Bold"], 
       StyleBox[" ",
        FontWeight->"Bold"], 
       StyleBox[
        RowBox[{"(", "GF", ")"}],
        FontWeight->"Bold"], 
       StyleBox[" ",
        FontWeight->"Bold"], 
       StyleBox["observer",
        FontWeight->"Bold"], 
       StyleBox["\[IndentingNewLine]",
        FontWeight->"Plain"], 
       StyleBox[" ",
        FontWeight->"Plain"], 
       StyleBox["A",
        FontWeight->"Plain"], 
       StyleBox[" ",
        FontWeight->"Plain"], 
       StyleBox["train",
        FontWeight->"Bold"], 
       StyleBox[" ",
        FontWeight->"Bold"], 
       StyleBox["frame",
        FontWeight->"Bold"], 
       StyleBox[" ",
        FontWeight->"Bold"], 
       StyleBox[
        RowBox[{"(", "TF", ")"}],
        FontWeight->"Bold"], 
       StyleBox[" ",
        FontWeight->"Bold"], 
       StyleBox["observer",
        FontWeight->"Bold"], 
       StyleBox[" ",
        FontWeight->"Plain"], 
       StyleBox["moving",
        FontWeight->"Plain"], 
       StyleBox[" ",
        FontWeight->"Plain"], 
       StyleBox["at",
        FontWeight->"Plain"], 
       StyleBox[" ",
        FontWeight->"Plain"], 
       StyleBox["speed",
        FontWeight->"Plain"], 
       StyleBox[" ",
        FontWeight->"Plain"], 
       StyleBox["v",
        FontWeight->"Bold",
        FontSlant->"Italic"], 
       StyleBox[" ",
        FontWeight->"Bold",
        FontSlant->"Italic"], 
       StyleBox["relative",
        FontWeight->"Plain"], 
       StyleBox[" ",
        FontWeight->"Plain"], 
       StyleBox["to",
        FontWeight->"Plain"], 
       StyleBox[" ",
        FontWeight->"Plain"], 
       StyleBox["the",
        FontWeight->"Plain"], 
       StyleBox[" ",
        FontWeight->"Plain"], 
       StyleBox["GF",
        FontWeight->"Plain"], 
       StyleBox[" ",
        FontWeight->"Plain"], 
       StyleBox["in",
        FontWeight->"Plain"], 
       StyleBox[" ",
        FontWeight->"Plain"], 
       StyleBox["the",
        FontWeight->"Plain"]}], 
      StyleBox[" ",
       FontWeight->"Plain"], 
      StyleBox["+",
       FontWeight->"Plain"], 
      RowBox[{
       StyleBox["x",
        FontWeight->"Plain",
        FontSlant->"Italic"], 
       StyleBox[" ",
        FontWeight->"Plain"], 
       StyleBox[
        RowBox[{"direction", ".", "\[IndentingNewLine]", "A"}],
        FontWeight->"Plain"], 
       StyleBox[" ",
        FontWeight->"Plain"], 
       StyleBox["bird",
        FontWeight->"Bold"], 
       StyleBox[" ",
        FontWeight->"Bold"], 
       StyleBox[
        RowBox[{"(", 
         RowBox[{"an", " ", "event"}], ")"}],
        FontWeight->"Bold"], 
       StyleBox[" ",
        FontWeight->"Plain"], 
       StyleBox["being",
        FontWeight->"Plain"], 
       StyleBox[" ",
        FontWeight->"Plain"], 
       StyleBox["observed",
        FontWeight->"Plain"], 
       StyleBox[" ",
        FontWeight->"Plain"], 
       StyleBox["by",
        FontWeight->"Plain"], 
       StyleBox[" ",
        FontWeight->"Plain"], 
       StyleBox["the",
        FontWeight->"Plain"], 
       StyleBox[" ",
        FontWeight->"Plain"], 
       StyleBox["GF",
        FontWeight->"Plain"], 
       StyleBox[" ",
        FontWeight->"Plain"], 
       StyleBox["and",
        FontWeight->"Plain"], 
       StyleBox[" ",
        FontWeight->"Plain"], 
       StyleBox["TF",
        FontWeight->"Plain"], 
       StyleBox[" ",
        FontWeight->"Plain"], 
       StyleBox["observers",
        FontWeight->"Plain"]}]}]}], 
    StyleBox[",",
     FontWeight->"Plain"], 
    StyleBox[" ",
     FontWeight->"Plain"], 
    RowBox[{
     RowBox[{
      RowBox[{
       StyleBox["moving",
        FontWeight->"Plain"], 
       StyleBox[" ",
        FontWeight->"Plain"], 
       StyleBox["at",
        FontWeight->"Plain"], 
       StyleBox[" ",
        FontWeight->"Plain"], 
       StyleBox["a",
        FontWeight->"Plain"], 
       StyleBox[" ",
        FontWeight->"Plain"], 
       StyleBox["speed",
        FontWeight->"Plain"], 
       StyleBox[" ",
        FontWeight->"Plain"], 
       StyleBox["u",
        FontWeight->"Bold",
        FontSlant->"Italic"], 
       StyleBox[" ",
        FontWeight->"Plain",
        FontSlant->"Italic"], 
       StyleBox["with",
        FontWeight->"Plain"], 
       StyleBox[" ",
        FontWeight->"Plain"], 
       StyleBox["respect",
        FontWeight->"Plain"], 
       StyleBox[" ",
        FontWeight->"Plain"], 
       StyleBox["to",
        FontWeight->"Plain"], 
       StyleBox[" ",
        FontWeight->"Plain"], 
       StyleBox["the",
        FontWeight->"Plain"], 
       StyleBox[" ",
        FontWeight->"Plain"], 
       StyleBox["GF",
        FontWeight->"Plain"], 
       StyleBox[" ",
        FontWeight->"Plain"], 
       StyleBox["in",
        FontWeight->"Plain"], 
       StyleBox[" ",
        FontWeight->"Plain"], 
       StyleBox["the",
        FontWeight->"Plain"]}], 
      StyleBox[" ",
       FontWeight->"Plain"], 
      StyleBox["+",
       FontWeight->"Plain"], 
      RowBox[{
       StyleBox["x",
        FontWeight->"Plain",
        FontSlant->"Italic"], 
       StyleBox[" ",
        FontWeight->"Plain",
        FontSlant->"Italic"], 
       StyleBox[
        RowBox[{"direction", ".", "\[IndentingNewLine]", "A"}],
        FontWeight->"Plain"], 
       StyleBox[" ",
        FontWeight->"Plain"], 
       StyleBox["frame",
        FontWeight->"Plain"], 
       StyleBox[" ",
        FontWeight->"Plain"], 
       StyleBox["moving",
        FontWeight->"Plain"], 
       StyleBox[" ",
        FontWeight->"Plain"], 
       StyleBox["with",
        FontWeight->"Plain"], 
       StyleBox[" ",
        FontWeight->"Plain"], 
       StyleBox["the",
        FontWeight->"Plain"], 
       StyleBox[" ",
        FontWeight->"Plain"], 
       StyleBox["bird",
        FontWeight->"Plain"], 
       StyleBox[" ",
        FontWeight->"Plain"], 
       StyleBox["is",
        FontWeight->"Plain"], 
       StyleBox[" ",
        FontWeight->"Plain"], 
       StyleBox["called",
        FontWeight->"Plain"], 
       StyleBox[" ",
        FontWeight->"Plain"], 
       StyleBox["the",
        FontWeight->"Plain"], 
       StyleBox[" ",
        FontWeight->"Plain"], 
       StyleBox["bird",
        FontWeight->"Bold"], 
       StyleBox[" ",
        FontWeight->"Bold"], 
       StyleBox["frame",
        FontWeight->"Bold"], 
       StyleBox[" ",
        FontWeight->"Bold"], 
       StyleBox[
        RowBox[{"(", "BF", ")"}],
        FontWeight->"Bold"], 
       StyleBox[" ",
        FontWeight->"Plain"], 
       StyleBox["or",
        FontWeight->"Plain"], 
       StyleBox[" ",
        FontWeight->"Plain"], 
       StyleBox["the",
        FontWeight->"Plain"], 
       StyleBox[" ",
        FontWeight->"Plain"], 
       StyleBox["proper",
        FontWeight->"Bold"], 
       StyleBox[" ",
        FontWeight->"Bold"], 
       RowBox[{
        StyleBox["frame",
         FontWeight->"Bold"], 
        StyleBox[".",
         FontWeight->"Plain"], 
        StyleBox["\[IndentingNewLine]",
         FontWeight->"Plain"], 
        StyleBox["The",
         FontWeight->"Plain"]}], 
       StyleBox[" ",
        FontWeight->"Plain"], 
       StyleBox["hyperbolic",
        FontWeight->"Plain"], 
       StyleBox[" ",
        FontWeight->"Plain"], 
       StyleBox["angles",
        FontWeight->"Plain"], 
       StyleBox[" ",
        FontWeight->"Plain"], 
       StyleBox["are",
        FontWeight->"Plain"], 
       StyleBox[" ",
        FontWeight->"Plain"], 
       StyleBox["defined",
        FontWeight->"Plain"], 
       StyleBox[" ",
        FontWeight->"Plain"], 
       RowBox[{
        StyleBox["as",
         FontWeight->"Plain"], 
        StyleBox[":",
         FontWeight->"Plain"], 
        StyleBox["\[IndentingNewLine]",
         FontWeight->"Plain"], 
        StyleBox[
         RowBox[{"Tanh", 
          RowBox[{"(", "\[Alpha]", ")"}]}],
         FontWeight->"Bold"]}]}]}], 
     StyleBox["=",
      FontWeight->"Bold"], 
     StyleBox[
      RowBox[{
       StyleBox[
        RowBox[{"v", "/", "c"}],
        FontSlant->"Italic"], 
       StyleBox["\[IndentingNewLine]",
        FontSlant->"Italic"], 
       StyleBox[" ",
        FontSlant->"Italic"], 
       RowBox[{
        StyleBox[
         RowBox[{"Tanh", 
          RowBox[{"(", "\[Beta]", ")"}]}],
         FontSlant->"Plain"], 
        StyleBox["=",
         FontSlant->"Italic"], 
        StyleBox[
         RowBox[{"u", "/", "c"}],
         FontSlant->"Italic"]}]}],
      FontWeight->"Bold"]}]}], 
   StyleBox[
    StyleBox[
     RowBox[{
      StyleBox[" ",
       FontWeight->"Bold"], 
      StyleBox[" ",
       FontWeight->"Plain"]}]],
    FontSlant->"Italic"], 
   StyleBox["*)",
    FontWeight->"Plain"]}], 
  StyleBox["\[IndentingNewLine]",
   FontWeight->"Plain"], 
  StyleBox["\[IndentingNewLine]",
   FontWeight->"Plain"], 
  StyleBox["\[IndentingNewLine]",
   FontWeight->"Plain"], 
  StyleBox["\[IndentingNewLine]",
   FontWeight->"Plain"], 
  StyleBox["\[IndentingNewLine]",
   FontWeight->"Plain"], 
  RowBox[{
   StyleBox["(*",
    FontWeight->"Plain"], 
   RowBox[{
    RowBox[{
     RowBox[{
      RowBox[{
       RowBox[{
        RowBox[{
         RowBox[{
          StyleBox[
           RowBox[{"Figure", " ", "2"}],
           FontWeight->"Bold"], ":", "  ", "\[IndentingNewLine]", 
          RowBox[{
           RowBox[{
            RowBox[{
             StyleBox["2",
              FontWeight->"Bold"], 
             StyleBox["D",
              FontWeight->"Bold"], 
             StyleBox[" ",
              FontWeight->"Bold"], 
             StyleBox["Minkowski",
              FontWeight->"Bold"], 
             StyleBox[" ",
              FontWeight->"Bold"], 
             StyleBox["spacetime",
              FontWeight->"Bold"], 
             StyleBox[" ",
              FontWeight->"Bold"], 
             StyleBox[
              RowBox[{"(", "MS", ")"}],
              FontWeight->"Bold"], 
             StyleBox[" ",
              FontWeight->"Bold"], 
             StyleBox["coordinates",
              FontWeight->"Bold"], 
             StyleBox[" ",
              FontWeight->"Bold"], 
             StyleBox["are",
              FontWeight->"Plain"], 
             StyleBox[" ",
              FontWeight->"Plain"], 
             StyleBox["plotted",
              FontWeight->"Plain"], 
             StyleBox[" ",
              FontWeight->"Plain"], 
             StyleBox["in",
              FontWeight->"Plain"], 
             StyleBox[" ",
              FontWeight->"Plain"], 
             StyleBox["hyperbolic",
              FontWeight->"Plain"], 
             StyleBox[" ",
              FontWeight->"Plain"], 
             StyleBox[
              RowBox[{"geometry", ".", " ", "The"}],
              FontWeight->"Plain"], 
             StyleBox[" ",
              FontWeight->"Plain"], 
             StyleBox["code",
              FontWeight->"Plain"], 
             StyleBox[" ",
              FontWeight->"Plain"], 
             StyleBox["below",
              FontWeight->"Plain"], 
             StyleBox[" ",
              FontWeight->"Plain"], 
             StyleBox["plots",
              FontWeight->"Plain"]}], 
            StyleBox["..",
             FontWeight->"Plain"]}], 
           StyleBox["\[IndentingNewLine]",
            FontWeight->"Plain"], 
           StyleBox["  ",
            FontWeight->"Plain"], 
           StyleBox["the",
            FontWeight->"Plain"], 
           StyleBox[" ",
            FontWeight->"Plain"], 
           StyleBox["hyperbolic",
            FontWeight->"Plain"], 
           StyleBox[" ",
            FontWeight->"Plain"], 
           StyleBox["branch",
            FontWeight->"Plain"], 
           StyleBox[" ",
            FontWeight->"Plain"], 
           StyleBox["F",
            FontWeight->"Bold"], 
           StyleBox[" ",
            FontWeight->"Bold"], 
           StyleBox["as",
            FontWeight->"Plain"], 
           StyleBox[" ",
            FontWeight->"Plain"], 
           StyleBox["\[Xi]",
            FontWeight->"Bold"], 
           StyleBox[
            RowBox[{"{", 
             RowBox[{
              RowBox[{"Sinh", "[", "\[Beta]", "]"}], ",", 
              RowBox[{"Cosh", "[", "\[Beta]", "]"}]}], "}"}],
            FontWeight->"Bold"]}]}], 
         StyleBox[",",
          FontWeight->"Bold"], 
         StyleBox[" ",
          FontWeight->"Bold"], 
         RowBox[{
          StyleBox["\[Xi]",
           FontWeight->"Bold"], 
          StyleBox["=",
           FontWeight->"Bold"], 
          RowBox[{
           StyleBox["1",
            FontWeight->"Bold"], 
           StyleBox["\[IndentingNewLine]",
            FontWeight->"Plain"], 
           StyleBox["  ",
            FontWeight->"Plain"], 
           StyleBox["the",
            FontWeight->"Plain"], 
           StyleBox[" ",
            FontWeight->"Plain"], 
           StyleBox["hyperbolic",
            FontWeight->"Plain"], 
           StyleBox[" ",
            FontWeight->"Plain"], 
           StyleBox["branch",
            FontWeight->"Plain"], 
           StyleBox[" ",
            FontWeight->"Plain"], 
           StyleBox["P",
            FontWeight->"Bold"], 
           StyleBox[" ",
            FontWeight->"Plain"], 
           StyleBox["as",
            FontWeight->"Plain"], 
           StyleBox[" ",
            FontWeight->"Plain"], 
           StyleBox["\[Xi]",
            FontWeight->"Bold"], 
           StyleBox[
            RowBox[{"{", 
             RowBox[{
              RowBox[{"-", 
               RowBox[{"Sinh", "[", "\[Beta]", "]"}]}], ",", 
              RowBox[{"-", 
               RowBox[{"Cosh", "[", "\[Beta]", "]"}]}]}], "}"}],
            FontWeight->"Bold"]}]}], 
         StyleBox[",",
          FontWeight->"Bold"], 
         StyleBox[" ",
          FontWeight->"Bold"], 
         RowBox[{
          StyleBox["\[Xi]",
           FontWeight->"Bold"], 
          StyleBox["=",
           FontWeight->"Bold"], 
          RowBox[{
           StyleBox["1",
            FontWeight->"Bold"], 
           StyleBox["\[IndentingNewLine]",
            FontWeight->"Plain"], 
           StyleBox["  ",
            FontWeight->"Plain"], 
           StyleBox["the",
            FontWeight->"Plain"], 
           StyleBox[" ",
            FontWeight->"Plain"], 
           StyleBox["hyperbolic",
            FontWeight->"Plain"], 
           StyleBox[" ",
            FontWeight->"Plain"], 
           StyleBox["branch",
            FontWeight->"Plain"], 
           StyleBox[" ",
            FontWeight->"Plain"], 
           StyleBox["U",
            FontWeight->"Bold"], 
           StyleBox[" ",
            FontWeight->"Plain"], 
           StyleBox["as",
            FontWeight->"Plain"], 
           StyleBox[" ",
            FontWeight->"Plain"], 
           StyleBox["\[Xi]",
            FontWeight->"Bold"], 
           StyleBox[
            RowBox[{"{", 
             RowBox[{
              RowBox[{"Cosh", "[", "\[Beta]", "]"}], ",", 
              RowBox[{"Sinh", "[", "\[Beta]", "]"}]}], "}"}],
            FontWeight->"Bold"]}]}], 
         StyleBox[",",
          FontWeight->"Bold"], 
         StyleBox[" ",
          FontWeight->"Bold"], 
         RowBox[{
          StyleBox["\[Xi]",
           FontWeight->"Bold"], 
          StyleBox["=",
           FontWeight->"Bold"], 
          RowBox[{
           StyleBox["1",
            FontWeight->"Bold"], 
           StyleBox["\[IndentingNewLine]",
            FontWeight->"Plain"], 
           StyleBox["  ",
            FontWeight->"Plain"], 
           StyleBox["the",
            FontWeight->"Plain"], 
           StyleBox[" ",
            FontWeight->"Plain"], 
           StyleBox["hyperbolic",
            FontWeight->"Plain"], 
           StyleBox[" ",
            FontWeight->"Plain"], 
           StyleBox["branch",
            FontWeight->"Plain"], 
           StyleBox[" ",
            FontWeight->"Plain"], 
           StyleBox["T",
            FontWeight->"Bold"], 
           StyleBox[" ",
            FontWeight->"Plain"], 
           StyleBox["as",
            FontWeight->"Plain"], 
           StyleBox[" ",
            FontWeight->"Plain"], 
           StyleBox["\[Xi]",
            FontWeight->"Bold"], 
           StyleBox[
            RowBox[{"{", 
             RowBox[{
              RowBox[{"-", 
               RowBox[{"Cosh", "[", "\[Beta]", "]"}]}], ",", 
              RowBox[{"-", 
               RowBox[{"Sinh", "[", "\[Beta]", "]"}]}]}], "}"}],
            FontWeight->"Bold"]}]}], 
         StyleBox[",",
          FontWeight->"Bold"], 
         StyleBox[" ",
          FontWeight->"Bold"], 
         RowBox[{
          StyleBox["\[Xi]",
           FontWeight->"Bold"], 
          StyleBox["=",
           FontWeight->"Bold"], 
          RowBox[{
           RowBox[{
            StyleBox["1",
             FontWeight->"Bold"], 
            StyleBox["\[IndentingNewLine]",
             FontWeight->"Plain"], 
            StyleBox[" ",
             FontWeight->"Plain"], 
            StyleBox["the",
             FontWeight->"Plain"], 
            StyleBox[" ",
             FontWeight->"Plain"], 
            StyleBox["light",
             FontWeight->"Plain"], 
            StyleBox[" ",
             FontWeight->"Plain"], 
            StyleBox["line",
             FontWeight->"Plain"], 
            StyleBox[" ",
             FontWeight->"Plain"], 
            StyleBox["x",
             FontWeight->"Bold"]}], 
           StyleBox["=",
            FontWeight->"Bold"], 
           RowBox[{
            RowBox[{
             StyleBox["ct",
              FontWeight->"Bold"], 
             StyleBox[" ",
              FontWeight->"Plain"], 
             StyleBox["as",
              FontWeight->"Plain"], 
             StyleBox[" ",
              FontWeight->"Plain"], 
             StyleBox[
              RowBox[{"{", 
               RowBox[{"\[Xi]", ",", "\[Xi]"}], "}"}],
              FontWeight->"Bold"], 
             StyleBox[" ",
              FontWeight->"Bold"], 
             StyleBox["\[IndentingNewLine]",
              FontWeight->"Plain"], 
             StyleBox["the",
              FontWeight->"Plain"], 
             StyleBox[" ",
              FontWeight->"Plain"], 
             StyleBox["light",
              FontWeight->"Plain"], 
             StyleBox[" ",
              FontWeight->"Plain"], 
             StyleBox["line",
              FontWeight->"Plain"], 
             StyleBox[" ",
              FontWeight->"Plain"], 
             StyleBox["x",
              FontWeight->"Bold"]}], 
            StyleBox["=",
             FontWeight->"Bold"], 
            RowBox[{
             StyleBox[
              RowBox[{"-", "ct"}],
              FontWeight->"Bold"], 
             StyleBox[" ",
              FontWeight->"Plain"], 
             StyleBox["as",
              FontWeight->"Plain"], 
             StyleBox[" ",
              FontWeight->"Plain"], 
             StyleBox[
              RowBox[{"{", 
               RowBox[{"\[Xi]", ",", 
                RowBox[{"-", "\[Xi]"}]}], "}"}],
              FontWeight->"Bold"], 
             StyleBox["\[IndentingNewLine]",
              FontWeight->"Plain"], 
             StyleBox["the",
              FontWeight->"Plain"], 
             StyleBox[" ",
              FontWeight->"Plain"], 
             StyleBox["coordinates",
              FontWeight->"Plain"], 
             StyleBox[" ",
              FontWeight->"Plain"], 
             StyleBox["of",
              FontWeight->"Plain"], 
             StyleBox[" ",
              FontWeight->"Plain"], 
             StyleBox["the",
              FontWeight->"Plain"], 
             StyleBox[" ",
              FontWeight->"Plain"], 
             StyleBox[
              RowBox[{"ct", "'"}],
              FontWeight->"Bold"], 
             StyleBox[" ",
              FontWeight->"Plain"], 
             StyleBox["axis",
              FontWeight->"Plain"], 
             StyleBox[" ",
              FontWeight->"Plain"], 
             StyleBox["is",
              FontWeight->"Plain"], 
             StyleBox[" ",
              FontWeight->"Plain"], 
             StyleBox[
              RowBox[{"{", 
               RowBox[{
                RowBox[{"\[Xi]", "*", 
                 RowBox[{"Sinh", "[", 
                  RowBox[{"ArcTanh", "[", "0.9", "]"}], "]"}]}], ",", 
                RowBox[{"\[Xi]", "*", 
                 RowBox[{"Cosh", "[", 
                  RowBox[{"ArcTanh", "[", "0.9", "]"}], "]"}]}]}], "}"}],
              FontWeight->"Bold"], 
             StyleBox["\[IndentingNewLine]",
              FontWeight->"Plain"], 
             StyleBox["the",
              FontWeight->"Plain"], 
             StyleBox[" ",
              FontWeight->"Plain"], 
             StyleBox["coordinates",
              FontWeight->"Plain"], 
             StyleBox[" ",
              FontWeight->"Plain"], 
             StyleBox["of",
              FontWeight->"Plain"], 
             StyleBox[" ",
              FontWeight->"Plain"], 
             StyleBox["the",
              FontWeight->"Plain"], 
             StyleBox[" ",
              FontWeight->"Plain"], 
             StyleBox[
              RowBox[{"x", "'"}],
              FontWeight->"Bold"], 
             StyleBox[" ",
              FontWeight->"Plain"], 
             StyleBox["axis",
              FontWeight->"Plain"], 
             StyleBox[" ",
              FontWeight->"Plain"], 
             StyleBox["is",
              FontWeight->"Plain"], 
             StyleBox[" ",
              FontWeight->"Plain"], 
             StyleBox[
              RowBox[{"{", 
               RowBox[{
                RowBox[{"\[Xi]", "*", 
                 RowBox[{"Cosh", "[", 
                  RowBox[{"ArcTanh", "[", "0.9", "]"}], "]"}]}], ",", 
                RowBox[{"\[Xi]", "*", 
                 RowBox[{"Sinh", "[", 
                  RowBox[{"ArcTanh", "[", "0.9", "]"}], "]"}]}]}], "}"}],
              FontWeight->"Bold"]}]}]}]}]}], 
        StyleBox["}",
         FontWeight->"Bold"]}], 
       StyleBox["\[IndentingNewLine]",
        FontWeight->"Plain"], 
       StyleBox["     ",
        FontWeight->"Plain"], 
       StyleBox["the",
        FontWeight->"Plain"], 
       StyleBox[" ",
        FontWeight->"Plain"], 
       StyleBox["plotting",
        FontWeight->"Plain"], 
       StyleBox[" ",
        FontWeight->"Plain"], 
       StyleBox["range",
        FontWeight->"Plain"], 
       StyleBox[" ",
        FontWeight->"Plain"], 
       StyleBox["for",
        FontWeight->"Plain"], 
       StyleBox[" ",
        FontWeight->"Plain"], 
       StyleBox["the",
        FontWeight->"Plain"], 
       StyleBox[" ",
        FontWeight->"Plain"], 
       StyleBox["hyperbolic",
        FontWeight->"Plain"], 
       StyleBox[" ",
        FontWeight->"Plain"], 
       StyleBox["angle",
        FontWeight->"Plain"], 
       StyleBox[" ",
        FontWeight->"Plain"], 
       StyleBox["\[Beta]",
        FontWeight->"Plain"], 
       StyleBox[" ",
        FontWeight->"Plain"], 
       StyleBox["is",
        FontWeight->"Plain"]}], 
      StyleBox[" ",
       FontWeight->"Plain"], 
      StyleBox["-",
       FontWeight->"Bold"], 
      StyleBox[
       RowBox[{"ArcTanh", "[", "0.999", "]"}],
       FontWeight->"Bold"]}], 
     StyleBox["<",
      FontWeight->"Bold"], 
     StyleBox["\[Beta]",
      FontWeight->"Bold"], 
     StyleBox["<",
      FontWeight->"Bold"], 
     StyleBox[
      RowBox[{"ArcTanh", "[", "0.999", "]"}],
      FontWeight->"Bold"]}], 
    StyleBox[",",
     FontWeight->"Plain"], 
    StyleBox[" ",
     FontWeight->"Plain"], 
    RowBox[{
     RowBox[{
      StyleBox["which",
       FontWeight->"Plain"], 
      StyleBox[" ",
       FontWeight->"Plain"], 
      StyleBox["corresponds",
       FontWeight->"Plain"], 
      StyleBox[" ",
       FontWeight->"Plain"], 
      StyleBox["to",
       FontWeight->"Plain"], 
      StyleBox[" ",
       FontWeight->"Plain"], 
      StyleBox[
       RowBox[{
        RowBox[{"-", "0.999"}], 
        StyleBox["c",
         FontSlant->"Italic"]}],
       FontWeight->"Bold"]}], 
     StyleBox["<",
      FontWeight->"Bold"], 
     StyleBox["v",
      FontWeight->"Bold"], 
     StyleBox["<",
      FontWeight->"Bold"], 
     RowBox[{
      RowBox[{
       StyleBox[
        RowBox[{"0.999", 
         StyleBox["c",
          FontSlant->"Italic"]}],
        FontWeight->"Bold"], 
       StyleBox[" ",
        FontWeight->"Plain"], 
       StyleBox["\[IndentingNewLine]",
        FontWeight->"Plain"], 
       StyleBox["  ",
        FontWeight->"Plain"], 
       StyleBox["  ",
        FontWeight->"Plain"], 
       StyleBox[" ",
        FontWeight->"Plain"], 
       StyleBox["the",
        FontWeight->"Plain"], 
       StyleBox[" ",
        FontWeight->"Plain"], 
       StyleBox["plotting",
        FontWeight->"Plain"], 
       StyleBox[" ",
        FontWeight->"Plain"], 
       StyleBox["range",
        FontWeight->"Plain"], 
       StyleBox[" ",
        FontWeight->"Plain"], 
       StyleBox["for",
        FontWeight->"Plain"], 
       StyleBox[" ",
        FontWeight->"Plain"], 
       StyleBox["the",
        FontWeight->"Plain"], 
       StyleBox[" ",
        FontWeight->"Plain"], 
       StyleBox["spacetime",
        FontWeight->"Plain"], 
       StyleBox[" ",
        FontWeight->"Plain"], 
       StyleBox["interval",
        FontWeight->"Plain"], 
       StyleBox[" ",
        FontWeight->"Plain"], 
       StyleBox["\[Xi]",
        FontWeight->"Plain"], 
       StyleBox[" ",
        FontWeight->"Plain"], 
       StyleBox["is",
        FontWeight->"Plain"]}], 
      StyleBox[" ",
       FontWeight->"Plain"], 
      StyleBox["-",
       FontWeight->"Bold"], 
      StyleBox["5",
       FontWeight->"Bold"]}], 
     StyleBox[" ",
      FontWeight->"Bold"], 
     StyleBox["<",
      FontWeight->"Bold"], 
     StyleBox["\[Xi]",
      FontWeight->"Bold"], 
     StyleBox["<",
      FontWeight->"Bold"], 
     StyleBox["5",
      FontWeight->"Bold"]}]}], 
   StyleBox[" ",
    FontWeight->"Plain"], 
   StyleBox["*)",
    FontWeight->"Plain"]}], "\[IndentingNewLine]", "\[IndentingNewLine]", 
  RowBox[{
   RowBox[{"Clear", "[", 
    RowBox[{"\[Beta]", ",", " ", "\[Xi]"}], "]"}], "\[IndentingNewLine]", 
   RowBox[{"ParametricPlot", "[", 
    RowBox[{
     RowBox[{"{", 
      RowBox[{
       RowBox[{"{", 
        RowBox[{
         RowBox[{"Sinh", "[", "\[Beta]", "]"}], ",", 
         RowBox[{"Cosh", "[", "\[Beta]", "]"}]}], "}"}], ",", 
       RowBox[{"{", 
        RowBox[{
         RowBox[{"-", 
          RowBox[{"Sinh", "[", "\[Beta]", "]"}]}], ",", 
         RowBox[{"-", 
          RowBox[{"Cosh", "[", "\[Beta]", "]"}]}]}], "}"}], ",", 
       RowBox[{"{", 
        RowBox[{
         RowBox[{"Cosh", "[", "\[Beta]", "]"}], ",", 
         RowBox[{"Sinh", "[", "\[Beta]", "]"}]}], "}"}], ",", 
       RowBox[{"{", 
        RowBox[{
         RowBox[{"-", 
          RowBox[{"Cosh", "[", "\[Beta]", "]"}]}], ",", 
         RowBox[{"-", 
          RowBox[{"Sinh", "[", "\[Beta]", "]"}]}]}], "}"}], ",", 
       RowBox[{"{", 
        RowBox[{"\[Xi]", ",", "\[Xi]"}], "}"}], ",", 
       RowBox[{"{", 
        RowBox[{"\[Xi]", ",", 
         RowBox[{"-", "\[Xi]"}]}], "}"}], ",", 
       RowBox[{"{", 
        RowBox[{
         RowBox[{"\[Xi]", "*", 
          RowBox[{"Sinh", "[", 
           RowBox[{"ArcTanh", "[", "0.9", "]"}], "]"}]}], ",", 
         RowBox[{"\[Xi]", "*", 
          RowBox[{"Cosh", "[", 
           RowBox[{"ArcTanh", "[", "0.9", "]"}], "]"}]}]}], "}"}], ",", 
       RowBox[{"{", 
        RowBox[{
         RowBox[{"\[Xi]", "*", 
          RowBox[{"Cosh", "[", 
           RowBox[{"ArcTanh", "[", "0.9", "]"}], "]"}]}], ",", 
         RowBox[{"\[Xi]", "*", 
          RowBox[{"Sinh", "[", 
           RowBox[{"ArcTanh", "[", "0.9", "]"}], "]"}]}]}], "}"}]}], "}"}], 
     ",", 
     RowBox[{"{", 
      RowBox[{"\[Beta]", ",", 
       RowBox[{"-", 
        RowBox[{"ArcTanh", "[", "0.999", "]"}]}], ",", 
       RowBox[{"ArcTanh", "[", "0.999", "]"}]}], "}"}], ",", 
     RowBox[{"{", 
      RowBox[{"\[Xi]", ",", " ", 
       RowBox[{"-", "3"}], ",", " ", "3"}], "}"}], ",", " ", 
     RowBox[{"PlotRange", "\[Rule]", 
      RowBox[{"{", 
       RowBox[{
        RowBox[{"{", 
         RowBox[{
          RowBox[{"-", "3"}], ",", " ", "3"}], "}"}], ",", 
        RowBox[{"{", 
         RowBox[{
          RowBox[{"-", "3"}], ",", " ", "3"}], "}"}]}], "}"}]}]}], 
    "]"}]}]}]], "Input",
 CellChangeTimes->CompressedData["
1:eJxTTMoPSmViYGAQBmIQXXTrvsz/nDeOTVflNED0nef3dUC06cPpBiDaLnP6
HIPcN44BE6bOA9FfppxeBKIn6S9aBqKvi21cBaKFpshcA9EqtaW3QfTVmKIH
IHrV5+KXILpnwrLPYP2PV/0C0VnP7/8F0Zs+6v80BNK/OEP/gGg9HltGIyDN
xrKFGUR/3SusBKIlovp0QDQDg6wdWH7BMjC9Ojp8Pojm058NpgPqpXyMgfSp
at5CEN3H6loJotV0w+tBtMLP1GUgOsMwF0w7uASuBtEaYalgeu35m8f8gPSt
Z7HHQfS86V8fgGi95UwPQTQAWWqVjw==
  
  "],ExpressionUUID->"251db6f0-cd94-410d-b915-2724d02dbf4f"],

Cell[BoxData[
 GraphicsBox[{GraphicsComplexBox[CompressedData["
1:eJztnX30ZlV13+eFFyU6gIwgOArKS5RWKAJjVfBeUYTBqBGMogJrFZcEIy+2
iTFdtc2LK0uD7YoCVuNLE0QxsamramWNSHqP0RhS0mpNShSMFhYgDWSEQREY
B7q4Zz/Pb/geH7/PnVm/e3nu78M/Z+357j3Meb57/37POfvsvZ9x7sWnv3nN
qlWr3vPmVaseWVdf9Kbj9zpzYzrj3CNXf/XsjfVed5/wpa13PzttP+BHt39q
tyPrXz3h5ve+cO+npz0+dcdn9jnj6fXN/+Wgz/z1L+6bfu395/273/uLfeu9
Dlx9+a99eG0670/q/U/6p7vXa377r9598EM/bE694oW3HvjmB6vzNt5/524n
3tIcet95573/V7ZWq9r/rrs2r3dXZ2a8OiTw+3+rta/qsF+T//76nPj7b8z/
//qi+P//cv731Q9elf99q/K/v743/v2xv3qyP/bLftkv+2W/7Jf9sl/2y37Z
L/tlv3l/h3/+P6377B7HpCcdeeH9x647ptiv4vr5XPiyC664IR2afvC9df/k
szceWnw+ih/4us03nfx3+6f3nHPzr5z0zw4oPj/F3/7VP73h9sP3Sr918A3b
jj7z54rPV/GvXbj5eQftsb2559Z9/+BZl64qPn/Ff/X3nvDGpz7+H5tn3/r2
U7754R8V/Cj+gbRx9aH/8X83//aP373tbz54d8Gf4u/McvVvQlZ+FT83//+q
w+L/p/wrfk3eT3XXZL/iH4q/NX9e9Tvi81L/UXx95qP+neBD/UvxN2W+69uC
b/U/xZ+Z/ave59H+NfVPxbv6p/NH53/O35x/OX9y/uP8xfmH8wfHv+Pb8Quf
8Amf8Amf8Amf8Amf8Amf8Amf8Amf8Amf8Amf8Amfi8mn8ufyPS5f4/ItLl+y
OT6fO2fkO1y+ouv+NsT+LmF/7I/9sT/2x/7YH/tjf+yP/dn9vfo/v+E1r/zt
Y9MfHnTFc//+3ccW58NbPnPdWx7c/Jz0oqM/f8rR/+M5xfnwtCd+cePFVx6R
Dj7+f35l9TVHFOfFu5539Bfe88JnpAtu/twvHf76Z9SfWLNun7OPPyg9cPud
/3Lduw4qzo9XfPuv3rLutv3SpV952VsfPG19/a7n3nbtJzasSx/6ZPPJdc/a
uzhPHnHWd4/51Kf3SJ/d/LtP+/XHP65e8+xNZ/7d7avScV/b7SlP/Pya4ny5
6apz7vvQX97f3PK5Z/7iut/cXr3xWd980fUfvKc58TduPe5//eWPi/dnf/tn
//qPvvzW7zcnX/zG3//e39xbPe2Qre+54bobm1efv/4tJ555T3H+vP4f133p
Jxd8uTnkqR8897rD764+kuXq4JD1PLo2/33Vq+Lv+4v8/6teHP8/PZ+env+9
1cb4974o76f6duxHz6vbntV+HvVR8Xk8LX9e9R/H56Xn13fkz7v+D/F5/0Hm
o35v8KHn2Q9nPuu7g8/bMt/1ecG3nm9Pyv5S7x/+clP2r3rjo/1ret59VfbP
+qM76Z/OH53/WX8z/uX8yfmP8xfnH84fHP+Ob8cvfMInfMInfMInfMInfMIn
fMInfMInfMInfMInfMInfC4mn8qf8qv5JeVX+VS+Nb+k/Cr/ml9SvtUfNL+k
/Kt/aH5J/UH9RfNL6h/qP5pfUn9Rf9L8kvqP+pfml9Sf1N80v6T+pf6n+SX1
N/VHzS+p/6l/an5J/VH9VfNLXf3T+aPzP+dvzr+cPzn/cf7i/MP5g+Pf8e34
hU/4hE/4hE/4hE/4hE/4hE/4hE/4hE/4hE/4hE/4hM/F5FPzR1pvpbLyrfkj
rc9S2eWTtF+Cyi6/pPVfKrt8k9aLFf20Tf5J68tUdvkorUdT2eWntH5NZZev
0no3ldW/H4z81XPi89D6OJVdPkvr6VR2+S2tv1PZ5bu0Xk9ll//S+j6VH2vx
d2XE3+XEH/FH/BF/xB/xR/wRf8Qf8Uf8EX/EH/FH/BF/xB/xR/wRf8Qf8Uf8
EX/EH/FH/BF/xB/xR/wRf8Qf8Uf8EX/EH/FH/BF/xB/xR/wRf4/x+NN4OjXi
Y0P8e9Tf1X9Xhz8eG5//WeJfG8RflH/lU/nRz1s/vzvi8zg/Pg/2x/7YH/tj
f+yP/bE/9sf+2N/y7U/P7yrH+SRNzidb4rx+Ufx9Krv6aJXdeVxld/4u+u/K
efsGOW+r7M7XKrvztMru/KyyOy+r7M7HKrvzsMrqX1Wcf9cH3yq7867Kffun
3h/hn/gn/ol/4p/4J/6Jf+Kf+Cf+iX/in/gn/ol/4p/4J/6Jf+Kf+Cf+iX/i
n/gn/ol/4p/4J/6Jf+Kf/fqnzIdIMd+jjvkeKeZ31DG/I8W8jjrmdaSYz1HH
fI4U8ziqmMfRxPyNKuZvNDFv44SYt9HEfI0m5ms0MU+jiXkaTczPSDE/I8W8
jBTzMlLMx0gxHyPFPIwU8zCSzCNJ7Jf9sl/2y37ZL/tlv+yX/bJf9st+8/6i
30Qd/SaK/Squn0/0m6ij30Tx+Sge/SXq6C9RfH6KRz+JOvpJFJ+v4tE/oor+
EcXnr3j0i6iiX0TBj+LRH6KK/hAFf4pHP4gm+kEU/Coe/R+a6P9Q8K/4NdEv
467JfsU/FI/+Din6OxT+o3j0c0jRz6HwL8Wjf0OK/g2F/yke/RrSPo/2r6l/
Kt7VP50/Ov9z/ub8y/mT8x/nL84/nD84/h3fjl/4hE/4hE/4hE/4hE/4hE/4
hE/4hE/4hE/4hE/4hE/4XEw+lT+X73H5GpdvcfmS6H/d3Dkj3+HyFV33tyH2
dwn7Y3/sj/2xP/bH/tgf+2N/7M/uL/pF19EvujgfRv1cHfVzxfkw6uPqqI8r
zosxL6mOeUkp6uPqqI8rzo9RT1dHPV2K+rg66uOK82TU09VRT5eiPq6O+rji
fBn1dFXU0zVRH1dFfVzx/izmHVVRT9dEfVwV9XHF+TPq6aqop2uiPq6J+rji
PBr1dE3U0zVRH9dEfVxxPo16uibq6Zqoj2uiPq44r27L9XTpqPg8oj4uRX1c
cX6NeroU9XQp6uNS1McV59mop0tRT5eiPi5FfVxxvo35QynmD6Woj0sbH+1f
0/Ou1Gt29k/nj87/rL8Z/3L+5PzH+YvzD+cPjn/Ht+MXPuETPuETPuETPuET
PuETPuETPuETPuETPuETPuETPheTT+VP+dX8kvKrfCrfml9SfpV/zS8p3+oP
ml9S/tU/NL+k/qD+ovkl9Q/1H80vqb+oP2l+Sf1H/UvzS+pP6m+aX1L/Uv/T
/JL6m/qj5pfU/9Q/Nb+k/qj+qvmlrv7p/NH5n/M351/On5z/OH9x/uH8wfHv
+Hb8wid8wid8wid8wid8wid8wid8wid8wid8wid8wid8wudi8qn5I623Uln5
1vyR1mep7PJJ2i9BZZdf0vovlV2+SevFin7aJv+k9WUqu3yU1qOp7PJTWr+m
sstXab2byurfMS8sxbywpPVxKrt8ltbTqezyW1p/p7LLd2m9nsou/6X1fSo/
1uIv5unVlxN/xB/xR/wRf8Qf8Uf8EX/EH/FH/BF/xB/xR/wRf8Qf8Uf8EX/E
H/FH/BF/xB/xR/wRf8Qf8Uf8EX/EH/FH/BF/xB/xR/wRf8Qf8Uf8PcbjT+Pp
1IiPDfHvUX9X/10d/nhsfP5niX9tEH9R/pVP5Uc/b/387ojP4/z4PNgf+2N/
7I/9sT/2x/7YH/tjf8u3Pz2/qxznk3pyPtkS5/WL4u9T2dVHq+zO4yq783fR
f1fO2zfIeVtld75W2Z2nVXbnZ5XdeVlldz5W2Z2HVVb/quL8uz74Vtmdd1Xu
2z/1/gj/xD/xT/wT/8Q/8U/8E//EP/FP/BP/xD/xT/wT/8Q/8U/8E//EP/FP
/BP/xD/xT/wT/8Q/8U/8E//s1z9jLkQ9mRMRcz3qmPORYm5HHXM8UszpqGNu
R4q5HHXM6Ugxh6OKuRxNzN2oYg5HzNu4u4q5G9fGXI0q5mxUMUejirkaVczN
qGOORh1zMuqYm1HHXIw65mTUMQejjrkYtexPZfbLftkv+2W/7Jf9sl/2y37Z
L/tdsfuNPhN19J0o9qu4fj7RZ6KOvhPF56N49JWoo89E8fkpHn0k6ugrUXy+
ikffiDr6SDT6+SsefSKq6BtR8KN49IWook9EwZ/i0Qeiir4QlfKrePR9qKIP
RMG/4nfFfq6JvhnqH4pHX4c6+jwU/qN49HGoo69D4V+KR9+GOvo4FP6nePRp
qKNvQ+Gfinf1T+ePzv+cvzn/cv7k/Mf5i/MP5w+Of8e34xc+4RM+4RM+4RM+
4RM+4RM+4RM+4RM+4RM+4RM+4RM+F5NP5c/le1y+xuVbXL4k+l7Xm2fkO1y+
ouv+Lom/bwP7Y3/sj/2xP/bH/tgf+2N/7M/uL/pE19E3unh/FnVzddTRFefD
qIuro06uOC/GnKQ65ialqIuro06uOD9GHV0ddXUp6uLqqJMrzpNRR1dHXV2K
urg66uSK82XU0VVRV9dEXVwVdXLFeTPq6KqYe9REXVwVdXLl+8FcB1dd/+i6
uOojkzo7OY9GHV0VdXVV1MVVUSdXnE+jjq6Kuroq6uKqqJMrzqtHxeexLdfV
1VEXV0edXPH+LOro6qirq6Muro46ueI8G3V0ddTV1VEXV0edXHG+jblDdcwh
qqMuro46ueK8G3V09aRus6t/On90/uf8zfmX8yfnP85fnH84f3D8O74dv/AJ
n/AJn/AJn/AJn/AJn/AJn/AJn/AJn/AJn/AJn/C5mHwqf8qv5peUX+VT+db8
kvKr/Gt+SflWf9D8kvKv/qH5JfUH9RfNL6l/qP9ofkn9Rf1J80vqP+pfml9S
f1J/0/yS+pf6n+aX1N/UHzW/pP6n/qn5JfVH9VfNL3X1T+ePzv+cvzn/cv7k
/Mf5i/MP5w+Of8e34xc+4RM+4RM+4RM+4RM+4RM+4RM+4RM+4RM+4RM+4RM+
F5NPzR9pvZXKyrfmj7Q+S2WXT9J+CSq7/JLWf6ns8k1aL6ayyz9pfZnKLh+l
9Wgqu/yU1q+p7PJVWu+msvp3zAmrY25YrfVxKrt8ltbTqezyW1p/p7LLd2m9
nsou/6X1fSo/1uIv5ujVVxJ/xB/xR/wRf8Qf8Uf8EX/EH/FH/BF/xB/xR/wR
f8Qf8Uf8EX/EH/FH/BF/xB/xR/wRf8Qf8Uf8EX/EH/FH/BF/xB/xR/wRf8Qf
8Uf8PcbjT+NpQ/x7To34UH9X/z02Pv/V4Y8T/zor/GviLxvCX5R/5VP50c9b
P7/z4/O4Iz4P9sf+2B/7Y3/sj/2xP/bH/tjf8u1Pz+8qy/kkXRR/35Y4r6vs
6qNVdudxld35W+VZ5+0b4rytsjtfq+zO0yq787PK7ryssjsfq+zOwyqrf60P
vqs4/6rszrsq9+2fen+Ef+Kf+Cf+iX/in/gn/ol/4p/4J/6Jf+Kf+Cf+iX/i
n/gn/ol/4p/4J/6Jf+Kf+Cf+iX/in/gn/ol/9uufMR8iTeZDxHyPFPM96pjf
kWJ+Rx3zOlLM66hjPkeK+Rx1zONoYh5HFfM3mpi/EXM27o65G9edEPM1mpiv
0cQ8jSbmaTQxPyPF/IwU8zJSzMtIMR8jxXyMFPMwUszDSLI/ldkv+2W/7Jf9
sl/2y37ZL/tlv+x3xe43+k2k6DdR7Fdx/Xyi30SKfhPF56N49JdI0V+i+PwU
j34SKfpJFJ+v4tE/IkX/iEo/f8WjX0QT/SIKfhSP/hBN9Ico+FM8+kE00Q+i
UX4Vj/4PTfR/KPhX/K7YzzXRL0P9Q/Ho75Civ0PhP4pHP4cU/RwK/1I8+jek
6N9Q+J/i0a8hRb+Gwj8V7+qfzh+d/zl/c/7l/Mn5j/MX5x/OHxz/jm/HL3zC
J3zCJ3zCJ3zCJ3zCJ3zCJ3zCJ3zCJ3zCJ3zCJ3wuJp/Kn8v3uHyNy7e4fEn0
v06bZ+Q7XL6i6/4uib9vA/tjf+yP/bE/9sf+2B/7Y3/sz+4v+kWn6BddvD+L
+rl0y4z6paiPS1EfV5wXY15SinlJddTHpaiPK86PUU+Xop6ujvq4FPVxxXky
6ulS1NPVUR+Xoj6uOF9GPV0T9XRV1Mc1UR9XnDejnq6JeUdV1Mc1UR9Xvh/M
9XBN1NNN6uOaj0zq7eQ8GvV0TdTTNVEf10R9XHE+jXq6JurpmqiPa6I+rjiv
HhWfx7ZcT5eiPi5FfVzx/izq6VLU06Woj0tRH1ecZ6OeLkU9XYr6uBT1ccX5
NuYPpZg/lKI+LkV9XHHejXq6NKnX7Oqfzh+d/zl/c/7l/Mn5j/MX5x/OHxz/
jm/HL3zCJ3zCJ3zCJ3zCJ3zCJ3zCJ3zCJ3zCJ3zCJ3zCJ3wuJp/Kn/Kr+SXl
V/lUvjW/pPwq/5pfUr7VHzS/pPyrf2h+Sf1B/UXzS+of6j+aX1J/UX/S/JL6
j/qX5pfUn9TfNL+k/qX+p/kl9Tf1R80vqf+pf2p+Sf1R/VXzS1390/mj8z/n
b86/nD85/3H+4vzD+YPj3/Ht+IVP+IRP+IRP+IRP+IRP+IRP+IRP+IRP+IRP
+IRP+ITPxeRT80dab6Wy8q35I63PUtnlk7Rfgsouv6T1Xyq7fJPWi6ns8k9a
X6ayy0dpPZrKLj+l9Wsqu3yV1ruprP4d88JSzAtLWh+nsstnaT2dyi6/pfV3
Krt8l9brqezyX1rfp/JjLf5inl66kvgj/og/4o/4I/6IP+KP+CP+iD/ij/gj
/og/4o/4I/6IP+KP+CP+iD/ij/gj/og/4o/4I/6IP+KP+CP+iD/ij/gj/og/
4o/4I/6IP+LvMR5/Gk8b4t9zasSH+rv677Hx+a8Of5z411nhXxN/2RD+ovwr
n8qPft76+Z0fn8cd8XmwP/bH/tgf+2N/7I/9sT/2x/6Wb396fldZzif1RfH3
bYnzusquPlpldx5X2Z2/VZ513r4hztsqu/O1yu48rbI7P6vszssqu/Oxyu48
rLL61/rgu4rzr8ruvKty3/6p90f4J/6Jf+Kf+Cf+iX/in/gn/ol/4p/4J/6J
f+Kf+Cf+iX/in/gn/ol/4p/4J/6Jf+Kf+Cf+iX/in/hnv/6Z5148bsWsh2+6
9LBNl+62YtbTHlkOW71i1r+/+sKbrr5wW7NS1iNann+4Ytbvtvu+c8WsN7fr
TStmzT+nN1+7Utb/k/ddrZT1W9mvV8x6aP65tWLWG9t9b1sx66n5e0e9UtbM
824rZo1zw0pb02Rtad+0x3TV84XiXe3RR39X9De3XyvWTFc9DyreVR98CPyh
ZrLqeVfxrvrg/eJr2ji+f7rqeV7xrvrg/eI5Tu+ZrnpfoXhXffB+8Z9veb11
uup9jOJd9cH7xb/frtdP1/w9aum+SfGu+uD94l/Pf15NVr1PU7yrPni/+DNy
3E5XvS9UvKs+eL94vhe7Z7rqfajiXfXB+8UfeviR/348XfW+V/Gu+uD94l9o
f+w+NF31Plvxrvrg/eL51+ia6ar39Yp31QfvF29p3bTHdM3fe5fyEYp31Qcf
BC/u7ceyunzCONbZ9+uLvq5u/fT+0a7u/nXRV3cfueiru59b9NXdVy366u5v
Fn119xmLvj4c58ixrv8t/x4c7Xp1/h5jz4GLusb30NGucY5Ik7X9sXPYntNV
3/98p/1gdp+uXe3RR39X9C96JCyvXjtd9T1T/l6+Zro6ffBh8cvan0Orpqu+
Z8p626er0wcfFn9by/MD01XfM13e2t03XZ0++LB4vsfZOl31PdMX2z/fMl2d
PviweH5neMd01fdMv9D+nL15ujp98GHxI9s4/dvpmr9HLb1nurfV+1IzWZ0+
+LD4VzJP1WTV90xPz3bT1emDD4u/LP8cna76nukn7T3R96er0wcfFs/3Xlum
q75nyrRvna5OH3xY/H35HDJd9T3TBY+YXf3AdHX64MPiOa+wXdal90zvb+1W
TVenDz4snvMoS6u+Z8pxuXa6On3wYfEcp7tP1/y9d+k9U6t22J7T1emDD4vH
miar5of0/j54na5d7dFHf1f0NT/k8hVOH3xYXPNDLl/h9MGHxTU/5PIVTh98
WFzzQy5f4fTBh8U1P+TyFU4ffFhc80P5e9TsfIXTBx8W1/yQy1c4ffBhcc0P
uXyF0wcfFs+0LuWHXL7C6YMPi2t+yOUrnD74sPhPzw/Nzlc4ffBhcc0PuXyF
0wcfFm+XHfJD+Xvv7HyF0wcfFm//eId6/9Cbrnqfr/rYY4/9zttrPwqX/3L9
LLDHHvuu9kv9Uly+0vVbwR577Oe31/7rF7dx+8B01fym65+PPfbYz2+v/abc
ewDXrwp77LGf3177obn3G66fGvbYYz+/vfbrc+9tXL8/7LHHfn577Sfp3ke5
fpTYY4/9/Pba79S9Z3P9UrHHHvv57bUfr3t/6Pr5Yo899vPb6zyl/I7tvumq
7xXdPCzsscd+fnvtZ35KG5fbp6u+L3X90LHHHvv57fPvxaV++21Y/oz32KqP
PfbY77x9G6Y7zINw7+dVH3vssd95+3wO3DONddX3sGNb9b3h2FZ9zzW2Vd/L
jG3V9whjWzXfO7ZV82ljWzVfMbZV74PHtup929hWvc8Y26rnxbGt+n18bGv7
a2KHes+b8p/PXNFHv099Vw/p5jWij/5y6rt6QV3RR79PfVdPpyv66Pepr/dN
17Trlpkr+uj3qe/qsdy8U/TRX059V6/k5reij/5y6rt6HjePFn30l1Pf1bu4
+broo7+c+q4eRFf00e9T39VL6Io++n3q55+z26er1hPoij76feq3v+Z/xnv7
C2VFH/0+9dvlwt2n66bWr/ecuaKPfp/67TXp0vzm0csyj3r0cs5jT+c1j16W
ecbV2GWZ9zt6Webhjl6WebGjl/PP6ek81RPGLsu80WbssszjHL0s8ypHL8s8
x9HLMu8wjV2WeYCjlyfnhlhXijz985b2pXllxflC8a726KO/K/r5HeJ0nldx
HlS8qz74EPh0PlRx3lW8qz54v7jMGyrO84p31QfvF5f5NcV9heJd9cH7xWUe
SnEfo3hXffB+cZmvUdynKd5VH7xfXOY1FPdpinfVB+8Xl/7/xX2h4l31wfvF
pZ98cR+qeFd98H5x6U9e3Pcq3lUfvF/8C+2P3YeqWIv7esW76oP3i+dfo9P+
ycV9veJd9cH7xVtal/rxpvy9dykfoXhXffBBcMvbosounzAOefb9+qLLue/U
/U2so5Pd/euiy+4+ctFldz+36LK7r1p02d3fLLrs7jMWXX44zpOxjk6W+U+j
k6+O7zGx2vPgosk7+711UeTJOWJyrmh/7Cz1uy3e/3yn/WB2T7HWXe3RR39X
9KXfbfGeSfrdWn3wYXHpD1vUk2W9aX/YyumDD4u/reX5gSbW4j2T9FO1+uDD
4tJ/tHjP9MX2z7c0sVp98GFx6ddZvGeSfp1WH3xYXPpbFu+ZpL+l1QcfFpd+
kMV7JukHqf1KC33wYXHpn1i8Z5L+iVYffFhc+g0W75mujt+7sVp98GHx98U5
JNbiPZP057P64MPiOa+wPfIL24v3TNLPLjl98GHxnEeZ9n8r3jNJPzirDz4s
LvMcU/7eu/SeqVVb6pdm9cGHxWUt8kN6fz/hdcJzV3v00d8Vfc0PuXyF0wcf
Ftf8kMtXOH3wYXHND7l8hdMHHxbX/JDLVzh98GFxzQ+5fIXTBx8W1/xQ/h41
O1/h9MGHxTU/5PIVTh98WFzzQy5f4fTBh8UzrUv5IZevcPrgw+KaH3L5CqcP
Piz+0/NDs/MVTh98WFzzQy5f4fTBh8XbZYf8UP7eOztf4fTBh8XbP96hLmmi
N7HT+3zVxx577HfeXvtRuPyX62eBPfbYd7Vf6pfi8pWu3wr22GM/v732X7+4
jdsHmliL/Kbrn4899tjPb6/9ptx7ANevCnvssZ/fXvuhufcbrp8a9thjP7+9
9utz721cvz/sscd+fnvtJ+neR7l+lNhjj/389trv1L1nc/1Sscce+/nttR+v
e3/o+vlijz3289vrPKX8ju2+KtbivaKbh4U99tjPb6/9zE9p43J7FWvxvtf1
Q8cee+znt8+/F5f67bdh+TPeY6s+9thjv/P2bZju8I7UvZ9Xfeyxx37n7U+N
P4+1Hpus72HHJut7w7HJ+p5rbLK+lxmbrO8RxiZrvndssubTxiZrvmJsst4H
j03W+7axyXqfMTZZz4tjk/X7+Njk9tfEDvWeN8Wfx1rI6KPfp76rh3TzGtFH
fzn1Xb2gyuij36e+q6dTGX30+9TX+6Zr2nVLE2sho49+n/quHsvNO0Uf/eXU
d/VKbn4r+ugvp76r53HzaNFHfzn1Xb2Lm6+LPvrLqe/qQVRGH/0+9V29hMro
o9+nfv45uz1+3pb1BCqjj36f+u2v+Z/x3v7CkGNFH/1e9dtlh7z8ptav9yzy
+BMZffT71H/ZO//ku7d87SnpExe+679f9e6njl4+8VtfePufn/Dk9NK71+z7
rQ8dMHr52OP+/Akf/9y+6dZ/9Ttvevyn9xu9fPohHztl7aufkPa8c+0Fb//1
vUcvv6jle/d0csv3nqOXz2j3/5Pmce3+H27GLr+2le9qntDKPxi9nH9eX3dt
/nl9/bVjl0/L+68e+od2/9XY5Vdk/65WZ/8evfzC/POrPin//KrHLr8q/36q
d8u/n0YvH5O/f9S35O8fo5cz308Ovg8YvRznhzrODytFnp6XXvzpoz/9zdUH
pB8e9ZVfrt53YHG+ULyrPfro74r+8/c44cWfe8d+6QOfPemat13x5OI8qHhX
ffB+8bO++r7/euhNe6fj4s/1vKt4V33wfvFNbTw/Ln2qjeefK87zinfVB+8X
z/G6OuJ1bXEfo3hXffB+8arl90fNKS2/Py7uYxTvqg/eL352K3+neVIrf6+4
T1O8qz54v/hLM179uL0/+15xn6Z4V33wfvHn5/it6hy/xX2h4l31wfvF8/3Y
6rgfW1vchyreVR+8X/yl+ftv/fH8/be471W8qz54v/jr8/m0fm7cY+t9tuJd
9cH7xZ+X74/qy/L9UXFfr3hXffB+8bjfreN+t8hHKN5VH3wQfHpfPzbZ5RMW
XXb364sunxr3m1fF/ebYZHf/uuiyu49cdNndzy267O6rFl129zeLLrv7jEWX
T47z5JVxnhybfGacrybnqrHJ7vy36LI7Dy26rO9/XnrZBV99w60HpF945aH7
3fveg4r3P/WXt/7+aQfvnz6295uufe/lTyneDzl79NHfFf0X/OA33viCN6xP
d33j428+7GP7F++ZNj7t4SOO/MCT0omX3rLuzz653uqDD4sf8/Lf3XrgN/ZJ
//6MZ27+pc88qXjP9Nqt+79zv/3XpZvWn/svtly9j9UHHxZ/ZRu3e6XX/elL
nrzuN59YvGd6Sfv7Z890X/v75/FWH3xYPN9XrY37qt2L90xnt98HH26Oi3sD
pw8+LJ7fG97f5PeG24r3TMe3PN7T3N7+fL7X6oMPi5/UxuttzWltvH6/eM/0
llb/r5tDWv2vW33wYfHnZb6q/9feb329eM+0MdtXJ2T7yumDD4sfnX+eVv83
/zwt3jOdlOO7+qMc31YffFg8338tvUPT90z5/mht3B/tXjt98GHxKp9H6q35
PFK8Zzotfz+uz8jfj60++LD4a/J9QX1jvi8o3jMdnc+v9SX5/Gr1wYfFj8v3
efUL8n1e8Z7pn+f7pfof8v2S1QcfFj8x5w/qD+f8QfGeKe5/67j/tfrgw+J6
f6/5Ib2/1/v9rvboo78r+pofcvkKpw8+LK75IZevcPrgw+KaH3L5CqcPPiyu
+SGXr3D64MPimh9y+QqnDz4srvkhl69w+uDD4pofcvkKpw8+LK75IZevcPrg
w+KaH3L5CqcPPiyu+SGXr3D64MPimh9y+QqnDz4srvkhl69w+uDD4pofcvkK
pw8+LK71/pof0vt81y8Ae+yxn99e+1G4/JfrZ4E99tjPb6/9Uly+0vVbwR57
7Oe31/7rr4j88mtn5Jdd/3zsscd+fnvtN+XeA7h+Vdhjj/389toPzb3fcP3U
sMce+/nttV+fe2/j+v1hjz3289trP0n3Psr1o8Qee+znt9d+p+49m+uXij32
2M9vr/143ftD188Xe+yxn99e5ynV8V703hnvRd08LOyxx35+e+1nfoZ53+v6
oWOPPfbz22u/ffce2/Xrxx577Oe313kQ7v28myeBPfbYz2//kniv/fJ4rz02
Wd/Djk3W94Zjk/U919hkfS8zNlnfI4xN1nzv2GTNp41N1nzF2GS9Dx6brPdt
Y5P1PmNssp4Xxybr9/GxyVrvWUW950ej3lNl9NHvU9/VQ7p5jeijv5z6rl7Q
zZ9EH/3l1Hf1dCqjj36f+nrfdE7Umx0fdWYqo49+n/quHsvNO0Uf/eXUd/VK
bn4r+ugvp76r53HzaNFHfzn1Xb2Lm6+LPvrLqe/qQdy8YPTRX059Vy+hMvro
96l/euSrvz2jnkBl9NHvU9+9t39+yHd+46fPp0Yf/eXUj3x8/dEZ79FVRh/9
PvUnc5t1jvNY5ckcap1LPVZ5MqdZ5zaPVZ7MMda5xmOVJ3N+de7vWOXJHFyd
iztWeTInVufGjlWezFHVuapjlSdzRnXu6FjlyRxOncs5Vnkyp1LnVo5Vnsxx
1LmOY5Uncw517uFY5ckcQJ0LOFZ5MidP5+aNXJ6el3TOmZ4vFO9qjz76u6Kv
c8D0PDhrTti8+uD94jpXSs+7s+ZOzasP3i+uc4r0PD9rjtG8+uD94jr3Ru8r
Zs3FmVcfvF9c56jofcysOSvz6oP3i+tcDr1vmjW3Y1598H5xnfOg92mz5kDM
qw/eL65zA/S+cNZcgXn1wfvFtQ+93ofO6lM/rz54v7j2Ndf73ll9z+fVB+8X
f27cW78++l7rfbbiXfXB+8Uvk77Lel+veFd98H5x7eOr+YhZfX7n1QcfBJ/e
149NdvmERZfd/fqiy1fF/eapcb85Ntndvy667O4jF11293OLLrv7qkWX3f3N
osvuPmPR5SvjPHlynCfHJs+aGzUW2Z3/Fl1256FFl/X9z6TP7aTvrb7/+Vj0
ua2j721Xe/TR3xV9nUuj75m0763TBx8W1zk8+p5J+8Q6ffBh8ddFH9VXRl9V
fc+kfVWdPviwuM5Z0vdMx8U9wdnRh9Tpgw+L61wpfc+kfTudPviwuM7R0vdM
2ufS6YMPi+vcMH3PpH0hnT74sLjOSdP3TNpH0emDD4vrXDh9z3SZ9B10+uDD
4lujL18Vffr0PZP26XP64MPikzl/r4m+dvqeSfvaOX3wYXGdc6jvmSZ94CZ9
4Zw++LC4znXU90zaN83pgw+L6/295of0/l7v97vao4/+ruhrfsjlK5w++LC4
5odcvsLpgw+La37I5SucPviwuOaHXL7C6YMPi2t+yOUrnD74sLjmh1y+wumD
D4trfsjlK5w++LC45odcvsLpgw+La37I5SucPviwuOaHXL7C6YMPi2t+yOUr
nD74sLjmh1y+wumDD4trfsjlK5w++LC41vtrfkjv812/AOyxx35+e+1H4fJf
rp8F9thjP7+99ktx+UrXbwV77LGf3177r7828suvmJFfdv3zscce+/nttd+U
ew/g+lVhjz3289trPzT3fsP1U8Mee+znt9d+fe69jev3hz322M9vr/0k3fso
148Se+yxn99e+52692yuXyr22GM/v73243XvD10/X+yxx35+e52ndG+8F61n
vBd187Cwxx77+e21n/nkfe8ZM973un7o2GOP/fz2l0m/ffceW/Wxxx77nbfX
eRDu/bybJ4E99tjPb//yeK/9knivPTZZ38OOTdb3hmOT9T3X2GR9LzM2Wd8j
jE3WfO/YZM2njU3WfMXYZL0PHpus921jk/U+Y2yynhfHJuv38bHJWu/50aj3
rKLeU2X00e9T39VDunmN6KO/nPquXtDNn0Qf/eXUd/V0KqOPfp/6et90fNSV
nRP1Ziqjj36f+q4ey807RR/95dR39Upufiv66C+nvqvncfNo0Ud/OfVdvYub
r4s++sup7+pBVEYf/T71Xb2Eyuij36f+tyNfffqMegKV0Ue/T3333v7OkJ8/
Yz41+ugvp37k4+tqxnt0ldFHv0/9/w/4M2Ja
    "], {{
      {RGBColor[0.368417, 0.506779, 0.709798], AbsoluteThickness[1.6], 
       Opacity[0.3], EdgeForm[None], GraphicsGroupBox[
        TagBox[PolygonBox[CompressedData["
1:eJw1nQnYVdMXxs+595773XPvMc+zJEQSMvyJ0kAUKVIhUVKJUkpkikTJVCQk
ikiZ53keMs/zPM/zPPu/v97V89Sz97vW2tP9zjnrDO9eq9nAkb1GlJIk6VAk
SUXludUkOaSeJNNVnirF5SpHC1+m8nThllmSzBf+XHitNElmqTxM+CKVk6W/
W+UpwnepPEf4UpUjhS9ROUX4dpUnCd+m8mzh+SrHCl+pcqrw9SqPFb5O5ZnC
N6s8QfgmlWcJX63yaOGFKs8Qvl/lacL3qZwm/J7KS4XfVXmh8CL6EX5M5bnC
TzEv4SdVnif8HHLhZ1XOEH6YdQo/pHK68Esqzxd+kVL4LZUXC7+p8gLh1xhH
+FWVM4U/UnmZ8IcqLxL+TOUVwp+qnCX8lcqrhL+kH+HvVF4t/K3K2cI/qbxO
+EeVlwiXm/RbCpdUXibcpPJe4arKy4X/kt0twn+qnCP8n8rbhf9VOVe4IbsH
hOsq5wmvovIJ4ZVVzhdeQ+XTwqurvEp4GZUPCy+t8grhFVQ+Jry8yiuFf1O/
Nwr/yu8svI7kzwmvrXKB8IYqXxHeQOXVwtuo/EB4a5XXC2+i8nXhjVVeI7yZ
yreEW6u8VnhLle8Kb6HyOuHtVX4svJ3KG4Sbq3xReD2VC4Xbq/xMeEeVNwp3
UvmlcEeVNwnvovIb4Z1V3izcTeX3wrupvIX11pJkYkPrVfkJ61V5qvDyKj8V
7iO7P2S/j8rbhYeozKQ/ROXdwvup/Fv6fVXeITxA5X/CB6i8U/hElavI/gSV
DwoPUlkSHsjfVfhYlSsKj+fvJDxcZU34UJX3CB+pcmnh0SrvEx6ncjnho1Te
LzxSZUN4BMeF8ESVqwufrPIhzl+VWwhfpvJJ4akq1xU+XeUjwmerbC58lspH
hc9VuYHwdP7uwqepXEv4VI4L4ZkqWwqfr3IR57fKzYQv4bgSnqWylfBFKh/n
/Fa5lfCVKp/i/FW5rfBCjjvOd5XbC1+n8hnOd5U7Ct+k8lmuFyp3Er6N44zz
WeXuwo+pfInzWeWewk+qfJnrgcpdhO9T+QLns8rdhB/iuOF8V7mX8LMcp5zP
KvcXfpPjkuuHygHC76p8g/Nf5T7CL6p8lfNdZT/hV1W+xvVOZWfhu1Q+z/mv
cqDwhyrf5HxXOVT4S5Vvc76qHCP8p8r3Of9VDhf+VuU7nP8qRwj/yHnA+aZy
lPCvKt/j/FY5TvhfziuuLyoHC3/KecT1QsfteOGSyg+5Xqg8Xriq8iOuByon
CNdVfizcQ+1+0vG6h8pbhfdS+atwL5W3cb2Q3RTZr6zyM34vlWvKV7ypctWy
zmeVF0i/scqvuR6oPFt4bZVfcL6qnC68nsovOT9VLhTuqPJHrhcqZwhvoPIr
zmeV84V3VPkD1weVs4Rbq/yG64nKucJbq/yO64PKecLbqfye64fKS4S3UPkt
57/Ka4V3VvkT56/KRzl/Vf7F+lXeLLyHyl9Yv8rbhHup/JXzX+Wdwvuo/I3r
h8obhHdT+TPnv8p7hPdV+Tvnt8qHOL9V/sn1QOX9wgeo/IPzW+XjnN8q/+b8
VfkU56/KfzjfVT7L+a7yX853lS9wvqv8j+uFype5XqhM9PtPVfk+57PKivDZ
/J05n1VmwhNVvsn1QGVJ+DSV73A+qywLn8t1jvNdZVX4Un5XzmeVufDl/J24
fqisC8/k78r5r7JJeBZ/d853lTXhE1W+xvVOZSo8n9+V819lQ/h6fnfOd5VL
Cd9PPzqe7lO5nPDNrJvzX+XSwrfTj/S3qVxG+G7WKXyXymWFH2Zewg+pXF74
av4OXF9UFsKLGEf6x1SuIPwU7YSfVLmi8HPIhZ9VuZLwSypXFn6RkvXm8mvC
56vcRXgNyc9Q/6ur/Jzrhcp1pH9X5WrSf6dyE+FvVa4l/JHK9YQ/VLm68Gcq
Wwh/qnIN4Sb1u4NwVWVz4a8k30j4S84z4bLk2wmXVK4n/JPkrYV/VLm28F8q
2wr/qXJd4f9UbiP8r8pmwr+p3Fz4V+Yp3Mh9r1dXuT7nr8q+whurbCW8gsqd
hZdXuYHwKip3FV5Z5YasX2V34dVVbiS8jMpOwkurbCG8jsoewmurbCm8ocre
whuo3ES4ucpewuup3Fh4M5X7CbdWuanwlioPEN5CZWvhbVQeJLy1ys2Et1d5
sPB2KtsIt1c5RHhHlZsL91B5pPAeKrcS3kvlUcK9VG4tvIvKw4V3VrmlcDeV
RwjvprKtcB+Vxwjvo3Ib4UEqTxYeyN9BeIjKScKHqNxeeD+Vxwnvq3Jb4QEq
TxQ+QOX/hDupPFS4o8othIernCx8qMp2wkeqPEt4tModOV9VXiR8ssqOwuNU
ThM+SmV74WNVnic8nr8j55vKmcInqNyJ81vlbOFT+bsIj1Q5VXgExxnXC5Vz
hE9X2ZnrhcrLhc9S2YXrgcorhadzHAi/xnEt/KrKVYTf0v8PpZsh/3Ak9/+q
XyP9RSq7lv3cMET+47x4frhA5XDhC7lPL1k+VHhG6H/QQ8dlufEnuqTNUTlK
+rnxvHC+ykPr7of2PEccUbcd+m5co3L3/5HaX6xyhPSz43mkh/TzcuPPEj+n
HF63Hfpe0l+Re7wvpb9G5Xjpr43ni3kqxwhfEc8/vWV/ZW78TeLnlqOkvyqe
X3hOOrLudtgjHye8IPQ8txxT9zj035drZG799+pvP+Grco//U+LnoONkf0M8
D1EeL3xj4ANkvyA3/jXxc9KJ0t8Sz0t3qJwofGc8bx3MNTI3/lv2BwkvFL5V
+I/Ez2Un190Oe57jJgnfE89zPGdNFn4gnrcopwg/GBi7U4XvDfsh6v+a3Pi/
xPOaUPd4zO9Q6a/N3b6k4+kRfhfpH43nryPwGdI/IVyT/nDh63Lrs9TPdWfJ
/vF4vqM8u257MM9504Sfjuc9nuum1j0O/SOfLvxM6NfQ8+0NufEyqZ8Lz5P+
+Xg+XFwKvxCY56JFwivG89FYze/G3Pql1P5lnhOlfyWeH1/nOVD4jXheHI/P
y42Xl/3Rwjfltl829XPlRXW3w57nztnCb8fzJ8+5c4Tfj+ddyrnCHwTG7hLh
d8L+OPV/S268ovo/VfhO4R+E1xY+QfjW3O1XFv5Y5Ty1/ySeZ0/GJ0v/hfDq
0k8Qvi23ftXUz7lXxvsBnnd5Dr687n5oz3PvAuGv4/n3e5XX1j0+z7/IFwp/
E/pT1P8dufGaqZ+Tr6m7HfY/q7xB+Jd4Xp7DuaDr0Vz8ltpO1v+7cuvXVfvT
uYcQ/kN4vdTPzbeq/d/x/Mxz7U3Cv8fzLeXNdduDsbtN+J+wT3jOE06b/Lx9
lvq/NzfeQP2fIXxPbvv1Uz+X31F3O+x5rr9buNLk53vKe4SzwNvqeLwvN26V
+rn/PulrTX7+p7xfOA88nXuq3Hjj1M/9D0pfNPn5n/Ih4aUCz5D9A7nxpqmf
+x+RftkmP/9TPiq8XOCZsn8wN94s9XuRmXUf5xzfl0p3vX7/S+L357x4XPqV
4vzgOfpP4b7xPL0mz3nCazX5/cOqPCcKr9bk9xOzuMfLjbfUeOvznCd9iyY/
//Pe4pm6+6E97wVeqtsO/Wy1fyR3/1up/bo8F0rfrMnvKy6V/tHceJvU7zGe
r9sO/VzpH8s93v+kb8NzmvSbN/l9xUY8Bwq3bPL7jsu558yNt0/9nuMN6Vs1
+X0H70Verbsd9sjfFN409LwHebvucej/CvX3eG79DupvvvATucdvn/o9yXuy
b9vk9yWU7wtvFXiB7J/MjXdK/R7mQ+m3bfL7mHYqPxXeocnvV3rreHs6N95V
9ldzz8y9jHCn1O9hPqm7Hfa8d/lcuEOT37/w3uUr4c5Nfv9C+bVwl8DYfSG8
U9hfr/6fyY13ST2vj+oej/ndJP2zudvvJn1Xld9Jv2uT3+fcJv3z0u8uvIf0
t3BPn1vfPfV7nh9k373J73sof6zbHsxz78/Ce8bzL++Jvq17HPpH/otwz9Df
of5fyI33TP2c/Jv0e8fzMuXvwr0DXyj7h3If/5unfu/2ZN3HOcc358Ffwv3i
fLhP9i/Lvr/wPrK/h2eS3Pq9U79n+kf2+zf5fdND0r8q/WDhfVPL/627PfqD
VVYa1vO+ifdSifCBTX4/9YDav8I9tnDf1O+lyg23wx67tGE99rz3qgoPbfL7
r8fV/g21HyV8IP6be0bhYcL7p36Plcv+sCa/z6KsCx8emH6aGranv8fU/vXc
+gPU/giVSzXcP++3eM9VNCwH815sGeExTX4/Rrms8NjAo3U8v5kbH5L6vdny
0h/d5PdnlCsIHxP4OY3/tuyPFx6S+r3dqtJPaPL7O97TrSR8XJPf11Gu3LA9
GLvVhE8K+1NUrik8qcnv415S/+/mxsPV/wvC7+S2H5b6vd0aDbfD/mnuuXPP
7+DU7+HWln5yk9/HvSL9e9JPET489Xu89aU/p8nv83jP10z4jCa/76NcT/jM
wK+p/fu58cjU7VpIPy3aM846DffPeG/I/oPc+lGp3xNuKP15TX5fSLlRw88H
4Ltk/2Lu86FX6vsCvh98EfcHvEfcWPYXNPl9Is/R68p/vB/P07xXbCP9nCa/
X+S94qbCFzf5/SJla+HZgXnPuLXwVU1+3/ie+vg4t36cxv9I+FPu34WPTd3v
5rKfG/3znnRL4XlNfl9K2bZhe/AHav9JbvtjUo+zjfQLYjzeW7YXvqXJ7y95
z/k/4Wua/L6TcjvhawOfrePz89x4ovr7hHcEufs7PvV70Xayv6HJ70e/kP4L
7nGET0ot36FhjJ5xOwjfGuN/Lfsvc+NTUr9H7Sj9HU1+n0rZSfjOwN/yDiI3
PjX1e9Su0j/Q5PeplLsKPxj4HpU7C9/b5Pef36v917nxZLX/Ufib3PanC/8s
/C3378JnpH6Pu4faP97k97m8p+0m/EiT39dSdm/YHsx71i4Nj8t4tOsh/ES0
5z1wT+Gnm/w++HmVvYVfaPL7XuS9hJ8J/e+az/e58Tmp3wvv3XA77P+U/ofc
7adL/yvveHKPd1bq98J9ZP9yk98PU/YVfiXw37L/MTc+L/V7432lf73J749X
1XE+VXi1eL+6jp6Hy3Xj21O/l+4v/dtNfj/9vsqDhD9o8vtp5AcIvxN6PuL9
nBtfwPnGdUz6L5r8fpj32gc23A/teW98SMN26Etq/0vu/i/i/p/rjvSfNPl9
9jU6Xn/Njeekfs89qGE79FW1/y33eJfw91Z5hPS/NPl99tcqDxX+psnvw3PZ
/54bz039Hvww6b9v8vtw3psPa7gd9sgPF/4h9LwnH9nwOPTfUH9/5NZfrv6W
Ev4z9/hXpH6PPlr2vzf5fTrlkcJ/BF5G9n/lxvNTv6cfK/3fTX5fn+jvcoxw
WvP79xVk/09ufLXslxP+m/t92S9I/Z7+6IbbYc97+WOFKzW/n+e9/AnCtZrf
z1OeKJwHxu444SzsV1L//+bG16ae11ENj8f8VpH+v9ztr5e+UHmy9EvV/L5/
DelT7ud57y39anz0rVt/Y+rvYKfIftmav4dRTmrYHsx3sdOEV6z5+xjfEU5q
eBz6Rz5ZeKXQr6X+S3XjW1N/Rzi94eOe453zYD/hN+J8+Jd3nLnx+anfs54p
/ZrxvnV/lfcJ94/37c3Vf8b9vPDdsn9Cx2eF5wnhe1N/hzhH9uvW/D1iI9k3
cb8u/EBq+bSG2y/Wq5zZsJ7vEXy3OFd4/Zq/X2yg9lWeP5hH6u8W5zfcDnvs
zmtYjz3fRS4UblXz95HWal/n/lz4MZ4PhGvc/ws/lPo7x8Wyb1Pz9w7K2cKb
B6afixq2p79Wap/XrX9E7duqnNNw/3z/4DvIpQ3LwXw3uUx425q/n1BeLvy/
wG3UX6Nu/Hjq7ypXSN+u5u8rlFcK7xC4reyX4n5e+OnU33Wulr5zzd93+I5z
lXCHmr/nUC5o2B6M3TXCXcK+K8et8K41f6/ZVv0vUzd+nucX4aXrtn829Xed
6xpuh/0W0hd1z+/J1N9pbpS+e83fa7aTflnu/4VfTP2d53bp9675ew/fgW4R
3rPm70GUtwr3DNxO7ZerG7+cut0d0veO9oxzU8P9M96nOh6Xr1v/ZurvSHdJ
37fm70mUdwv3C9xB/a9QN3499XeVb7jfqfn7CufBWQ0f35wPnWS/Yt3nw1up
vzs9zP17zd+f+O70APf7NX9/onyQ+/nAfId6gvvzmr9HdVF/K9Wtf0f97Sq8
ivAwrl+p+31E9oOjf76jPcbzQM3f0ygXNWwP3kXtV67b/r3U4zzJ/X+Mx3et
F7kfr/n7Ft/Bnub+vubvYZTPCI8KvLv6W61u/In66ya8at39fZT6u9lzPA/U
/P2sh/SrSz+W601q+fMNY/SM+xL3/zF+T9mvUTf+IvV3tle436/5exvlq9zv
B95L9mvWjb9K/Z3tLe7fa/7eRvk29/+BJ6h8g+eDmr+P9Vb7terG36h9H+G1
67b/Trif8DrCUzhfUn/n+4D7+Zq/9/Ed712eB2r+nkf5XsP2YL7Dvd7wuIxH
uw+5/4/2fCf8WPicmr8Xnsdxxf17zd8DkX8iPC30/TWfZnXjX1J/N/ys4XbY
Hyj9enW3/136Mu/d6h7vt9TfDb/kfr/m74eUXwlfGHig2jevG/+Z+rvqvQ1f
97ne85ywCfbxvPCO2nyUG49N/d3ye+nn1Pz9ch7nIffvNX+/RP4D9/uhP0Tj
tagb/6v21zAu9+c1fz/ku+dPDfdDe74r/tGwHfqhar9B3f0nms9VrFP6BTV/
7zxU+g3rxqWSv4P+2rAd+sOk36ju8Srcj/N30/PPnTV/77yB4577+5q/l46Q
fcu6cbXk76T/SX9Lzd9L+a76d8PtsEeeqL9bQ8931FLhcej/CPW3cd36mvob
LbxJ3ePXS/7Omsn+npq/t1JWhe8NPEb2rerGRcnfcWvSP1Dz99xHkAs/WvP3
2XV1PLSuG6/I+a/2m/L9gPmV/B23Ubgd9ny3XVr48Zq/3/Lddjnhp2v+fku5
vPAzgbFbRviJsB+v/jerGy9f8rzywuMxv+Olb1N3+5V4XqCU/oWavwefJP0W
vL8XXk36E4U3r1u/SsnfiVeR/cs1fy+mXLWwPZjvZqsLv17z9zO+M69YxDhl
y9cQfiP0E9X/lnXjNUrmWawl/ds18y0o1xZ+J/CVsu/M/Q7fD0v+7rqn9Ovm
/v7Kc3Qz4Q9qfp6eIvuteZ+PXPanCW9Vt36dkr9TN5f9xzV/rz5T+m15Hy/c
omT5+oXbo/9a5caF9Xyv5rv2BsKf1/x9e6rab8PzPv2W/F27ZeF22GO3YWE9
9nw3byX8fc3fz89V++15/y68Cc/Lwv/jewHtSv4Ovpnsf675ezhlG+FfAtPP
poXt6W+a2m9Xt74l9/8qtyzcP9/H+U6+RWE5mO/qWwn/XfP3dcqthf8JvIOO
53Z1481L/u6+rfRJ7u/vlP8TTgNfpPF35P2+8BYlf/ffUfpa7u//fOffHi5m
7u/9lO0K24Oxay+ch32hsqPwUrm/51+i/jvUjbdW/xcLt6/bvm3J3/13KtwO
+5nS71D3/DYr+Tt+Z+mXzf09f470O/G8ILxtyTyA3aRfNTcfAJ7ALsIr5uYL
UHYVXinwZWrfsW68Xcntukm/WrRnnC6F+2e8ebLvVLe+Xck8g92lXzM334By
j8LHO3iS7NvWfT6sVfJ90re6/s2u+X6J86Cn7JvF+fCE7Htzf8M7z5J5CftI
v1FufgK8hL2E18/NT6DcW7hFYHgK+wu3yc1XWKj+dq5b31H9XSfclft54Z1L
7reP7FtG//As+gm3ys23oNy3sD34GrXfpW77ziWP01/6zWM8eA+Dhdvl5j/A
kxgg3DY3X4LyQOGtAu+r43O3uvEe6u8G9b9r3f11LZlXMVD22+bmV9wifTfu
/4W7lywfVBijZ9xDhHeI8W+Xffe6cY+SeRhDpe+Qm49BOUx4p8B3yn73unHP
knkYI6TvmpuPQTlSeNfAnVUeJtwlN3/ibrXfo268l9rfK9yjbvvewvcL78n9
Pb97yTyQMWq/Z24+CDyPUcLdc/M9KEcXtgfD0xheeFzGo91Y4Z7RHh7JOOG9
c/NJ+qo8Vrhfbr4I8qOFe4f+Yc2nV914v5J5JeMLt8P+Uen3qrt9f+kfFO5Z
93j9SuaVHC/7/XPzSyhPEO4feJHs964bDyiZdzJB+gNz808Oln79us+Hv3lf
Kdyl7vOhQ8m8lomyPzg3v2WoytOEh+XmtyA/RXhw6J9S+33qxoO4P1d5pvSj
cvNL4MWcWrgf2sM7OaOwHfpn1L5P3f0PVvvDVJ4u/eG5+TDjdLz2rRsPL5kn
M6WwHfoX1L5f3eMNk/44ledLf3xuPswYlecIj83Np3lZ9vvWjQ8rmUczXfqj
c/Np4N2cXbgd9sjPFT4m9PBsZhQeh/5fVX/71a2HOP+68P51j39EyTycC2Q/
ITcfh/JC4ZMCvyn7/nXj0SXzfGZJf0puvs9klZcKT8nN33lX9gPqxkfJ/m3h
A3g+4LgumedzSeF22MPrmSt8Rm5+D7yeecLn5Ob3UF4hPC0wdpcJnxn276v/
A+vGR5c8r4sLj8f8PpT+oLrbj5f+PJVXST8jN1/oU+kHcf/Occr9gvDAuvXH
lcyjWyj7C3Lz6SivLmwPhkd0rfDFefCJVM4vPA79I79OeHboP1f/B9eNJ5T8
3fmGwjwAvj9zHpxU+HrP+QA3YVLZexf4FgHP/vq6eQTwB2aqHFY37wi+0R5l
84vgGQku1oORfxr7JeAv7cZvk7iODG7TjLCdGX3BUYKLxJ4JuEdwkvYum38E
D4lXcT3LtoG3xO3DrGiD/IvE+yPg+xwo/Hvi/RW0p5+vhfuUzU+Cp5Ql3l8B
v2hf4R8T7+dAj913ievI4CpdEX3RJ9yqudGWPuAuwVFiXMaHd8SjRf+y+Urw
lvQItnh/Bhj5L4nryOA6XRtzZw1wl+AsDSqbfwQPSUUyumy+D7yfpYWHlc0f
gkfEa1T2j8BfOkT438T124OrBKeJvm4ObhEcI/aHwC86jN83dV93BzcJThJy
9PCQuG2D28AeCLgOcBywpQ3zSFOPy5jwqHSYLB6LMVnHX4n7uj+4UHCa2H/C
elhXPXV9UXCT4CjBZXo4uEhwmr6vmH8ED2lZ9TeybBt4T0sJ/1wxvwie0XKJ
26LHrin1/hba08/HietPBbcJThPHAX9TeGeCi/d38H26ucZbJfV+GPpnnM8T
158LrhOcJva7wFf6U/pvE9dfC24SHCa4Sy8FFwQOE3bYwHNaQfb/VMw/goe0
ojAHKXwjeEcrJd6/A0b+c+L9NtjT7ofE9beCywSHCe7Sd8EF+iHavhfcJzhM
7MeBn1RWf78l5i59Ft8evwjdR8FNgsNUzWwDz2mVxO2wgee0MrfzmflI8JJW
TTw2cyg42VLv70GP3T+J618FlwkOE3bYw7taTfplMvOT4Cmtnnj/Dxh5OfV+
H/g8awkvl3q/D3yilYTz1Fym34KbBEcJOXp4R2uqv+Uz28B7WiMxN4k9QnCP
4CitmlkGb2mtxDow8iL135K/6W/6/b9K3PdfwX2C08TY9M841dRz/ymupXCu
Vg/+EjymdRKvhTXBVYKjtE5m/hE8pGaJ14kNPKZ1k9i/lNtuhdT7oeiPfpdO
fa5yzjYTXim1Dhu4U1m0pQ+4TnCcsMMeHtN6iY97jn94Gs0THxv8/TkO/ky8
Hwa+62Dhfup/z8z8BHgK2yXmJrGnCi4HHKUNM/ON4B21kP7bzPdf3IedkdiW
Ni0kXy31/ivsabdG6v1U8JHYZ4ePoo4MLlKzsKUNXCc4TdhhA49pA/W/ZWa+
D7yfTYQ3ycxfgse0YeI6e6jgRsFp2iwzvwieUUvpN83MX4LHtFHi/Vxg5M1S
t6UP+l0n9X4u2tNP89TcJPZ0wV3aPHTYwG2Cw7R5Zht4TBsntl3MZ5K8Rer9
X8yfdWyYRr3JXCY4THB72NMFNweOD1wl9ojBRYKztE3wl+AxtU6sAyPfJPV+
NPhMWwm3FG6XmV8Ez6hN4v1k8JG2o33qOjK4SnCUeDfJHgjeVfKOEjts4DFt
lrhvxoC7BIeJcZDBo2qVeH8a4zFuG/XfITN/CR7TFon3p4GRt029Vta8o/AW
qXXYwF3aPfqiT7hVcKTgJrGnB64SHCXa0R5e1Obqv2NmG3hMWya2BSPfOvXf
mr853DQ4bHA32BMElwkOR+fMMngdbRPrwMi3hZ+Vmb8Ej2nrxPvjwMjbpd5P
B59pZ+HtUteRwX3qF7a0gbsEhwluEnvq4B7BQeqeme8E72lb9b9bZht4TNsk
tgUj3zH1/jn4P3sLd029/4729NNBeI/MfCV4S/9LvP+O85vzvHPq/X7oseuY
uo4MrtKw6Is+4UoNjrb0AbcJDtPewT+Ch7SD+u+VmS8Fb2r7xPv3wMh3Tl1H
BrdpVMydNcBlgsPUJzMfCF7QjvC3M/N34PF04vfOzCeCV9Qh8f5C+Ez9JN89
dR0ZXCU4S/TFnkK4T3CM2D8IP6m/7Hum7os9jHCZ4CghRw+PaafEf0f+hvDU
tkpsSxvm0SP1uIwJr6p94rEYk3V0S90XY8J1ghPF/kTWw7p6p64jg6sERwmu
E3sS4SLBSRqUmY8EL6kzf//MNvCiOia+bnP9Zt9Cl8Rt0WO3V+r9j7Snnz6p
68jgPk2LeyPukeCuwuFj/wvvW9vA5y3ZL+If4W0vn/i6zvUd3ur6ifdDwj8a
Jnn/1HVkcJXgJLG/Dr7HAulnp7bDBt7SLhyPmflG8I66Ch+emb8Ej2nXxPs7
wcgPSr0fE3vaDUhdRwa3Cc4SXCD2WMINujXa0gfcJjhO7NeEfzRS7Qel5iax
ZxOu0rWhwwauExylUcFfgsfUPXE7bOAx7SY8JjNfCd7S7onHZg5HSX5o6v2f
6LEbmrqODC4TnCbssIfHtIfaH52ZnwRPqUfi/aFg5Iel3g8Kn+dk4aNS7weF
f3Sc8BGpuUns2YQ7BEcJOXp4Sj3V3/jMNvCY9kzMVWIPKdwjOEgnZJbBY+qV
WAdGPjr135G/JzyeoYn7Zg5wpeBAMTb9M86I1HNnDXCv4FxNyMwvgme0V+K1
sCa4SnCUTsnMR4KX1DvxOrGBx7R34v2t6LE7OvV+Wfqj3zGp97PCRzpVeHxq
HTZwp56ItvQB9wnOE3bYw2PaJ/GxwN+bv/vg1L4Qn/g116HUtowB9wnOE9/m
2DPMtzq+0cFNYs8tXCU4Smdk5hvBO+qXeL8r/JsLJT8ztS1tThc+IfX+XOxp
NyE1F4k9t3CP4CRNy8w/goe0f2Jb2sB1gtN0VuY28Jj2SzwO48H7OTDxflra
08+k1OMyPg/nfRPvz4VPNFPyqam5S+zxhZsEh4k6snOlPy313BiPcU9Ovd8X
ftIM4Smp+6JPuEu/hA4buE1wmBgHG3hMAxLPjTnC1YJjNTcz3wfez8GJ18Jv
CJcJDtMVmfk+8H4OScxVYg8xXCQ4S7Mzy+AxDUysAyOflnq/MnymWcJnp95P
zHiMOyP1fmP4SJcKn5u6jgyuEhwluDzsmYbbA6cHO2zgMQ1K3DdjwF2Cw8Q4
yOBRHZR4LMaECwWnif36rId1XZi6jgxuEhwlHsrZ4wwXCU7T/Mz8I3hIQ7he
ZraB9zQ48dyY42TJj0vdFj12M1PHA6A9/cxKXUcGtwlOE+1oD2+pT2JfwzMD
3Fc4sFwLuMbDdYLTx35f+AuvcV+o/q7LzF+CxzQ88f5pMPLLUu83hc90tfCl
qevI4H6sFba0gbsEhwluEnuu4R7BQbopM98J3tPhvA/IbAOP6bDEtmDk81Lv
r4b/c5fwdan3Z9Oefq4UviUzXwne0ojE+7PhH90m+cLU+8HRY3dV6joyuEqb
Rl/0CVeqZbSlD7hNcJgYl/HhIY3i+TkzXwre1BGJ93eDkV+Tuo4MbtNWMXfW
AJcJDtM9mflA8IJG8/yTmb8Dj2ec8AOZ+UTwisYk3n8On+k+yW9KXUcGVwnO
En2x5xzuExwj9pfDT3pI9rel7os97nCZ4CghRw+PaWziayHXxCFcf1Lb0oZ5
3JJ6XMaEV3Vk4rEYk3XckLovxoTrBCeK/eush3XdlbqODK4SHCW4TuxZh4sE
J+nxzHwkeEnHqP9HMtvAizqK55fM/CN4SOMTt0WP3R2p98fTnn7uSV1HBvcJ
jhPHAX9TeGkj1f6ZzPwkeErHJt5PT/+Mc3/qOjK4T3Ce2C8P/+g57qNS15HB
VYKTRF/suYcLAucJO2zgLR2n/l/IzDeCd3S88EuZ+UvwmE5IvP8fjHxR6v36
2NPu0dR1ZHCb4CzBBWIPPtygY6ItfcBtguPEfn74R6+o/ROpz23OcbhKo0KH
DVwnOEqc99jAY5qQuB028JhOFH4jM18J3tJJicdmDm9J/lzq+ADosXsmdR0Z
XCY4TdhhD4/pZLV/JzM/CZ7SxMTxA8DIX0gdLwA+z+fcp6eOFwD/6APhV1Jz
k9jTD3cIjhJy9PCUJvG+LrMNPKZTEnOViDEA9wgO0keZZfCYTk2sAyN/LfXf
kr8px8mDqftmDnCl4EAxNv0zzkup584aeDkO5+qTzPwieEaTE6+FNcFVgqP0
ZWY+Eryk0xOvExt4TFMSxz9Aj927qeMp0B/9vpH6POV8hWe0c2IdNnCnzoy2
9AH3Cc4T90HcD8Fjmpr4us01G17qocJf4nfq3p94csnxE3g/xHuiD1PHPuJd
OHtx2fsLN4mYDHCV4Cj9mJlvBO/oLO4PM9vAYzozsS0Y+cep4zdgT7tPU8dj
gI/0s/DnqevI4CItCFvawHWC04QdNvCYzlb//2bm+8D7OU/418z8JXhM5ySu
E4MBbhScpj8z84vgGU2X/vfM/CV4TNMSx4MAI/86dVv6oN8vU8eDoD39fJua
m0RMCLhLd4YOG7hNcJj+zmwDj+ncxLZg5N+njh/B/FnHj6nryOAywWGC20NM
CLg5cHzgKhFjAi4SnKVS8JfgMc1MrAMj/zV1PAv4TLxc/5n7par5RfCMLkwc
jwI+Uib5H6nryOAqwVHi2ZJnTLgNcBywwwYe0wWJ+2YMuEtwmBgHGTyqGYnj
WzAe4/7F/UzV/CV4TLMSx7cAI/8v9VpZcy78T2rd4hgYZXOY6Is+4VbBkYKb
REwAuEpwlGhHe3hRF6n/paq2gcd0cWJbMPK05L81f3O4aXDYiBfB9+gtpN9A
+mWq5nPA65idON4MGHlZ+hWq5i/BY7o0cXwNMPKmkuNxwGdaTjgruY4M7tMH
YUsbuEtwmOAmEZMD7hEcpFWq5jvBe5qr/leq2gYe05zEtmDkecnxN+D/rCO8
QsnxO2hPPw3u+armK8Fbuixx/A74R2tIvkzJ8ULQY7dUyXVkcJV+iL7oE67U
N9GWPuA2wWFiXMaHh3Sl+l+rar4UvKl5ieN/gJEvV3IdGdymP2LurAEuExym
9armA8ELmq/2rarm78DjuUZ4g6r5RPCKFiSOTwKfaX3JVy25jgyuEpwl+iIm
CdwnOEaL449ItpHs1yy5L2KgwGWCo4QcPTymhYn/jvwN4aldktiWNsxj9ZLH
ZUx4VVclHosxWcfKJffFmHCd4EQR34T1sK51S64jg6sERwmuEzFN4CLBSWpd
NR8JXtK16n/jqm3gRV2d+D0Q5yw8vOsSt0WP3dolx0+hPf2sV3IdGdwnOE4c
9xz/8DKuT3xc8DeGp3Z54v3U+Isxkg9V+wOr5h/AQ1iUmHtETBW4SXCQtq6a
PwSP6Ebp21ZtA0/phsS2YOQblRyfBXvabVxyPBj4S9sKtyq5jgxu0qZhSxu4
THCUsMMG3tNN6r9T1fweeD53CG9XNd8I3tHNievEfIHLBAepfdV8I3hHt0nf
rmq+ErylWxPHgwEjb1NyW/qg39Ylx4ehPf1sWTIXiRgxcJN2CB02cJfgMO1U
tQ28pdsT24KRb1VyPBnmzzq2KbmODO4SnCW4PMSUgdsDpwfuETFl4CrBQdql
ahm8pLsS6xbbcF6WHA9mMX+J64Jwt6r5PvB+7kkcjwb+0q6chyXXkcFNgqPE
ccDxwH3EC4ntsIH3dHfivhkD7hIcKcZBBm/qzsTxcRiPcdur/x5V84/gId2X
OP4NGHmnktfKmnfnuC9Zhw3cpX7RF33CjYKzBBeJmDhwk+Ak0Y728KDuVf89
q7aBt3R/Ylsw8i4l/635m8Ndg7MGV4+YOnA34HDsVbUMHt8DiXVg5LuofZ+q
+UXwjB5KHK8HjLxbyfF84C/15rgsuY4MbtPgsKUN3CU4SnCRiNkD9whO0v5V
84/gIT2q/vtVbQNv6ZHEtmDku5ccnwe+z8HYlRyPh/b0s6fwAVXzk+ApPZY4
3g/nN+f53iXHB0KPXa+S68jgKo2NvugTbtWoaEsfcJfgKDEu48M7ekL9D6ya
rwRv6fHE8YTAyPcpuY4MrtPxMXfWAHcJztIhVfOP4CE9qfZHVM33gffznPCh
VfOH4BE9nTgeEfyloYxbch0ZXCU4TfRFzCO4RXCMiEcEv+gw+im5L2IWwU2C
k4QcPTykZxL/Hfkbwkt7MLEtbZjHASWPy5jwqJ5KPBZjso59S+6LMeFCwWki
3hfrYV0Hl1xHBjcJjhJcJmIkwUWC0zS6av4RPKTn1f+Iqm3gPT2bmBcEJ4g4
R2nitugX25UcP4n29HNIyXVkcJtmx70R90hwV+Hs7V92vKH/KuYjcG/EPRJc
cDiwXBvwGXCfeMboXnY8pu8q5otQRwY3hFhMxHqF2/RR4thN2GFDHRk8EuI1
YUubHyvmR8Fp+jQxTwmMXNVk97LtaQd/hTqyTxLzoYi9tFfZXAJiMNGWPj5L
zLnas+x4Tz9V/D1leMyducCfQofN54ljQsFTwYY6MtphQ1/0+UvF8WnhUX2R
eGzm8GvFfBR4V+ix07/FdWRfJo4VhR321JHxvYf4Usz9qxgP/FvMt1/Z8Z/+
rpjPsk/Z8ar+qJjvQixcuFnEjiKWFXL01JH9XrENHCz4XKNirowNHws+DTLi
X8G/+TXwn7EeeCPEXyIOE/wR+mYO2NKGsemfcXgVOiJ+a34r+Gh/VRzvF04Y
/DDWwprg3hDTCh4O8bCoI2Od2BD3ivhVf4T+n1gvPCP6o99qYp4Y8X7/rZgv
hg4b2tLHmPit+C3go2GHPRw0+Gvfxd/75zieWWsjc2wp+FzYMgaxs4jNxXnC
+UId2bj42zAefLY0czxhOGrw1fhRsCFu18+xPjBy/p7w3rCnHY9fA8qO51XK
zBeijgyuETG+sKUNsbmI/YUdNtSRNWWObwyPDP4YfCPij9GWPsbHuc7c4c9l
meOB8W6AdwSVzO8M4NTBB+TdARh5nrgtfdAv14uBZbenH/hLx8fcmQt8PHTY
wH0h1hg8GGyoIysFrsZ64cExf9bBz0QdGbHFiEVG7LFaZgw/b0KMzdzh58GT
QkZcMPhSWeA85je47Hhm9AFfir818cmIU8bfHF4g8aTrmfmB1JGhw4a/PddM
/pb8TbHDBs4g/EH6ZgzGZg6Mg4y5M+ehZY/HuPCzlsoc3xpeIHxAeINg5PAH
ac+ai5gvOmyIbUYsNfqiT5wBMdaIrTa87HOVc7aI9uiwWTqzDW3pA1sw8jXi
9+AcWCbmx7sk3imx9wHO97cVX+PhpH6YmGd3cZzTHM/LZY7nRlw34qmNKBsj
hz8G75D42stm5h9SR4btklhwtIH7tSQWHHNjrvAfV8gcTxueIvxEeGLYYFuN
9YGXj/WMKTue2yq8Z0zMA6U9/cAHXTFz/DbiuBEPjnkSL26lmO+osvXYwWej
jgyuHDHf6Is+aUsfZ8RaWQ/8S8ZlfOLKNXgfnDl+OJxN+JtHlo2RL5O4jgzb
JbHoWAPcOWLRwaMjHh11ZGtmjidHXDniu62WOT4dceqIFwev85zw0VzfqCND
h83ZsTbmD390XNnx6+DDwa+jr6PK5sYR2w45eurI8PUcDxwXut1YbEsb5rFu
4nEZ86nw9yvG/FeN35O+GJPYePBJjyl7PayrWeI6MriKxMojtjrcCNbKmuH3
ET8PHTb4cmyeC/+Nfybe+kvhX48OPXb419Wi/Vox3xkxd34f+KkrxfHA35q/
+dqZ45MRp4z4euOjf8bBX1JHhg4b1kG8vnViPRfE2pg/fFb6OrZsLiIxz9YJ
e+rI8LXEg38t/PO6meP3EcePeHvHl42RN0/Mg70wfDT+kvpibmzqNpeELRi+
K23pA64jMQFZH/EE4TWul/jc5hwndh+xAtFhw/rg5/aL8/+t8N/Noj190ed6
meML0pY+GJs5NI/5nli2Hrv1E9eRwR0m1mDzsKeOjGsv8fjfC386ITBy/NH6
meMLwn9skbhf4he2iP6JbXhS2VxJYhu2CD11ZLTHhjiIxB8k9j7cXWITEnsQ
X4zso/CnJwdGjv/ibzkzfiN+v7mxNtYOf5ix6X/9mB9zZw2MxZgbZI5vyFiM
OS9s0cMnxpcS//+z8J8bxnqJhwjf85TQY4e/m1h2f/S7QeK9CuxZ2CgzfxMd
NrSlD9rSB7ERib2IHfbUkXHd5poNJx3++5uZ4y3w/Wdi4nGIx9QyxmNv76pV
7+XlffjGmeM1EreR+JD4SvIXfBX++tTAyFcLf0k+g+/Cf6HDhrb0sTDWwtzg
Q59Wdv+Ms1FiXik2xIGEX7pR4E1i/djSBh02k2M8xsX/4R/Jn/BT3P+2yhwv
kriRxH+cUjZG3jJxHRncVmJK0hd9YksbeK/Ep0SHzbUxV9YD33zj0G8a8z89
xmce+DPqyIg1yV6T1pn3m1BHNrVsjHzjxHVkcGnZk4JvJd/Cb+EvzwiMHH/H
Ooh/uVms54ZYG/OHf40tbYg9uSS25Zllc22JbQnvlviW1JG1yWyDLW2wBSOH
T7xZjMfcmGPraL95zB9fSz6Kv+L6e3bZ8TW3yMx/PSv02OFPqCMjViaxOLHD
njoy6vQBF5jYmzfHb8VvB98dnjDxONFtGPMHbxnzvS3mzlrgq+ObyY/xX/jj
i8uO39o+Mx+WOjK4t8SubJs5XidxOzdKPT/ifW4V65lWth67TRPXkcEt5gHn
3LLje26dmR+8VbRHhw1y9MQBJV7nnfFbsXb4+fDg7wqfjr+jjgxb2hwVejjv
+Hf6Yky4zsQSPb/seKH/y8xvPq/s+KLwoeFHU0dGbFH48vhu8ovA0cc/Y4cN
fdHnjNBjh3+kX/onLinxQ9FhQ31JrFLmAJeaWKXwpYlXSr11rB+8Xfw+98dv
xfrYH8D1mfwlcPjxrxeUHc90+8x8ZurI4FIT2xRbuP3EJiX2KXbYUEcG75r4
p9i2CX9MvhP2EeD/LgyMvHmsD/t28fs9FL8l62M/wcyYH/PEf9CWPoj1SCzV
i8qOp7pDZn73ozF35sL+InTYwO0m1ip8bWyoI9s+8I6xXnwt+VjgpOJf6Zc+
GIsxZ4UeO/wndWTETiVWMcc5xzh1ZOfE+cB5wf02dWQc6xzz8NCJ37r4XEjN
2389rlGc7+SSYa8DsVWJbfl4rJW5wJfFf2LDvgf89VNLzrXU+yVmhx47/Cs6
bDrG+bhT5niZ9M0Y1C8pm6tODM2OYU8dGTpsaNc2/Cn5bdgzgc98NnT0xf4J
dOydIPYrsWQ7ZY4nSx3ZnLIxcvjNl0Z/9Iu/RIcN3Hdi0NI3Y3SO8TsHRocN
/px8OezpYH/H3MDI8W/UkRFrlli0XTLHo6WO7LKyMXL49S/E3Jgr+0PwjeTH
YZ8GPhJ+NjbEs4Vv3ynwzrGey8OedviveWXHz90lM5+eOjK4+8TUxZY2xLYl
1i522FBHxtyYI2Mx5uL9AHW3pY+XY+6shf0nu2aOh0tc3B3CP5M/iD0I+Nsr
AiPHv1FHhi1triy7Pf2wH6BLjNc1fh902LAXgJi77AsgXi91ZLsE3i3W+1qs
nbWw/2GfzPFtiXO7W5xvHOMd4nzmXOCcIBYvsX7ZV0A8X+L6sr+gW+b4v+iw
uapsjJz9BrtnjvdL3F/i86LDhrb0QW4k9vKgax2/F/13j/Xin7FhHw3+e0Fg
5Pi/N+O34fdi/83CssdjXPYv9cgcP5g4wsT3ZZ8D8Y2JP9wx5g/eI+b7Tsyd
tbC/h77oE1va4KvJ38SeHfwxdfa+0DdjXB167PCf15Q9PvNgPwR1ZOy9IJYx
+zCIZ0wd2e6B94z5vx9r4fdhf1DPzPGNiXPcRbLrysbI28n+2rLzUeGj8dfU
kWG7JDYybdiLsSQWMXNj/v8Lf04+qu3DH7JvAxtsadMjcK9Yz7QYb5vw99dH
e/rB3+2VOZ4ycZWJf3xj2fGY2TfCfpEbytZjx34P6sjYy0IMZuywp46MOn0Q
u5n9UIzFmPS9XdwPkC+rffjfmwIjx79RR8axzjE/Na737OHifo99CeR/erjs
/QnUkRFblViu7OsgvjNxntnfwb6jL8NHbx7rRd8n1vNFrI357RTnG/Gi2TfC
fpELon2n8Nf9Qk9cafazoGMMYj0Te/rWsuNP9828/4U6MmxpgxwZtrShL8Zk
vV1CT3zp/aI9+7K+WeKjE9eREWuaWNH7Zo4XTR3ZRWG/S/jv28vWY7dT4n7p
n/jS7I9Bhw31JbGtmQNzY38b96LkK+sW/veOwMjxj9SREYuaWNf7Z453TR0Z
4xLvun+M/2PMhbmyfwzbO8ve60Ns7P5hT71n+FPyQ/UI/3pA5njZxM0mnu/d
ZWPknRLvC/spfDT+jzoybGnDWIzJPNmfQ1v6YC/OnjF/4m0PCD25qNhbROxr
Ym3/Em1ZG/vb8L3Y7BX+9Z7AyPFvB2aOz01b+hgQ/TMWY95bth67zonryNh7
RCxv9iERz5t671g/+KBYL7na2MtF7GtiXR+WOd41dWTsg/sjfCL+iNj395e9
14jY3+iwIdY3sfEHZrahjozccuxtIzY3sb9pix67Lol1f4ePxn+xj4l44vTN
GH/F2lg7++vmhf1+4Y8PDPtBsf6DM8cXZyzGJJcde+2ILU7scHQPlr0Xlljj
7K8i3jh1ZAMDD475YUsb+t05sQ4b1sb+Pvr+L3w0/uzKwAPCPx8iW17sMzZz
4LoDRs71J4lrEVxqYpXD1yReOXVkBwceEuOTe4+9fsQmJ9b50MzxzqnvH/4Z
m0Hhvx8JjBz/92jZ9rTrmngexFcfFvOpxNyYK/sBsaUNe7+IqT4s7KkjY27M
kd/6oPDP5BccEv6XOnuNiYVO7HX2dREvnbjp7O86NHM8dnTYLCobI981cR0Z
tkNjvbQfHvN/LMZjXPxpU6yN34L9jfhijvHh4X8fD4wc//Z7nPuc3+wPvbns
+6V94vr9RDniv2feD0Zs9LGZY52znxBfS/7CkeE/2cdGfHjixB8U61scLz7W
w/4y4sET/539afVYK2tnvyWx4Z8qW4fNk9E/4+D/R2S2IY78wNS2i7Hk3RLb
0gbdiDifGW9kzJ99T8SXJ848+5/wxeRnPDL879OBkePfqCMjdjux6peK34Jr
A/s7j8gcvx4dNtSfKbtvxqCODDv2zz1b9vjMg/121JER235s/P7khxwX/ve5
wMj5e1BHRmx7YuGz747498TBZ//dEYHHxHjPlx0v/8jM+++oI8N2Sex82jB3
9o+Sy5K9p/x9iZXP35p4+dSR4YuxOTb89wuBkeNvGYcxmBtzfLHs9vTDfj/2
AxJvn7j77B9kHyr5NfGhO0V79EfFfFeOudMX+11vD/sTw/9Spw9i8RPrn7EY
k74ZY1zm+P/osHm5bIyc/YHUkbH3kNj/7EPkGKeOjHOB356/BfdEnAucExzb
h4U/JF/nxPC3r5Yd//+YzPsRXwk9dvhD6siI9U+uAPb9kp8TH4o/oh3t0R0e
/hn9aeHv0DEGew9PifWRn2B8rGfNWBtrZT/u+NBjSxv6YkxyBZCLgH235BPF
Z+I/Xi87P8GxmfdHUkfG3ktyCbDfknwC1JFhhw190ecxoT8u1n9v9D81/O86
8duwNvb/omMO5CIg18HxmfMdUEf2ZtkYOfspqSNjrya5ENi3ST4E6sjYJ0w+
VPws/os6MnKdkVthvVgbcz0z/DE2Z4e/PTFz/gVsacO+S/IpkFeB/ZfHB54Q
83m7bHvasX+TOjJsaXNszO+E+D1bxFpYG/uT2ZdAvlb8LP6NXAzvlr33lVwM
6LAhNiq5Gk7KbEMdGbZg5Ev2k5K/gbb08WD0f2749xNDf3LMd6OYO2tlvxu+
mGeCmeF/x8b5cHScv5fF/RB7/nlHMDFz/geeHXiGIDb6qhXvdSL2+SYxN+bK
/lFs3y97byuxYNnnig11ZOSG+LDsva0Xx3rRnxLrQ4fNpMz79fDN5KudFf6Y
Onutye1ArgnssKeO7IOwpx3+k/2x5J9gLMYkV8XHZe8lJLcEOtbI2tjvjS8m
X+6l4b8/Cowc/zYx+qNf9tuiw4ZcFeTCoG/GOC3zflRKMDps2I9IPgvGZg6T
Ak+O9W4ea2cti3NelJ0f+PLwt58ERo6/IxfGp2XvvSUXBvthyYdBHdmUzDbk
zSBfBbZg5P1iftifHvP9rOx8wPhd/C11ZCemzt3RNtbGWtiP/lTYzw9/z9yY
I2Mx5tTM+T5oSx/UPy97b/BV4T/JN3x1+Gv2DZOvA92EmD/4jJjvNjF3+md/
+xfRnn7wh/TNGIy7b2IdNuTiINfHmZnzfVBH9mXZGDn7kakjYy8wuUC4FpGf
+OG4/vwaGDnXB3KFfFV2bhD235+TOR8IeUHI54EvJn/y9eG/vw6MHP+HLyOf
8s3hL9FhQ1v62CHmxlzZb/9N2f0zTv/E+6CxIc8I+6HPDDwt1oMtbdBh822M
x7ic7/hG8jffHv5weub8KORJIb/Id2Vj5AckriNj7zS5TOiLPrGlDfuqyW+C
DpsOMVfWc2v8PsjOjfl/H+MzD/wbdWTkJiEXynmZ86FQR/ZD2Rg5+62pI2Ov
NrlS8J3ke747/OGPgZHjr1gH+VRmxHo6xdqYP/v7saUNuVCW5DL5qey95OQ0
Yb83+VSoIzs/sw22tMEWjPzAxOMwBnNjjudF+5kxf3wv+bDvD3/7S9n5XC7I
vL/659Bjh3+hjozcLOR+wQ576sio0wd788kFs3P8Vvx2xFNgPz35YdCdGfMH
Xxjz3TXmzlqIh8C+eI5xzgXOCY51MHL253MucE6Qa4XcMOz7Jl8EeSPY/838
yA8zK9bzW9n5Yy7KvJ+dOjL2rpNL5o+y881cnHn/+axojw4b5OjJS0M+mO7x
W7F24j8QZ2H38NH4P+rIsKXN26FfFP6evhiTvfTkqvmr7Pw0l2Ter888yV8z
O+bbI+bOeonHgH8mv/lT4Y9nhz190eefoccO/0a/9E8eHPLVoMOG+pLcOMyB
vfrkwmE/PvlwqJ8b6wdfGr9Pr/itWB/xJ/C95E9/LvztP2Xny5mTeT89dWTE
BiCHDrbEjiD3Dbl1sMOGOjLiCJCfB1va4J/Jt/5S+NN/AyPvE+vDfm78fr3j
t2R9xKv4O+bHPPGftKUPcomQq+e/svP1XJY5HkLfmDtzIV4FOmzY+08uH+IA
YEMd2ZzAl8d68cfkg38t/C390gdjMSakYvTY4f+oIyM3D7mA5mXOB0QdWVox
Rj4kca6cazPnxiG+BMcGxzTnwlkxHufDFbEectkTS4PcPeQO2i/WylyIv4B/
xuat8N8HxFiMTTwO2u4fPh9/iA6b+TGfKzPnI6JvxqBerjg2ArmI5oc9dWTo
sKHd0PCfAxqOyYH/PSh09EV8DnQV9g6mzlV0VeZ8RdSRZRVj5MMS2w4In48/
RocNsXTIcUTfjLEgxl8QGN3s8M8DG47TwfWHuCEDw0fj36gjI5cRuY4WZs53
RB1ZU8UY+fDEuZJqFedG+iT86eCGY3bgI9kPjA35kojngC0Y+aGJ8yENDp+K
/6pXnJ+JY4B4DdSRERuCnE3Y0objg1xO2GFDHRlzY46MxZjElSAfFG3pY0jM
nbUQT+T6zPmWyLt0efjnoQ3HNcHfkl9paPho/Bt1ZNjSpqi4Pf0Qb2JhjHdd
/D7osCHWBDmdiDvBMU4d2bWBb4j1ci5wTnCt55oPbwn+Enlj2L/Oec4zwcS4
Xx7ecKwUcj2RS4q4FeSLIm8U8StuzJxfCh02S1eMkRPP4ubM+aTIK0X+J3TY
0JY+RjQcKwbdj/F70f9NsV78MzY/hf/GdkT4ePzf4fHb8HsR32XZisdbPK70
t2bOT0WeKvJHEUeD/Fnkt7oq5g++JeZ7RMydtRA/hr7oE1va4KtHNRwTBn9M
ndgq9M0Y1EeFT8d/Ll/x+MyDeBvUkRHbg1xZxHcgXxZ1ZDcHvi3mf2Sshd+H
+DO3Z86fRR4t8mOtWDFGTnwP4s6MCR+N/6OODNslubdoQ6yPJbmumBvz/yf8
+biG49bgD4kLgg22tLk18B2xHsZhjL/C3xOHZlz4aPzdnZnzdZG3i/xazJN8
X3fFfFeuWI8d8USoIyNWChsC7gp76siOibWyHuLtMBZj0ve/cT8wvuGYOfhf
4viMDx+Nf6OOjFxe5A67O/MzMnVkD2fOH0f8D+KZUEdG7jjizRA3hPxhPEvz
TE3cm+PDRw+O9aK/J9ZzXKyN+WUxHvnIiEtCPBLa0Z6YPPjr+0JP3jLipaBj
DHKJkdts9Yrzm92bOb4KdWTY0gY5MmxpQ1+Mydry0JO/7IFoTxyjCeGj8XfU
kZHLjFxk92fOR0YdGXbYENcH/71mxXrsiMfyQPRP/jLir6DDhvqS3GnMgbkR
T4hr0cSGYw5xTVorMHL8I3Vk5Dojl9qDmfOpUUfGuORTeyjGnxRzYa7EL8J2
7YpjyZB77aGwp35b+NNTG45BNCv+/uRjIy8bf/N1K8YPx/GwTtjTDv9HHRm2
tGEsxmSexH+hLX0Q62XFmD/53B4J/RTVm0l/Z+pcbpOjLWsjHhK+FxtiHuFf
mwVGjr9+NHP+N9rSxyPRP2Mx5noV67E7OnEdGbFtyBn3WBzv1BfLKj4f7o7j
k2c1fMB38TyE7zuj4ZhJ+MDNKs6v9mLmeCvkllu/4lg25NbCllhM5JIj99yi
zDbUkZ3dcOwkcr+RW4626LEjXg66s8NH47+Ik0O+LvpmDOotKs5NR/ymetgT
wwl/jA4b2hGf58nM+esYizGnNxzLidx15KZDt2HFsXTIZUdcHfLZUUe2KPBT
MT9saUO/xOOZFnNnbcSPou/p4aPxZ0Vg4kThn5/OnA+PsZlDy4oxcuLvUEdG
LBdy4RHXhXx41JE9GfiZGH9Gw7GkyH1HLr1nM+fTo/5Q+GdsiBmFD944MHL8
3yYV29OOeD/Mg/x9z8V8ZsbcFs+1ZlvaEFuInH3PhT11ZOfFb8NvTfwsfOkF
DcewwqdSJ7YRufbI7UfcIPLxkZeP+EHPZ873hw6bTSvGyIk/RB0Ztq1ivbR/
IebfKsZbfF+QWIcNvwXxs/DFsxqOmYX/bR0YOf6NOjJyC5JLkHshzgfOC94H
NI/zgfNieOJzgXOCWEjkGsTXXtJwTC38J3GSyD+IblGsD/xSrIf4ReQbJL8g
8Y9mx1pZO/G8yD24ecU6bNpE/4yDP305sw15Csk3iC0Y+YTEtrRBh82LMd4r
cf4ST4n8heQxJJ4avnhuwzHA8L9bBEaOf6OOjNyA5EKcE9cCfi/ih72aOT8i
Omyob1lx34xBHRl2J8X8Gf+1mO/lMXfmS/wxrk/zGo7jhf9tGxg51yvqyMid
SK5F4jqRX5E8i8R3ejXwGzHeVhXnY3w9c3wn6siwXZKbkTbMnfhk8xuObUau
RHIxwv8nHyN1ZPhibNqH/946MHL8LeMwBnNjjttU3J5+JiaON0U+R/I6Ep+K
OGcLw4eOjfbo34r5Loi50xfx1NYM+07hf6nTB7keySXJWIxJ34zxdub8kuiw
+V/FGPkpievIeDboHMcLxzjnAn/ja2LurL1L+L9rG46phn/dLjBy/B11ZOSK
JNfku5nzTVJHdkPDseTIBUmuyfcz55ukjgzb7SuOXUWOSuJYkd+SOjJ02NDv
pMS+lz67hT9sFxg5/vz6WCtrJ/7bDhWPx7inSv9h5vyV5LF8NXW8LvJRkpeS
eF7vBv4gxrun4dhp5Hok197NHBsVt6UP+mYM2tIHvhibHuF/b4q581sQX659
xeMzj9MS93Vz+HD8+dux/vfi74UtbYgFRq5N4oKRb5M6so8z5+ckTyf5MPG3
tzUccw5/2iEwcvzbrfFb8NsT/w4dNrSlD3J1dqw4Fyfx6naquH/GmZI47hc2
5PUk/he2YOSTw3/e2XDMOvwrdWLbkXuT3J53R1+MRzy7zzLn+0SHTeeKMfLT
E8+VOX8Ufz/ik9EHeUGJx4Ytbagj+zj0n8d88bX8DfcL/9olMHL8X6eYL/PG
3/6QOZ8mcb2I58Xa+Q1YK2v+InO+RY6Fd+J6/HjDMey4hhMnjfy75GMkXtpn
gb+M9RD/jPyi5BklHuwXgZFPDX99f8Mx/fC3uwRGjv+7L34bfivi+3WtOH/p
V5nj51NHRt+MgRwZeU7JL8pYjMncDwo9+Uq/jfbEAXwofDD+izoycpuSO3Xn
itf/Rcz322hP3tMPw5/TZlD4+90qzrf6Teb4a5Rg+qLPR2LuzI14guhoQ1/0
ydr5DdCzBnzxow3HGMTfdguM/MTon/yq38d43SvOv/pd5nhw1JER+41crMiR
kaeV/KjfR3t02HA8kP+VPLDkU10Ua2HuxDfcPf7+HAf4N+rIsKXNHhW3/yGO
J+LMkd+VPK/Em/spcz5X8rqSf/W70P8Y830y5s7ciI/IWlkzmDkTB/Gp8MH4
vy0Djwx/Tx0b+maMPSsej3GJR0cdGbHuyCXLXJkzc2OO/K35m3Msc0wTF438
ceSRIz7az3G+0JY+yMU7pGIdNsRZfDZ8MP6NOjJyx5KLlriLL4QPw19SR0au
WHLf9qo4X+0vmePhUUdG7Dty1SJHRl/0+XysjfUS73Gb6H9c+F902Pwa6/8t
c35dxmLMlxuO1UiuWXLbotu74th75MIlDh/5cKkj2w/fENdorue0fTl8LNdv
2tIH4xDf76VYC3M9JuaP7PdY3x+Z8+ky9jfhv+mPmI747F9j/qyd32Cfiu1p
Rzw/6siIBUgu3tcajkVJrlxy3b4ac2GtxIfEv2JzYvhbdNj8GfPtE3rsJsX8
yM/7d4z3V+b8ufTNGNT7VhxLkJy6f4c9dWRvxFxZG/EyiXv5ZvjQU6M/8gET
f5D4ieiwIbcvuYP/yZw/mDqyP2O+rJU1o9u34tiF5Bamjox2xP/7N/pHhw11
xmTuk8I/8/c8LfzrDjG/iXF/sFUcz0fG/eczcW5zvhPPlLYcEz+lzj1MruBK
1bl+iX9JLuL9K459SC5ign6Qj5g6MnIXH1BxrERyERM3kXzE1JG9F2th7VPC
P7/fcMxNfBQ6bOiX9aZV90leZPIR0zcYOfESaUusT3TYDKh4PMYlfiPxFclv
TJ7jP8I/f9RwDFF87oGBkePf/su8RtbOb0Du5IMqbksf9M0Y5DpenGO5ahvy
LPMb0Rd9UkeWxvhZzJe+Po7flHiR/WP9/A6L709ibaxnWvirTxuOQco1jLiP
/E3Ix0z8x2rV+ZnJ00w+5UEVY+TEa6QtsUrRLcnljA1t6eOLhnPXkDvw/FgP
/TfF/PDF2MwMf39wYOT421rV+Z5pSx/UB1cca5Lcz183HLuU3MvkOieeJPmg
0f0T8wfnMd+BsV7WjX/Gl9LHrPDPX8XaWA/5WQ4JPXb4y3rV13DGYkyu5WDk
xKtkbsyReRMvk2OZvzd/9/MTn/uvxzl1XqwPf9EI+5ZV5/sl7y/5SPHF3zUc
l3WxTw6MHP+HL/qx4Zir+KRDAyPHnxZV57MmrzUBG4ZVjJETH5O+6BMdNqyD
/NZLxXp+iLWxVuLHLhV68mATj5OxGJPc1OS6Jo7rL+Ez8R/DK85/vXTV8Rep
IyMWJzmxuRb/23AMVq5Pe0b7+eEvaUcb+mYM5k0+7mVi/ssEpi/6pC1zIBc2
ubJ/jrWyPuLRsnZ+A+bOGpatOp82trQ5vGKMnPigxJn9PXwq/of5kJ97uVjP
b7E25kb82+VCT35u4of2ivZXhz8izij5wcn/TbxRdIxBLm5yg4+sOD/48lXH
C6WODNtrYr60XyHmh//8q+GYqPhb4oqS75v83cQXPSL02OGvqCMjVze5vlkr
a2auzHlUxfm/V6w6fiklGFvaUMeGvhlj+RhvpZjvPzF31kN81j/jt+S3JZ7v
6Ph783fHP2LLGlk7bdBhQ+5wcpOvXnW+beKPzov5EChnlZjfkRXnL1+56vio
1JERO5Xc5WMrzldOTILLE7ejPTpskKMnrzkxC9AxBmslHjBxitPC5y3nK3Vk
2NKmb+hvD/9NX4xJLFZypI+rOP/56jF/5kl+9tVivtSRsd47wx9XCscUxv+u
Fvb0RZ9HhR47/Bf90j951sl/jg4b6ktyrzMHYsWSe534oMRooL5MrB+8Rvw+
XK+aCscIxt8S24EYD8SmIN8dudmPqTgWLLnQsT1aeNmSc7evGTbUkdULxx4m
dzq52WmLHrsrEuuwwe/iv9aKv/fi/O8l11kj6yFe8QFh/3D4+7WrzvdO34xx
bMUY+Xz1t1Th2MnkZicXPPFuySdPfnji7R5XMUZ+ZeK1sCZ+B67X9EWf2C7J
RU8bcs8Tzxl/yxiLwv83qzrfPGMx5gkVY+RXJZ4L9rS7MI4HjlmOdY6Bb8N3
4OuIv0Rb+iAWLbnpWRf56deL9eFrly0cYxmfe2Jg5BeFP1qhcJxm/OFJgZHj
b5qrn+WEn6w5H/2EijHyBYn7ok902LCO5QvHzWU9y8faWCvxndcP/dM1x/Nl
LMZcreTc9cR1Xrmw38S/nFxxPvsWVcfrpY6M2LzkuOfatE7hGMxco4ZEe2JM
8wxFO9rQN2Mw75UKx/dl/hsEpi/6pC1zWEP1F2vW0Yb1Ea+btfMbMHfWsCG6
wra0OaVijPzqxHGmVyvsU/BHzGfVwnGIWc+qsTbmRjzsjUL/cs3xi4dF+9fC
nxL3dw3h12uO/4uOMbgX4J7g1IrvD7hPIJ4ydWTYvh7zpf3GMT987ZqFYzzi
H4lbvLbw2zXHLz4t9Njhz6gjW0e6N2teK2tmrsx5MnORbJOq4xlTgrGlDXVs
6JsxWsZ4rWK+a8fcWQ/xJteI35Lflnjgy8S5y7lMPPP14njn2OccmBLHA8cF
/m9z6TcuHI+Y+MSnM7bwplXHU6aOjNjJ76uPM1RvLtlmVcdLpo6MXFwf17ye
ZoXjLbO+ZrFW1kb879ahpy/6XK9wbO/mqn9Yc7/0SR0ZOmzw4fjHxXm/Co/F
mBuoflbFscs/r1nH3JuVHF8cX9uicNxwfC5r5zdA/24t2hb+HVj/ptF/m1g/
bYlF3kL2n9aiXrhf/CfxozcsPDZzoB/6w5Y2I2P+H8X9ymZhv0X8fhvGb8la
iX/eUvicimNDf83xXjh2+YbCXwpvWbUNdWTosMFn4w9pix474k8Tx3qT8Kn4
p7bx917cd8l15sxcvwl/j/134S+p00dLrq2STVe9lWRbVR1vmjjnrcNH4p/R
YUMs6+9rjmu9aeE6siNjvl/F/cOmMVfW8kOsD9nWMf9x0f9P4W+pM+Ym3DtL
to3sNitcR8a8mANzZc78PTmG+VvzNz+vYnvaEQ+bOjJibf9cczztNoXryDZX
fYb0m6r+a806xqDvX8IfY/Nb+Nsto2/mQnz3GaHHDn+NDpvtYvz/qdyicN+M
Qf38imNr/16zHfbUkaHDhna3JPatbQvHkMfHbq36hYxZcjx5dMSS30z4T+Ht
1W6rwnVkF1SMkRP/e2b0R7/4R3TYEPv775r7ZgzigRMfnBKMrk34620Kx4Hn
enNRYOT4O+rItuBeVTY7qv22hevIZlWMkRMf/H8xN+ZK/Hp8y3aFY9zjY4g7
jg3BNok/vn3g9rGei8Oedviz2Sq3F+5QdXx06siIPV7JbUubtsKl3HbYUEfG
3JgjYyURz7xd4bb00S7mzlqIv99R9R0lqxKzvGTfvEPhOPr400sCI8ffUUeG
LW0urbg9/RA/fMcYb6f4fdBhQ6z0Wu646e0L15F1CNwp1ts+1s5aiPe/h+p7
4jOYq2RXV4yREx+8Q+FY+9tyLxrxzDtKVuSOn95ZeKfCOmzmVoyRE399Z5Wd
hZfmty1Zhw1t6aNT4dwG6JaO34v+u8R68c3YENcfH31ZYOT4w47x2/B7kV/g
8orHY1zisXdVuYvw8sQQLzkOfBfhZXPHg+8ceJeYb5eYO2sh/wB90Se2tME3
71w4ZwE+mjq5CeibMeaFHjv83xUVj888iC9PHRmx5VfMHT++a+E6sp0D77pk
/rEWfh/yI+ym+m6SrUwMcsnmV4yRE9+dPAi7hs/Gf1FHhi1tsKUNsedXFe4W
c2P+5EPAl3cvnAMF/0qcemywpU3XwN1iPafHeORUwJ9fFe3pB//WXXa7C6/O
uVTyPPcoHJee+S6oWI8d8e+pIyPW/ZoRvx576sj2iLWyHvKzMBZj0jdj4M97
FI7ZjT9eGBg5/p06Mo51jnnuzTjGyVHBPdqcwMi5/+Nc4JwgFv+6uc/9gwrn
NOAaQJ6HXuGzb4z19iwcv5/19Iy1Mb9mcb7tXTje/v3hr2lPXgj8cc/Qr587
Hj86xujMvZJk16q+l2R7Vh1/nzoybGmDHBm2tNk7zmXW2yL0fQrH66c9eSN6
h8/Gn1NHtjP3VrLvJbt9CteRTQ97clDgz6+vWI/dg4n7pf+NcucDQIcNdWR9
Yu7MjfwV+N6+ReS4KDlPRd/wyfhH6si6cq8im73Vtl/hOjLG3bdwHHrG3zfm
wlzJl4HtjRXnGmiV2w4b6ruGP92vcF4L/Os+0u8v3JpzRfjmijHyh9X/TWFP
O/wvdWTY0oaxGJN5PpS4LX2Q+6BNzL9/4XwI6A8onHujO74/tw4b1kZ+Dnwv
NuRkwL/eEhg5/q2vbAcUbksffaJ/xmLMWyvWY/do4joyciO0zZ0n4cDCdWS3
VYyRPyL7IwrnxujHuZv7uOaY5lzgnLg9zgfOC/zRQNXvqDi3wra5ddj04N5E
eL+qbagjO7hwrpKeqm+Xuy167B5LrDs4fDT+i7wNgwr3zRiDYm2snfwis8N+
+/DHfcN+/1h/f5WDC4/FmEMK5+bYS/Udc+vuqjjXQ7vceR8OKVxHtl/gA2J+
2NKGfhcl1mHD2sh/Qt9Dwkfjzy4N3D788wDZDi08NnO4p2KM/PHEdWTkouiQ
Oy/FsMJ1ZP0DHxjjH1o490lv6Try+0s+vHC9d/hnbDqF/743MHL8330V29Pu
icTzOKxwfgrmc1jMjbmS3wRb2pC7onNuO2yoIxsWvw2/9U7hnw8vnJcFn0qd
3Cl98H2582WMxCflztcxSHhEYR02D1SMkT+ZuI4M266xXtofHPO/P8ZjXPzp
yFgbvwX5YvDFHOPdwv8+GBg5/o1zgXNij5LzoWwVzwc8J3C9HKxyVOFzg3OE
+kMV57bonjvPxejC9X1jPeBDYv7kxxjLNTF3fo7BgZE/ldhXH1k4xwv+9+HA
yPGfo+O34LchP80jko+RbEjV+T+oI6NvxkCObA/OxZLHYkzm3jP0RxfO30F7
8tIcFT4Zf0YdWX+uvbnzdJzE8Zc7X8eh0X7v3Pk/FkT7vcJ/PyY8TnhY1flD
KMH0RZ9Hx9yZG/l90NGGvuiTtfMboGcN+OZjCufE4Xq0KDDy+6P/YwvnLWG8
xyUfLzy86vwg1JGR66RvbjmyfVQfUHI72qPD5nDh44X35VgrWccYzJ18POTF
OS58Mv6VOjJsafNkxe3ph3wt5CE5getT7nwkI4UncH0RHlTyfNCPiPmeEHNn
buT3Ya2sGcycycNyYvhc/OH1gQeEP6aODX0zxtMVj8e45E+hjoy/JX9T5sqc
mRtznFY4d80RwkfF/Qhr3C/uVw6P4+GIWN8r0p8hfLTwK4nzAp0cPhn/Rx3Z
YLUdqD6eU31S+Ez8LXVkQ6Q/RPpnVZ8o2aiq8y9RR7Y4d0tuOTL6os9TYm2s
l/xCN0f/Q8I/osNmdKz/SJWnFh6LMScXzjU0jGM7t+75inOBDc2dD+q0wnVk
J8Xflr83+ZJoOzl8Lv6HtvTBOC8mbsucmeuwmD+yMbG+sSqnFB57WPhz+hse
/np0zJ+18xu8WLE97V5OXEd2KMeybKYWznV0mPAI4dOFX+KaX3J+JfwvNiPD
v6LD5ij191LitlPDxz8W8ztT+JgYj78zf2/6ZgzqHAOHq35EbjvsqSM7M+bK
2sifRF61s8IHL4r+zhE+No4fdNiMYO2yHy/52YXryJgn82WtrBnda7IfqfqY
3HVktHs1cb/0jw6bc+JYZe7kd8L3csyPC397V8zvyLgfuDGO50FxP/l62NMO
f3mc+ppe+FzhnME3jIprLtf3c2MuzJ18Udi+gQ3XQs6/qm2oI5uh+lv4ANWP
i/WjPz7Wgw6bE4RfD39+XuGcUvhj6uSiGq36+Nx22FNH9mbY0w7/eaL05xce
izEvUP0d6caqPiEPXdVrI18Vvnhm4ZxV+OS3AyN/Mn4P2tDva4l12IyR7Qm5
+2aMCdK/kbgEo8PmJOELC4/NHE4IfFKs98JYO2shXxa/90WF807hf98NjJzf
f5bq7+GTuFbIZqLaXly4juzkqm1OFj6qZNvFWPI3Y37YT4z5kndrdvhc/Cd1
ZEer7am5bWnDWiaFv8bmtPD/zI05MhZjniLbSwq3pQ/qH+DjuDbl9o1zCufd
wkdOkv2lhXXHxPzBk2K+l8bc6Z/8Xx9Ge/rBP9I3YzDuW4l12IyX/elc/ySf
W7iO7KOKMfK3E9eRHcu5n/tYnh7HCH/v01ReVliHzWUxFmsjv9hk1edJdpbq
x5Xsmy8vnCMM//txYOT4Q3zTlUXk9SpZhw1t6eOKmBtzJb/YJxX3zzjvcH2s
2uYczrWSbcFTYj2fRv+Mgz+jjuwE2U4P/7mgcI4yfOZnwvP5fdT+3cR1ZCdy
7sXfkzWfFr8vdtjQF31OFb6qsC1tJgeeGvP9PMZjXPwVdWQTZHt+blvasH7y
o7FW1szaWCNxOX7PvWeZ/c1nyHZh4bb0Qf0L6U7iXA9/e03hnGj4ly8DI38h
5n+18Jmx3qtj7ayFfG3Y0oZcyxdxvyD8FT5c+GLhs2V7XeE6srOqtsGWNtiC
kb+feBzGYG7M8YxoTz/vhX+9vnAONvzxN8I38PeV/gPpvw49dvhf6shO4dzK
bYc9dWTU6WOS6nNyj8WY/Fbkh5um+o2FdZNi/uBpMd8bY+6shXxw/LYLow/m
S/yQP3Lv4WY/9/8BvFQmBA==
          "]],
         Annotation[#, "Charting`Private`Tag$5192#1"]& ]]}, 
      {RGBColor[0.880722, 0.611041, 0.142051], AbsoluteThickness[1.6], 
       Opacity[0.3], EdgeForm[None], GraphicsGroupBox[
        TagBox[PolygonBox[CompressedData["
1:eJw1nXXAFVUTxrFB7+67u++9e/eiiIiIioiAgh2o2KJY2N2i2N2J3e1nd3d3
gWJ3oiJgK0hafM+PZ/xrzsSZc87e3Z29u8+Z6bbrgUMPmLNDhw5r1Dp0mFt0
SNGhw7xVhw5DRRtJhw7rtXfo0LnZocO6oiu0deiwkWgX8RuKrih+f9Hlxe8n
uqb4EdiJP1B0kPgtRLuL31x0ZfHDRBcXv7XoKuI3FV1E/BDRlcTvLtpH/G6i
q4vfW7Sf+L1E1xC/s+jS4ncSXU38ofgVf4joWuIvEd1c/MWiG4o/lnmJP0Z0
HfEniq4t/gTRweL/Fr1B/F+ie4i/QHRT8eeLbiD+SMYRfwT9xJ+JXPwZouuJ
P1V0XfGnQMVfIbqV+MtFNxJ/jujG4s8WXV/89qJLit9OdFXx14huI/5q7MRf
L7q9+OtENxH/uOgB4h8T3UL83cxT/F2im4m/X3Rv8feJDhV/u+iu4m9jHeIf
Ft1P/EMcF/FjRI8T/wbjin9a9CDxT4luKf5l0SPEvyS6tfhRokeLf010mPh3
RE8U/7botuI/ET1d/MfMW/zvoleI/415iP9CdKT4z0V3EP+16Dnix4ruKP5m
0Z3E3yQ6RPz3oheJnyi6s/jvRM8XPw478T+LXir+J9FdxE8RvVr8H6K7iZ8h
+j/x00V3F/+B6Cni3xfdjvXVO3QYqPP7JdHLxT8v+aHSP8fvJr6D5DeLnyV+
T35f8fPJ/hTRM8TXRO+RfgHRfcRnoveLbxPdV/yyoqPE9xE9WPxyom+I7y96
iPhK9FHxTdH9xS8k+oT4BUWHi6+LPiS+XXQ/8UuIvii+p+gI8UuLviK+l+hB
4hcTfU58d9EDxa8g+pb4gaKHcr2JTuB6Ez1W/BqiH4hfXfRw8WuLfix+LdEj
xM8tepv4uUT34voVHcf1K3qM+FVE3xW/suhh3A9Ev+R+IHqU+PVEP+N+IXok
57voD5zvosdxvYt+zfUuerT4RUSfFt9V9ACub9Gfub5Fj+d+IPob9wPRE7ie
RefQ73GM6Gncb0RncL8RPZn7gehf3A9ET+H+JDqV+5PoSVzPov9yPYueyvUu
msnf+aJncX8QnVv8CaKnc72Lzi/+DNEzuZ5FE/Fni47kfiPaLv5i0bO5nkVb
4q8WPZfrT7SX+IdEL+b6Fl1I/HWi53H+i3YVf5Po+dzvRCdzvxM9ketdtIf0
d4leyPUtuqj420Qv4PoXXUL8faIXcb8QXUb8Y6KXcH2L9hX/lOil3J9ES/GX
i54jvqPonRpvPtG9+T1LXact/Z6iM7k+JF9O9s+JXsbvK/m20q8rOoP7geRr
SP+26FVcb6JriX9f9GquT9HtxP8hehPXp+iO4qdznXF/EF1f/Oei13J/EN1I
/FjR/3F/ER0s/mPRa7j+RbcU/5PoDdxvRIeJ/030Ru4fokPFTxS9nvu76C7i
/xK9heutofNU/IKi93C+i+4lfi7R2zgeovuKn0/0dq5/0de4/qFcv6KHi2+K
3s39QnR38bPk/1buB+JHiG8TvZP7hehw8QuI3sH5Lnqs+K6i93K9ix4ivl30
Lu538jNE/DjR67i+JT9BfHfR+7gfiJ4svqfo/VzPopeIX130Ue43omeL7y/6
EPcD0fPEDxR9mPuT6Jni+4g+yPUseqH4lUUf4XoXvUn85qJPcX8QvVz8WqKP
cX6IXit+Q9EnuJ5Frxc/RPRJ7jeit4rfWvRprmeOk/idRJ/l+oOKP0L0Za5v
1iV+N9HnOP+Zl/i9RJ/nfid6mvheog9wvYs+Lv5A0Re5vpm3+P1EX+D6Z97i
DxF9ifsFcu4Xoq9wfTMu17foq9yf+F3Ebyf6DPFRx31V8W+IXkn8E11J/Gui
V3A/kN3r3A9ER/H76jrorethAdEfuB9I/j73A9E3uN5EP+J6Ex3D9Sn6K9en
6Adcn6KTuD5FP+T+IPoF9wfRt7g/iI7l/iD6NvcX0U+5v4i+yfUv+j3Xv+h7
3G9Ef+J+wzy4f4iO5/4h+i7Xs+gUrmfmxfUmWtP8x4p+xXpF/2S9op9wPET/
4XgwLvc/xuX+Jzqa61e0k/p/Lvol8VV0OvFV9GPuB6JzSf++6OfcL0Q7iH9b
9DPOd9E28eNYJ9e76LziP+Y4cL8T/Zb7neg7XN+ihfQTRb/mfiDaEP+T6Ddc
z/odeoqfS3Qi9xvJFxY/XfQ77gei3cT/xXHh/iS6oPg/RMdxPavfYuJniZ/A
9S5+gPim6M/cH0SXEj+f6Pdc76LLim8T/ZHrWbS/+HbRn7jfiK4ofkHRX7ie
RVcX3130N64/0c3Eryw6letbdJD4nqK/c/6LriO+l+gk7neaVyX+N44L17vk
G4rvL/oH17foeuL7iE7m+hfdRPxA0SncL0S3EL+66DSub9Gtxa8lOp37k+gq
4ruK/kp85LgTHznvuf+LXiV+Xa5Drn/Z7Sz7IaJ/ip+k56arFE8mx/PfOqIt
8YNFB4q/Mde9pTR/mf5fbCa6qPRD4/l/rkzPYaX5q6VfX3Qh6TeI/x9/c48q
zV+S+H/Jgk3boe+g/luyZp5DE/+v6Nb0OPjfWLRr03r+v/C/ZDHxW8b/k5r6
b6P+O4q/Wf3nFb+1+K14rkz8v6Wn7LeJ/y8n8T9C/Mnxf2IH0V5N9+f5Hr89
mu6P/07yN4wYyv+OxH6WaJrHH/9reovfJf7f8D9hqab94o//XQs3vQ7mj90y
4ncN+zb537Y0f5v8N8RvL35f8feIL8RvJ35P8Xcm/l/VX/33if9Xe4j2bVrP
/y/kyzXdH/1BHEfxB7f7/x3/+waIH97u/3+V/O8g/weIvz/x/8AVm+6H/YLS
71i6/0PSH8a6pD+83f/fjoOKP77d/9cWlv1OpfWPJv4ftrr0R8X/Mf4nLtv0
vJlvN9nvLPujxT+R2G6Npnns+R84qOlx8D9G5+Mupcd7PvH/wnWa8bu2+X/l
Kk3Pk/ktLv+7lv69n0287oFNr5f18z9wPfGntfv/4KqyHy77e8V/KPte4ncX
f5b4l8QvKX438aeLfyHx/8oN1X9ku/9f9pF+T+kvEv9aYvlGTfdHf6Ho0Kb1
/F/lf+Ym4s9t9//N3uq/h/qfJ/6VxP9rN2u6H/bYDWlajz3/m7cQf2m7/z8v
r/77qP//xL+p/n3F7yX+MvGjE//P3Vr2V7b7/y50mPirgsfPlk3b46+/+u9d
Wv+G+l/L/7Km/fP/l//B2zYth+d/8A7ib2j3/2HojuJvDH6g/O1bmn9b/m4R
3UX6W9v9f3IzrgXdn4bG/Yn/zXtKf0+7/z/zP3k38Xe0+/8ydHfxdwbP/+b9
xT/S7v/PK2u8/Uvr39d4q4s/QPyD4j9O7Hevpn9v/PO/fB/xD7T7/zl036bt
4fE7XPyj4f8HnY8Hlua/TPy/9DDpX2j3/9MnREeIf7Ld7wPW0vgjSvOfy35F
8fuVXv+7id8bHNh0P+z5n3+w+Gfa/X8feoj4Z4NnnMPFvxjjrSd/B5fmv5a/
weIPKm3/VeLzfP2mz1/O97VEq6bv+9zveY9wpPhX2v0+YQP1P0T9XxX/rfqP
Fj1W+tfb/X5hI+kPLc1/J/2HoqdJ/1G7/78Plf6I0vyP0r8peoL0b7X7fcYm
0h9Wmp+Q+D3H8U3bod9U+sOlf0/894nfC5za9Dj4f1f05Kb1vN/gvcYZ4j9t
9/uNYep/tPp/K/539d9C/JHiPxP/c+L3HGfJ/st2v++YR8+Nd4ifN/5PfyP5
eU335/0Hfs9suj/+t5K/o+TvK/G/JvZzdtM8/ngPcoH48e1+H8J7lHOb9os/
3suc1PQ6mD92F4qfEPbbyv8xpfnJxLdC90Jivfg/xW8v/bE8y4ifkvg9y2Xq
/0u737f8IHpJ03rezyC/vOn+6KeKXit+Wrvfx/Ae6Mqmnwt4HthZ/o8v/Xww
I/F7m2ua7of9btKfULr/X9LPFL1e+j/b/T5nDv5niZ+z7vcze8j+xNL6fxK/
x7tR+n/a/T6P90gXNz1v5ruX7E+S/b/iZyW2u6lpHnve+9zS9Dj430f2J5ce
b47U70Vub/p35ffkPdN1Tc+T+fGe7Jimz2vOZ877o5o+3zn/95O/U0qfD3PJ
38nizxPfT3xn8cPFnyp+fvHzpH7PdK/6J3W/bzpE+jOkL8UvkPo90mPSt+p+
n3Sg9KdJn4qfL/V7qQekz+t+P4Wf+5rW44/3TA+Lb9T9vgn6SNP+4Q+Sv9Pl
rxDfKfU4j0vfOcbjvdPz4nvU/f6J91hPiu9S9/ss6FPiFw6e9wx3ie8U7xuO
kv+z5H9R8bn8Hyb+zNL+k9TvhZ6Rfbd4P3SE9CNL+2tLPe4L0i8e42P3bNP+
sGfdDzY9f9bfXef72aXtm6nfq70k/ZJ1v1/jvd1o8X3rfn/He7ZXxfeu+30b
9DXxywR/nOZzDv8JxDfk70Tx55bWV+JPFX8+/yF475Pa7+tN/974573gGPHL
1/1+EPpm0/bwvMd7W/yKdb/PO13+LpC/lcQvLH9nib+I/wy8F0r9Xu492a9a
9/s56PviVwuedb7c9HxZL+8BPxS/Zt3vA8+UvwtL2y+SWv5R0/7R857wE+7v
db8vhH7K833wzPOdpufHfPmd7276fOb35j3vzk3HaeLzORrv4tL9F9N464t+
wfN+3e8Pea/4Fc+7db9fhI7l+T143mtO5Hm87veb0O95ng6e94zfiN+s7veN
0G/FDw3+Ao1/aWl/S2j8LUXH87xe9/vOS6S/vDS/dOr3oN81bYf+MumvKD3e
MtLvITqJ5+e631fuIPqT+B3rfv+5hs6/K0vzy6V+r7iA/k+NrPv9Iu85f2/a
D/15b/pj037ov4vorzzv1/1+lPekvzQth79W87m69PjLy/9V4q8qbd9P/EXi
Lyu9/qVSv2f8g+f/ut83QqfwvB/8QaJ/8rxf9/vV4aLTed6t+33qDfJ3bWl+
xdTvWac1bYee97Izm/ZDf967zuL5ve73rzep//9K+1+Z61/0H+kPr/v97S3S
X1eaXzV1vw46XkdHf94Dzyn+uLrfB/OevqP40+p+X498LvHHh/4O+buhNL+m
/F0n/prS6x0o/qS6v3+dXPf7X94Dz1NZDn+X7G8srV8r9TidpD89xrtH+ptK
8+tIf5v460vPd3Xx74h/mOcbrofU76n/bnrdrJfzoCZ/Z8X58Ihob/GP1v3+
+FzRNvHn1f3++QH5u6U0v778Xcl9R/qr6n6/+5j0t5fmh0h/oWgh/UV1v+9+
SPpbS/Mbpn4Pnle2Q7+DztfbeN4Xv1nq98bNyuPg/1LRRmU97795791Z/LV1
v/9+Vv7v4nlU/Fbq/6T4O/g/IX5o6vfgXWR/Q93vw++T/ubS619X+ltEu1Xu
z/tx/C5YuT/+n5b9nTz/i98itZ+FK/P44z15d/F31P2+nPfsi1T2iz/e29cr
r4P5Y7eY+DvD/nn5v7s0P0z+XxZ/L8/74rcX/6L4e/h/J37b1O/hl1T/B+p+
H3+PaM/Ket7fI1+qcn/0T4guK/7Jut/X851g6cq/O7/3q/J/X+nff8fU7/X7
VO6H/Sjp7y/df2fpnxHtL/2zdb/vf4XrUvyrdX/vel32D5TW75r6vf7y0r9Q
9/t9vjMsXnnezHeM7B/k+V/87qntBlTmsec72gqVx8H/W7J/qPR4e6Z+b7qy
9KPrfn/Kd4h+lefJ/PiOklY+rzmfz1P/S0rf/xdP3W+VytcL/Xnv/D/xG8f7
56N1fj7C8770B6T+DrGm9O/W/T3iU/l7nOdz8Qel/s6wgfRf1v294QPpH+X/
gPj9U3+3WFv6D+v+foGfQZX1+OM7xLriP637ewR0vcr+4T+Wv8f4fyL+wNTj
bCj9VzEe3yU2F/9D3d8n+M6xsfhv6v7eAd1E/LfBT5K/l3ke1HpHyt9Y8U/x
/C79EaxH/BOl/R+S+rvBpuo/vu7vB19K/2Rpf4elHncL6X+M8bHbrLI/7Fn3
OpXnz/q/Uf+nS9sflfq7y1bS/1L39xe+62wvfmrd33f4DrON+El1f4+Bbit+
cvDj5O8Z/m+IP0b+xot/trT+OOYn/nme58WflNrvDuo/Lfzz3Wgn8TPr/n4E
3bmyPTzfeXYV/0/d33t+kr8XeN4Xfwr3L50vL/H8zXeS1N9t9pD9HA1/v4Hu
KX7O4Fnn1pXny3r5TrS3+Hka/l70i/y/WNr+tNTyfSr7R893pP3Ed2r4exJ0
/8q/Jzzz3K3y/Jjvm6KrVz6f+f7Ad4jVKsvh+Y50gPik4e9JfNc5X/yK8X2H
704Hic8b/v4EPVh8ETzfvY4W36Xh71/QY8QvHDzfoQ4V32j4exT0MPFl8NO0
3ldL+zuP/wOiR0rfueHvYX9KP6o0f1Hq72RHVLZD/7f0o0uPd4n0S4qeKv1S
DX/P6iZ6vPhFG/4+9q/sXy/NX5Z63QdKn8b6+Q52SmU/9Oe72nGV/dC/h+hJ
4hdv+PsZ39FOrCyHnzPXPa70+FfJfwfxb5S2v0L8DI3/Wun1X5D6O9Tp6t+7
4e9R0DPELxP88qLnih/Q8Pe3vqJnie/X8Pe2eeX/rdL8/1J/hxtZ2Q493+3O
qeyH/nyXu0j8qg1/n+uo/m+X9n996t/9AulXit9/funfKc3fmLrfxdKvFv35
Tnip+DUb/l7Ie/yrxa8f7/ORXyZ+UOhT+XuvNH+r/M0t/s3S671G/DqiV8p+
cMPfB/lOeEVlOXwu+/dL6+9IPc410m8Q47VL/0Fp/i7pH9b1+W7p+d4ufoqO
/yulf+9zUuMKPm/6fwL/D4gD18nfJhEP+K6zaEvXVXzf2YzjIP3Qhr9PNjXe
R6X5++RvB8aVfseGv/91kf7T0vwj/B8QvUX6rRr+HtqS/uPS/AOpv5PeXNkO
/YLSf8L/AX6/1N8V76w8Dv63YV2V9Xwf5bvoPeJ3afj7aHf1/4LnUfzx/1f8
Zzy/czxTfye9X/Z7NPy99FzRt3kebPh73D6cB5X78/0Uv/dW7o//bvL3Of8P
OF6p/TxQmccf31EfFT+84e+pfId9qLJf/PFd97bK62D+2D0m/oCw7yH/X5bm
n5H/d/V7juX5Xfwr/N+W/iue9xkv9Xfap9X/sIa/1x7E71RZz/dd5M9U7o/+
OCjP8w1/z+U78nPij2r4e3Iv+f+a523sUn/3fbFyP+yXkf6b0v1f5XkfyvN+
w9+DR4qO4fm74e+7y8r+29L6UalxAKP4f9EwHoDv0E9Unjfz7Sf7cTz/i389
td3oyjz2fDd+o/I4+F9O9t+VHm9M6u+qb1X+Xfk9+U79ShXzbPN30zl0fr/b
8PdT1v185fWy/gHyN770+fCW/G0s/neeD7kexK8gfgLP++LfSf2d+gOefxv+
Xr2a9D/wfC7+o9Tfob/k+bzh79ErST+R/wPi30v9Xftj/g80/H0bPx9W1uOP
79Sf8X+g4e/V0M8r+4dfRf6+5/8J80g9zlc8v8d4fLeewPNow9+v+Q7+Nc/v
DX8Ph34j/tbg+U75rvgLG/5eubb8/8zzu/gv5H8N8T+W9v9J6u/K4/h/0PD3
5UHS/1Ta32epx53I83uMj913lf1hz7o/qTx/1v+rzvdfStt/m/q7/A/8H2j4
+zzf/X/j+b3h7/98p/+Z5/2Gv9dDfxH/aPDraT6/8n+DdcvfhuJ/K60fJ36I
+Ek8zzPP1H5/r/x74x9cwWSetxvGF0D/qGwPDw5gKs//DeMBNpO/yTzvM2/u
f+Kn8H+VeaX+rj+D5/2Gv+9DZ4p/NXjW+WPl+bJecAR/8fzfMJ5gc/n7o7T9
T6nlf1f2jx6cwb887zSMN4DO4nkoeOY5rfL8mC+/83uVz2d+b3AoN1S+73O/
31rjTS3d/zeN1xD/Yel4cU9qXMLcup4+bBifAJ1H/EfBg4tIxH/TMD4Cmor/
NnhwCvOJ/7RhvAK0o/jPgt9O400v7e8P/g+ILiD9Vw3jJXaSfmZpfnpqHMX8
Lduh30X6P0uPN1P6X0Sb0v/aMN5hvGgufkLD+IkFeG9emp+VGpfQV/q8ND4B
nETZsh/6g7vIWvZD/x9E6+J/bBhfAc6ivWU5/N6azz+lx+8gfg/xf5e2/4d4
Kn5G6fVPTY1TaKn/pIbxCtDO4icHP1N0EfF/NozPmCraRfy0hvEY+8vfrNL8
3G3GaSzUsh16cB1dW/ZDf3AbPcTPURq/cYD6d2ja/7xtfi7oLv2/DT8fjJB+
jqb5jm3ut7j0c0Z/cCRLiJ+nNJ4EnM8y4pPSeB/kS4qfN/SHyt9cTfM18fuK
/7f0eucU30ntpWU/f2n8CDiSXi3L4Q+X/dxN69M2j9NH+jTGO1L6eZrmM/EH
i5+z6fnOz/OF+Gn8n9V4k1LHiTlb5okXnAf9xBdxPqwqurn41UrjTxqiy4sv
S+NXjpW/+Zrm6zw/8Gwm/aKl8SEnSz9/03xnno9EV5C+c2m8zPHSd2yaL9uM
oxnYsh36JXS+duL7gPiF2ow7WbXlcfDfRXTllvXgZ8DNrCG+R2n8zEj5T3gf
L76b+NPEL8D3APFd2oyjWUv2S5bG0xwt/bxNr78Q31t03Zb7g6/B75ot98f/
GbKv8b5cfNc2+1m7ZR5/4GzWF9+3NN4GnM7glv3iD9zPSi2vg/ljt4H4fmF/
tvynTfPdiV/iM96fi+/J8534Nr4HiO/RZhzPEPVfsTSeZ3nRjVvWg/9BvmnL
/dGvybOq+EGl8T7gjIa2/Lvze18o/3nTv/+SbcYFbdlyP+wvlr5oun8v8euI
biP94NJ4oY1FdxK/SWm86KWyb29a37vNONHtpF+/NF4UnNJGLc+b+V4u+zrv
+znP22y3fcs89uBQd2x5HPxfKftG0+P1bTPuaJeWv/PzfR8c07CW58n8wGEt
1/J5zfk8Uf8nniv9PuEEXR9Xy1/ZND6gv/R/tRmfBE7pwZruJ23GG4E7eqhm
/CPx4zrF+YvVf+1229Pv4kTXZuCXwDE9UrNu7fgWDuYJbBJ7KMDugEFifwX+
Gedy9Z8z8EvgmB6u2RYe+VWJbekD1gkMFPsnGI9xr5U+DfwSOKbH1b9j4JfA
MT1a834MeOTXJ24jA5u0VfjCJ1gpMFgLBF4J3NJjNbfZwwFWCcwSbWTY3ZR4
fwPjM49bE7eRgV0CE5UHPgmc0hM17+eAR35H4jYysExgmJqBXwLH9FTN+0Hg
kd+XeL8IeKY672kTt5GBBdozbOkDdgkME9gk9qyA1QGz0yXwSOCSnpH/zoFf
Asf0dM228MgfTDwOY4CjerLm/S70x88j0i+SGa8EbunZmvePgEfqzvwT71dB
j93jidvIwBaBccIOe3BMz9XcxgfYpaNjLMYESwWG6obAL4FjeqHm/S7wyC9N
3EYG1gmM0y258UvgmF6sef8D+I73JH81cRsZ2A8wH7fnxieBU3qp5v0v4Jfu
kvy6xPtf0GN3TeL27D0xbcaEsJ8G/NID0t+SuB/9wUG9XLMcPTinV2vWMQbY
JjBO7J8Bv3Sv7G5M3EYGVgnMEnJk4JxeqdkXY4JtAhPF/hrwS0/K7t7E+4PA
Lz0s/vbEbWRgk8AoPZYbnwROaVTNdtiAe3qt5v096LG7K7Ff/IOTGl2zDhuw
T1fF2MwBLBMYp2dy45XALb1e834feOQPJG4jA9sEpun53HgecD1v1Ly/B/zR
S5I/lriNDKwSmCRsb45vq2CAsMMG3NIY9X81Nx4NXNqb4kfnxi+BY3qr5v1E
8MifSbzfCHv6PZm4jQxsExinm2NM5vlw4r74ANsExon9R+CZ3pD+ucRYJfY0
gUV6MnTYgH0C8/RWbhtwTe/WbAuP/EX1fyc3/ggc0ns1+8UHuKl3arGfqbTd
y4nbyMA2gVniPOccB9f0fs37wbgeuC6uTNxGBvYPjN8HufFK4JY+qBm7wR4Z
sB9gOD7JjTcCd/SR9B/lxi+BY/qw5v1T8Mhfl/8vcuOXwDF9UrNuVGBFwDyB
TWKPFdgdMEjs18I/44xR/89y24Bj+rhmW3jkbyW2pQ9YJzBQ7H9iPMZ9R/pv
c+OXwDF9rv5f5cYvgWP6tOb9XPDI30vcRgY26bPwhU+wUmCwvs6NVwK39FnN
bfZ8gVUCs0QbGXYfJN7/NRs/xXu4xG1kYJfARH2XG58ETumLmvd/wSP/JIl2
u7FMYJi+z41fAsc0tub9YfDIv0i8nww80wTeoyVuIwML9GPY0gfsEhgmsEns
YQOrBEbpl9x4JHBJ38j/T7ltwDF9XbMtPPKxicdhDHBUX9a8P43++PlG+t9y
45XALX1b8/5D8EiTeG+TeP8aeuzGJW4jA1sExgk77MExjau5jQ+wS//GWIwJ
lgoM1R+58UvgmL6reX8bPPKJidvIwDqBcZqa+xwHpzS+5v1h4DNKHd/5U+8P
5Hrguhil/tNz45XALU2oeX8c+KOZkv+SeH8Reux+StxGBhYETAj73cAz/cN7
jMT96A+OaWLNcvTgnn6oWccYYJfAMLH/DnzSX7wXSdxGBtYHzA9yZOCYvq/Z
F2OCbQLjxP4z8EdzaX3TE+/PA380i/cUidvIwDqBSZqjMP4IHNJPNdthA27p
x5r386HHbmpiv/gH5/RzzTpswEItHGMzB7BKYJbmCXwSOKVfa97fB498ZuI2
MrBOYJg6FsYfgUP6reb9geCP5pf838RtZGCVwCRhy55CsD9ggLDDBtzS7/x+
hfFo4NImiU8L45fAMU2ueT8jPPI5U+93xJ5+HVK3kYFtAuO0RIzJPP9O3Bcf
YJvAOLFfETxTJv3cqbFH7DEEq7Ra6LABSwSmqChsA05pSs228MjnVf96YTwU
uKipNfvFB7ipP2re/4geu46p28jANoFx4jznfAeXNK3mez3XA9fFD4mf+3n+
5z3SqoltuUbAPoFhYv8j368r2dVS748EX9RZfJq6jQzs0iZhu158y+CbN/uN
wIdsK/tNZL9QYbwOuJ2Zms/ChfFI4JL+rHl/JjzyIvX+Suzpl6VuIwPrBOYH
bBB7KsEW7Rl98QGWCYwT+0XBMy2i/vXUWCX2cII92jF02ICtAvO0aOCZwDX9
U3M/bMBF/SW+R2H8ETikf2semzn0lHzB1Ps90WPXSt1GBpYJzBJ22INrmlXz
/kjwOktK3oXvX4XxIuBGOibWYQN2CUwP2CT2gIJFAqPUuzDeCNzRnODxC9uA
Y5ojsS088q6p95diT79uqfeXgkfqI7576jYysDuHhy19wDqBacIOG3BMc4Gf
L4wHAhc0d+L9qPDIe6RuIwPbBGaof2G8ErileRLvf4VH3jN1GxnYJjBNyxfG
J4FTmjfxflZ45EumbiMDywSGaWBhvBK4pfkS73eGR94rdRsZ2CYwTZwL/N78
7mXqb3fsCeJbHt/w+F34DcBVdUh83nPOg7ObUTPWiD23YIvAHK1aWAYOaf7E
OnjkfVPvtwXftLL4PuIHFcYzgWtKEu+/BZ+0uuT9U7eRgeUBk7RBYfwOOJ48
8f5ZeOSrpb7OuN7AZbUSj8WYs7EodfvFJzioGvkQCuOZwDVliff7gmdaW/IV
5G9wYTwSuKS2xPttmS/zHpBaxx5gsElglPDFHmCwSLeGLX3AVoHZwi/+wU2l
iW3pwzxWSb0W1gRWCYzSRoXxSOCSCtlvVRi/A46nmRi7xJ5hsEdgkDYpLAPX
1J5YB498UOr9x/jD7xqp80KANwJ3RH4I9jeDT9pU8rVTt5GBXQKzxO/GMQWn
1imxHTbgmuqJfTMGWCMwUuxfxj/jDE7dRgbWCYwT+5FZD+vaIPX+ZvBMW4hf
L3UbGdiiZ8OWPmCVwCwNK4xPAqdUJb53sMcbrB2YM/zgA5xUmThfAPb02yh1
GxlYJzBO9MUH96HeqZ+NeEYC6w3m+9jC+B1wPL0S7wfme/bxkh+cev80+KOd
xG+eev8peKbtxW+auo0M7AeYEPZDg2faTfqtU/ejPzimhRLL0YN7WjixjjHA
LoFhYn82+KRdZLdl6jYysD5gfpAjA8fUJbEvxgTbBMaJ/cngj/aR3Q6p92+D
P9pD/Dap28jAOoFJ2qsw/ggc0iKJ7bABt9Q18X5v9Nhtl9ov/sE5dUuswwYs
1LcxNnMAqwRmab/C+CRwSosm3v8Nj3yn1G1kYJ3AMA0vjD8Ch9Q98f5x8EcH
Sr5b6jYysEpgkrBlzznYHzBA2GEDbmkx/l8Wfp/Ie8Ue4g8pjF8Cx7R44v3u
8Mj3Sr0fHnv67ZG6jQxsE+8kf44xmecuqfviA2wTGCf2s4NnOkz6fVJjj9iD
DlYJDBI6bMASgSk6orANOKUlEtvCI99P/Y8KPBS4qKUS+8UHuKmeiffHo8du
eOo2MrBNYJzYL8/5zXk+InUbGdgmME7cW3mmAbsHho/zmnMa3N6Cia8Frgmw
PGA8Ti6MtwF3swzxqzDeCNxR78T76+GRH6rxTi+MJwJXtGxiHTZgncAogUVi
zz7YIzBJ7LfHP+Mcrv6nFrYBt9QnsS088iNT29IH7BMYIPIHMB7jHk18Kowf
AkfUn/8LhfFK4Jb6Jt7vD4/82NRtZGCTFg1f+AR7BSbqrML4I3BI/RK3yQEA
VglMEm1k2B2fOh8A4zOPE1O3kYGFAtN0XmG8Drid5RLvp4dHfnLqNjKwS2B6
LiqMLwJnNCBxPgF45Kenzh8AfukC8aembiMDu9QvbOkDdgmMElgkchCATQKT
dFlhfA84nxWJ34VtwC0NTGwLj/zM1OMwBrip5RPnK6A/fs7i+bQwPgmc0kqJ
8xWAN7pa8vNT50dAj925qdvIwDaBacIOe3BKKydu4wPs0uAYizHBToFJurbw
Mw+4pVUSP/vAI78w9XM/z/TgWKfXfJ/nHAfHtHTibwHNpvfJ8U2A9zbsl2Tf
JO9vksz7i+/P/b6RfAzgjW6Sn8tT51sAv3QDz1Wp25vGt24wTeQzAL90G8/N
qfvRH9zS6onl6ME5rZlYxxhgl8A0kb8B/NItsrsydRsZWB8wS8iRgXNaI7Ev
xgTbBGaK/A3gl+7huTV1/gfwS3fwnJ26jQwsEpikuwrjkcAlrZXYDhtwT4MS
54dAj911qf3iH5zU2ol12IBd2jPGZg5glcBA3VcYjwQuaZ3E+SLgkd+Uuo0M
7BKYpQcK45PAKQ1OnE8C/NJDPAembiMDiwQmCVtyUoD9AbOEHTbgntYj/hbG
I4FLWp94Whh/BA5pg8T5KeCR3506Pwb29LszdRsZ2B4wPiNiTOZ5S+q++ADb
BKaJ/BbglZ7kuS41Fml2DpM2Y5DQYQOWCEzT04VtwC1tlNgWHvn9xMPC+CRw
Shsn9osPcFEbJs6HgR67B1O3kYFtAtP0fGE8ErikTRLnj4BH/nBqbAY5JsB2
gNEYV/j7Nd+xd06cfwC80os856TGHpFjA2zRZaHDBuwHGJCXC9uAU9o0MZaJ
nBlgjcAc0Rc9do+n1mEziucI8a8WxiOBS9oscZscHmB7wPhghz04qaGJddjQ
70nu74XxReCMNk+MPSKHBVghMEPoyPEBtgkM0pjCeCNwR1skzvcBj/z51Lb0
we+zqXXYgHUCo4RvxniLOJ+awoN72pL35YXxSOCStk6cDwQe+cup28jANoFZ
er8w3gjc0bDE+UXgkb+WGntEjhGwSWCQPi6MLwNntq3sPyxsA05pm8S28MhH
p85/gj393kgj/4n4T4lTqdvIwCY9G7b0AcsEpgk7bMA9bZd4bswRrBGYo88L
45fAMW2fuE3OE7BCYIbGFsYzgWvaUfovC+ORwCXtkDh/CTzyd1O3kYFtArNE
fhT64+f91L4Zg3HfTq3DBiwTmKZvCp/j4JB2SnyuwyP/MPW1wDUB1g/MHuc5
5zQ4vSGJ86VwPXBdfJwau0DOEbAbYBgmFsbbgLvZVfbjC+ONwB3tkjj/Cjzy
Tzl/CuOJwBXtnliHDVgnMEpgkcjpAvYITBL5WGbEOJ+r/w+FbcAt7ZbYFh75
l6lt6QP2CQwQ+WUYj3HHSj+5MH4IHNHe6v9LYbwSuKU9E+eDgUf+Teo2MrBJ
E8IXPsFegYn6vTD+CBzSXonb5IgBqwQmiTYy7L5LnS+G8ZnHhNRtZGChwDRN
KYzXAbezT+J8K/DIv0/dRgZ2CUzPjML4InBG+yXONwOP/OfU+WVm45e4L6Ru
IwO7NO0/24axS2CUwCKRowZsEpikvwvje8D5DJf/PwvbgFvaP7EtPPJfU4/D
GOCm9k2cz4b++Pmd+RfGJ4FTOiBxPhvwRh10/Kekzp+DHrvJqdvIwDaBacIO
e3BKByZu4wPs0vwxFmOCnQKTNGe78UrglkYkzpcEj3xa6jYysE1gmuZu9zkO
TuegxPllwGf0kLzV5muBawIsE5imeduNTwKndHDifD3gjTpK/nfqfDzosfsz
dRsZWBAwTeS7Ab+USD9Hm/vRH9zSIYnl6ME5HZ5Yxxhgl8A0kd8H/NL8svs3
dRsZWB8wS8iRgXM6LLEvxgTbBGaK/D7gl9pZR5vzA4FfahM/V5vbyMAigUnK
241HApd0ZGI7bMA9HZE4fxB67OZps1/8g5M6KrEOG7BLS8XYzAGsEhioRrvx
SOCSjk6cTwgeeac2t5GBXQKz1Gw3Pgmc0jGJ8w2BX2oxbpvbyMAigUnClpxF
YH/ALGGHDbinY9V/wXbjkcAlHSe+S7vxR+CQjk+cvwgeed7m/EnY06+tzW1k
YJvANC0XYzLPBdrcFx9gm8A0kf8IvFJX6dvbjEUixx3Yow1Chw1YIjBN3dpt
A27pxMS28MgbsunebnwSOKWTkvDbNC7qhMT59dBj12xzGxnYJjBNnOec7+CS
Tk58r+d64LqYkfrbAxgk9jqAYeV/AP8B2NewWmKcEv8vrsuNVyIXxz9txoKs
E/89sCF3Ev9Brs9tQxsZuV7BHpE7idxK9EWPHXgRdNjclBufBM6E/E74Zgza
/7Y5txN4J+ywB7MEvgkdNvQDr3Jz7vxNjMWY5JYFO0XuJ3IdoZsj87d5cjzx
nZ58ULSRXR/8LTE/bOmDX/AqC8XcWRt4KXwzxq258VlQeHBW4Ktuy51fibGZ
w9yZeeTgVWgjA+tCDiZwL+SToo3s5uBvj/HJbQv2itxR5KK6M3c+KtrI7sht
A+YK/Ba28MjBa82X2Z5+4FuYB/my7or5LBpzY67gtbClD9gccl7dFfa0kXWN
Y8OxBn92d+78vGDAwIPRButFbipyY4GvIX8VeazA39yTO18WOmzmz8wjB79D
Gxm2W8Z66X9vzB/fjMG44Ml6xNo4FuDP7sudHxhcGXgycGzwyMGz0UZGbi5y
cYE7If8SeZjAnzwdPHLwMvyX5j812CNybT2YO/8umDTwaeCPyL+F7pZYH/wD
sR7wP+TzIv8WeKElYq2sHfwbubmyzDpswLXhn3HAtz2U24Y8XuTjwhYeOfgi
bOmDDpv7Y7yH4/8/OCPye5HnC7zRI7nzH4ORAy8HDg0eOXg02sjI7UUuMXzh
k+MF/u7R3PnF0GFDuz2zb8agjQy70TF/xn8s5rtMzJ35gs97PHe+ZjB34O/A
6cEjB69HGxm5x8jVBV6K/GLk6wKP9WjwT8Z4ZeZ8Xk/kxkfRRobtf7nJ6MPc
wfeRGxqsHrnGyGXG708+M9rInsptAwYQvCC28MjB9zEOYzA35tjK3P/pOH/A
ZZH/jDxo4LPACZLv+tnceMEnQv9MzHe5mDu+wBtihz04QvCDtPFB7jNypzEW
Y+KbMZ7LnU8NHTYLZeaRg9+ijYxzfXicL5zjXAv8xsQOnpnAwoJpHRhr4ViA
d3w7d34y8pSRf6xr5vxsL+bGg4FbJH/3C7nxi7SRkXuNXG7gEsm3/XJufCL9
6I8OG+TowTSCb0THGGDVDor1kT/upVjPSrE21gqe8aXQY0sffDEmudzIxbZY
5nzcr8nuee5/mfOzvZIbv0YbGVg1craBWyO/HG1k2GGDL3y+GPpXY/34xT+Y
S/Caq8axYW3gM9Exh6cT56IblTsfHW1kPTLzyN+uuY0MLB256MDVkY+ONjJw
mGtGjCZ+0UZGbjly1a0Ra2OuR0c8xubYiLev585nhy19wMORP4/8duDtlsjM
Iwcf1zOzPf3A19FGhi19Xon5jY7jSV98kBsP/Cg40LUjJhPfyJW3VGZsHjnz
0GFDLjty6b2Z24Y2MmzhkYPfA9dH/kT64mOO8H9ixPfXQ/9WzHdwzJ21gs8j
FpN//dSIv72CR0585DmIZx7eu4LP5rzmnAZDC1536czXA9cFeMD1Y27MFfwq
OmzAEpLrDFwhNrSRkatvmczY2ZGxXvTvxPrQYfNubvwgsZn88WdGPKY9G7ua
OPcfdtjTRtY77OlH/AS/SP4/xmJMcv0tmxmLRS6/jWItXNvgZ4nF5J8/J+J3
n+CRE9/eDn/vxfrRYUOuQXIJ4psx3s+NZ4TCo8MGHBj5AxmbObwb/Aex3iGx
dtYCXpdYTH79CyLe9g0eOfGO3IT9MmMlyVEIbpL8hrSRfZjbhjyG5B/EFh75
RzE/7D+K+YLj3TxiNPGLNjJyD5LrcGisjbWAF87C/pKI98yNOTIWY36cOz8i
ffFBe7nM2MxLI36S//+KiNfgNsl/iG5MzB/+k5jvljF3/IM/Xj7644d4iG/G
YFzwnuiwIRcjuRc/zZ1/kTayAZl55OBLuRa4JjgfuOejw4ZvDXxzOLtwfgW+
B/F9iHH4HvFZjHde6MnDwPcicMvbREwm3hG7qFdwfcTHFYNHTvz8PHc+R/I6
kp9xhcw8cvCm+MInuqtjPeSD/CLmv12shbWBn/4i9OSHBM/KWIxJrkNyRYJz
3ili5Oz4kjl/5Je58am0kYFtJZck92bqJ9wf9+OFov/N8TxJP/rgmzGYN/kn
v4r5fxU8vvBJX+ZAbkhyXe0Ya2V94LlZO8eAubOGsbnzYWFLn1Uy88jB54LT
3jViKPGJ+ZDf8utYzy6xNuYG3vvr0JNf64OI7/S/PeIpuFvyW5LnEvwtOsYg
Nym5MFfLnA/zm9z4W9rIsL0j5kv/b2N+xFrqUdwd8RWcLvkvyYMJXnf10GNH
PKGNjFyZ5OJkrayZuTLnNTLn5xyXGz8LhceWPrSxwTdjfBPjfRfz3SvmznrA
p+8ex5JjCz6eXJQbZ8bavhL9WSNrp8+acT5wXhC/f8ydH3M2fpd4mTmf53jx
X9XcRga2mNyea2fOFzoxNz6YNjKwyOT6ZD3k/5wQ69s31srawMtPCD2+8Ent
DrDw5PYkFyl+8UkbGbr9IoYTH8E9k0+UsRiT3J/rZsYmkwMU3TqZc4uCtyce
U1/k8Yi/rJ1j8Gni3KX0xcePsX764oNxwFvTFyw+uUDJNTo4/OH3vcBLk6+U
sZkDfvCHLX16xvwfjueViWH/Uxy/EXEsWSv7Bchdun5mLDW5S6ldApaf3KTk
Nv05tw1tZOgOihg+O75n1mMH/hpc/6ERw4lXv8TvjW/GOCTWzlzZP7BM2D8f
8Zc2PshlSq7WDTPna/01Nz6bfQBHRIwmHqHDBmw3uVbBeZNvlfa4eB5hvk/H
88XhMVfW8mKsD9lvMf9lw//LEX9pMya5U8m9+nvuc542MubFHJgrc+Y85hzm
t+Y33z1zvs75CuOBuVbojx/w48jRk9eT/JxHxVrxBd6JeEy9mFERr4/9r2/i
/Q3EM+rPjIl4iC17J8jVSu7MybnzZ9JGtkn4wy/xEtw6PsmvCX799+D/iPnR
d0hmHTabxniMSzwj9lG/hn0TxMApufPDkieWfLCbZeaRg2cnN+uM3Lld2f9A
rlnmyNzYX4FvxqAvPsAJY0O+WfDC+MInbWRDY3zmQXybHPb0A2/P3I+JMeCx
pQ+5bsntOi13flfaP0Y8pb7NBxEPwdmTv5b8rz/F+uCnx3rou3lm3X+5brFh
/uw3IRfulpmx++TE3SL8Mw7xjmOBDXlzOSbYnhrHCHz9bPx+033xQZs5M1f2
i5BLd+vMWH1y3xKLqR/0ScTPrYJHTnxjrieFD/YD/JnbB3l5yY+LLX1oI8M3
euzYLwD+n9+QsRhzRvB/xXynxXxnhn/OZc7pSXH9TgqeWDE+4jP1jL6I+Aq+
n3y45Jdl/8DfufP/kgeY/MDbZOaRsz/g39z5esnbS/7d7TLzyNlPwH4H8v2S
95f9EH8G/0+sB1/4RIcN+2TOiRhN/KONDN9jI54j+zriPWMxJnsbyBm8Q+Z8
wh0K709gnuQnnhXzPS/mzlrYnzMs1s9xIP7Tj/7kJSZf8Kzoj2/GYB/M+RGz
iXdrBP9dPB/QlzmwV4Jcxejogy98nh2/Jb8v+4nYV0E+Y2zpw3GDR87x2ylz
vt85+e4tfsfM9aSI0cRr2simJc4NPCj030e8pR/90WFD7Kbe1M8RT9ExBr81
v3mH+P3niuN3SRxL5j87R3L0xw/xbO7C+ZTJq0z+Y+Ir9bJ+j/i4S2Y9duzn
oI2MvR/kWr4wzhV+X/Y/7Zo5/zL7Q9gvAoXHlj60sSG3M/ubdovxGJd4ThsZ
93Lu6cyVOTM35shvzW/O7885zb2AewLXPvcAYgExg70d5Hhm3wj1qfbMvH+E
dVAPomOs56pYG/7ZX0U8IV/0/BFvro3Yw3zYv8Q+qasj5hPvaCMj1zO5o9cP
/ZSI19fE2Ox9Iaf0/OGfNjJ02HQqPD9iMfXCZkT8vT50+Ge/FTr2WpErmlzP
CxTO90wbWVvh/N7sP2E/Cn3xUQv/e4X/2TG/5r57Z94rQ85o2sjwOzniLfXo
/o77TS38YUsf/DN/1s4c9wl7+hH/aCMjVzW5sG8K38yV/WHkxt43894dcl+z
jwcb2sjQYZMU3i+zQOjTmN/+mfNjt8V6iVfUS2MPGTGXNnvHyG1NLm3ssKeN
jDY+2OtDjm3GIZ93FuMdkDm/dl54/86tMRfWw/40Yin1ydiXQ0xFx3xZKzbo
2ItG7mxydQ8Pe/oR//CLf3TY0GZM9g6R07uI35M2sizmx1yZ8x2xdtbC/s/9
Yv0ch/ERr6inxR43Yiy5tQ/PvPeH3Nrkvh6Ree8RuZGxZa8bubrJjd1e2IY2
MmrNsXeN3NvkAqcveuzYn4TunojZxDP2NZFvGd+McXccS9bKfrstw549dMTn
POzrcbwbhfONMxZjUtuOvXfkGieXOLqDM+8FJJc4+6XIJ04bWXvwZcwPW/rg
FzzkfTF31sb+PXwzBnGb+LZ18OzhI143C+cvZ2zmcGhmHjn7SWgjY68Vub4Z
h3zfVYy3XOF8ceSNI79zq/BvQt5z8osTS6m3x55AYuphwSMn/hErqdfHHkDi
GTps6IuPR2IuzI39hPzW+Gcc9mux/wUbfnvOgWbwnWP+R4R/xiF+0UZGbnNy
uxMbqQ/InkHi3ZGZ870vWHj/F21k7PUiN/uDcaz57dj/iB02+MIn+8LI345t
FscDfqGY71ExHuMSz2gjIzc7ud0fj7WxfvZDHhjnO+c9z08d435PLCAmdCmc
D56++KB9dOa9al1ifrPzw8d6noq1MVf2R9KffO7sK2M/GW1k+GK/5DGZ6wcS
k4n3tJG1p84dv1Po2WNJzCaX/LGZ97aRK36R8E8bGTpsuoIrqjn2Ul+RPZfE
U3LNn5A5dzz7L9Gx95Lc7+TC71Y4Hz5tZIsXzvfOvij2Q9EXH+yfYr/cceGf
cYiP9D0+894qctvTRobf2fvnMteDZF8lxxc/+MOWPsx79vzrPgYnhj39iK+0
kZGbntz3L4dv5sp+UHLhn5R5Lx654tmXhw1tZOiwWazwfrxuoe8R8zslc778
xWO9e8bzAHtQib+0eUag1gG59bHDnjYy2vhgbyC59hmHfPs9Y7zTMufnX6Lw
fr3XYi6sh/2txFPqb7IHlXiJjvmyVmzQsZeVXPzk+j817OlHfMMv/tFhQ5sx
2WtI7v4l4/ekjaxnzI+5MueF43zm3OYc51x/Ms5Zzt/X49iwVvbHknv/3Mx7
/8i1T61Q9qqS25/aAEsVrg9AGxm1Pdn7Sm5+agMsXbg+AG1k2J6Ree8itQTY
x0g9AdrI0GGDX/Y/EovxuULEtzODR058fzOONceC/bojM4/HuOxnXKZwvQHq
DlB/gH2S5P+nDgD7JZcKvneMx/MFa2QPMM8b1BJlr+5/tQvwzRj0xQexGZtV
Ih6/E3PnWLAf+OzM4zMP9lOeFfb0mxq/J2voFecLtvRh7ya1EdifSX0E2siW
LfybUBeBegTEW+qlrhHx9JzgkRPf3o9jwbFnvzI6bOiLj49ibqyP/cX81vhn
HPZzsu8TG357zoFlgu8b6yF+Up917YivtNlbQG5sajF8Gr4Yj/3H/QrXZ0CH
zfmZeeTsB1061tsnfj/2keKDOg7sJ8WWPrSRLRv6/jFfYi31XdmzTMy9IHjk
xLPzYr7Mm/h7evze/O4831URn/PoT198EJuJ0RdmjtfEbfajkut9x8K54sn5
jg4b9rKSA/bizPUhBhTe/0sbGXtXN47jQT2J5WP9X8Sx4Niw33r50OMLn9Sy
Za81tRGoPYFffNJGhg4b4jzxkn2y1KNgLMak1sSlmfcCUmtibKyF9bHfm1hN
/dtNI/5enbm+w2qF97PSFx8rFN4vuVz4HxjHg77s/aYWBbUtLgl/+CV+sg+R
+haMzRzwgz9s6XN4zH+jeB4ZEPYrxvH7No4la2W/OLUuLs+895aaF9QCZm83
tS6ohbFSYRvayNCNixjP/Y6+6LFjf+8VmesRE2eJr+wPpd4GvhljfKydubIf
/diwHxbxmTY+lk1d++PKzPU/VuEZLPE+8x8ihhKP0GHDXmJqg7CvmPogtPvG
/Zn5bhH36+9jrqxl21gfslVj/seH/+0j3tJmTGprUKuD35HfkzYy5sUcmCtz
Zt/3X3EP4vpeIda/cvze9OWcYC8zNT/WLVxPg7oaK0f8pT7yzhGPrw0e+ayI
v9RL3j3i0XXBIycer1m4Xgh1Q6gP8r/MPHL2F+MLn+h2ivVQb2RQnJ+/xrnK
2tifPyj01B9hfzNjMSa1NKhlwr76yRFDuf9en7m+yVqF90fTRsbeaWqesN+a
eimsnWNwWvTfO+It/eiDb8Zg3tRbWTvmv3bw+MInfZkDtUmodTIp1sr6yH/A
2jkGzJ01rFO4Hgq29LkxM4+c/d7kDZgaMZZ4xnyolzI41jMl1sbcyD8wOPTU
VVkp4i/99494zD5u6qlQL4X93OgYg9+a3/zmzL8/5wH712kjw3Z4zJf+68X8
iJ3Uwx4R8Zd97tRvof4K+91vCT123P9pI6O2CrVaWCtrZq7M+dbM9VvWL7yf
HAqPLX1oY4Pvg+J8ZbwNYr5/xtxZD/kQpsex5NiSj+GazL83vzv76xmb+tjX
x/E6O66XQyM+0+YaopYKtVOIDcQI9i2zX5laKrdn3qtOTZU7M9eb2bjwfnPa
yNjbTi0Z1kO9mY1iff/EWlkb+Rw2Cj2+8EntcHIxUDuGWjb4xSdtZOiwIc4T
L9lHT70axmJMatXcnXmvPLVp0G1YeD3keyD2Ut/82IjH1K5hDHyT34G++BhS
eP/9huGfcdi/T19yP1Cbhto4d4U//BL/2H+PT8ZmDvjBH7b0OTfmf2Q8j2wc
9pvG8ePYcow3jPGItfNVzhFB/KN2OrkkqH1D7Zz7Qo8d8WXLwvWOqHtEvRpq
69ybea8/NXZoI9us8P57KDy+8DlvrJ25kr+CPAHI6IuPzQvX/6EOEPVjyDtA
/XbiKvdX2sgYmzmw35/6PdTxIX8Ac2XO9D0lnkdY04nxfIDv+zPb0oc2MsZt
xnzxt0XM/57oj5/5Ir4zhzMjPneKtbI28ms8mPn4cJzIT8C1wTVCrSjyrxAb
qDd/SdwfqeVObgiej6jNwzyoH7RVzKcWc2M95DfAL/WDhoX/thiL40G+C/Jw
UN+euE28o42M2kDUark89OdEvKZ2y8OZcyNQw2VY+KeNDB02WxfOr0Eszirn
+SD+FqHDP/lA0D0im41T1yLapnA9ItrIODYcI3I/UCuJvvjYNvw/Ev4Zh+cB
+j6aOZcONY1oI8Nv58R5RDieHFfi27bhD1v64J/5s3bmiC19qKVE7aDtCtcP
oj0k4im/yRURD9nvTn0k6guRz+GJzDxy9r/T9/HMuv9qKWFDrSXyl1Br6anM
uSGoufRk+Gcc4h33P2z47TkHsG3GMzP3Q/JDUA+KvvigzZyZK/lFqNX0TOZc
ENRWIha3Kuc1IX4+HTxy4htzrYcP8k3sXNgHdZ+ov4QtfWgjwzd67MhHsUvc
rxmLMbmPcD/hXs49cLuY707hf6s4n/mt+c3BHYEZIqcimGCwSmCWwGKRb5Ha
PF9kzg1AbZ5dC9eXos4U9aeey8wjJ//E7oXrQVEXivpOL2TmZ8sT59OgnhR1
pci3sXPwu8V68IVPdNiQZ6Zr5RhN/KONDN83RTyfrY94z1iMSe4MalK9lLle
1Z6F818wT+pf7RHz7RZzZy3ki9m/cL0o6kZR/4l+9KfuFfWo9oj++GYM8sIs
WjlmE+9uDf72eD6gL3MgFwe1sNDRB1/4XDh+S35f8teQt4N6WdjSZ/fg94rj
90rmelJ7F87PQZ6ZHpXjCPGDNjJqaVF76vbQ3x3xln70R4cNsXuJynlqiKfo
GINcJNSsYv3U29onjl/POJbMn/wyr0Z//BDP9i1cr4u6XdTXIr72qpzDhvj4
WmY9duQLoY2M3CLU8loszhV+X/LvMF/qe+0X690veGzps1QcC9ZC/p1RMR7j
Es9pI+O35DdlrsyZuTFHamEdWrh2HPk09on1snaOwejM5wPnBflJyGs0MO7R
rVgv9eSGx3p6x9rw/2icT9QjOzD6Lxu+mA/5d8iLs0zEbOIbbWTUEnss4jey
xyMeU6vsjcy5VahZdmD4p40MHTYHFM6fQjztWzmHDzG2f+jwTz4fdOQyohYZ
tcRGFK4nRhsZa+cYkDuFGmr0xcdB4X9M+Gcc4iN938yci4WaZLSR4Zf8LcSa
5SrnEOL+c1D4w5Y++Gf+rJ05vhX29CO+0kZGLTRqrQ0I38yVfETUXns7c24Y
aquRJwYb2sjQYXNw4XwsI0J/SMzv3cz11zgnyO/ycPzeL0f8pc05wPlCrTbs
sKeNjDY+yCVDDTfGoV7cYTHe+5nrtx3OdZJYhw3reTXi6UqVc7wQL9ExX9aK
Dbr3ZLNv6lpw74U9/Yi/+MU/OmxoMya5aaj9Rp4aznnayA6L+TFX5jw8zmd+
a35z/juQm4v743WxXvofEccHHTb8z+D/0qqVcydR+41aW0cWrrdFG9kalXMh
UcuN2nLHFK4vRxsZth9mzo1DjS7y5FC/izYydNjgl/xPxGd8vhPx+OPgkROv
6ftR5lp2s/M9ZR6Pcckfclzh+nTUqaOeHXl3qE9HnTry7xwZ/LEx3kaVcylR
K45ac2tVzg1FX3zgmzHo+27Ea2w+iPg8KObOsSB/1GeZx2ce5OP5NOzpRzxk
7qyB40A+IWzpQ64rasuRD4X6crSRnVA4ZlNX75CIz4Mr55wipn4ePHLi3zpx
LDj25KtChw198bFezI31ka+KZwH8M85/+YSw4dmAZ4Tjgj8x1kMsXr9yDivi
JW1yV1E7j9qBG4YvxiO/1UmF6wmiw+arzDxy8gkdE+s9Pn4/8g7hg7qA5B/C
lj60kZ0Q+pNjvsRifsOvI76ODR458e3LmO/s55bE5zLnNM9pC8XzGvyYeP48
pXC9Qc6FI+L+O6xyzivux+Q9ov4gdQjJf3RS8KfGesh7RL1A6gYeHf7gkS8b
8X5I5RxdxKNvgkdOPNwkjg3Hinxe32auV3ha4XxJtJHhmzGQI6OuIfUHGYsx
mfuE0FPP8MzoT16voRGjiW+0kVFrkNqLX2de/ykx3zOjP3URj414T5/vI15/
l7le4xmF8zFB4fGFzy1i7syN/GLo6IMvfLJ2jgF61kBs2rJyni/uV+ODR75Y
+Kfe4Fkx3oTM9RZHFs4vRRsZuZ+oTYgcGXUZqZ94VvRHhw34fuoxUpeRegdb
x1qYO/nMJsbvz3lAfKSNDFv6fJ+5P37YH0CeKeo5UteRfFPnFq7/SB1I6jWO
DP05Md9tY+7MjXxqrJU1wzNn8qRtFzGYePZm8FMivtLGBt+M8WPm8RiXfFC0
kbE3gT0KzJU5MzfmyG/Nb865zDm9Q6yF9ZFv7fvC9aSoK0V9KPKe7RgxmfhH
Gxm1I6k9eX7h+pO0ke1SObcatR+pPXlh4fqTtJFh+3PmXFnUqiSfFfUqaSND
hw1+B0Q8x+ffEd9+CR458WvnWDvHg3xwv2Yej3HJn3Vx4XqW1LU8I3XeLupL
UmeS/F3nB39RjDe8cm41ajlSW3J3zpXMffGBb8agLz6IzdiQR454vFvMnWNB
vrnfM4/PPFZI7Gv3iOk8P5wb678gfj9s6UOuL2pvkveL+pu0kV1auN4mdTdH
Rjzdq3IOOuLrpOCRE+/2jGPBsScfHjps6IsPanP+kbn2J/nrJmf2zzjkDyOv
GDbU8SS/GLbwyMlXRqzct3KOO2ImbXJ7UZuQWp/7hy/GI//dFYXrf6LDZmpm
Hjn5xi6M9V4Svx95yvBBnVDylWFLH9rILg39lTFfYiu/ITn0iKfTgkdOPJsS
82XexJ8bC9fXJI8X+btYO8eAtbLmqwrXF+Vc4JzgXnxU5Rx13JPJl0b9Tepw
kl/tiuCvjvWQB416o9QdJR/aVcEjJ18a8XhE5Rx9xN8ZwSMn3h0Yx4ZjRT7A
mZnrmV5TON8ybWT4ZgzkyKh7Sn1OxmJM5l6Envql10V/8vwdEjGXeEYbGbVK
qX06PfP6r4r5Xhf9qYN6ccR3+pATkJj9V+Z6qf8rnH8BCo8vfB4Wc2du5A9E
Rx984ZO1cwzQswbuVYdXzkPIPevv4JEvG/6pt3pDjPdP5vqq1xfO70YbGbnh
qLmKHBl1WKm3ekP0R4cN5wP1YKkLS33VI2MtzJ18if/G7895QHyljQxb+szK
3P/GOJ/IN0c9WerKkq/u5sL1WKnLSj3V60N/U8z3mJg7cyP/IWtlzfDMmTyI
x0ZMJR7Ojq2VcygSY2ljg2/GmCP3eIxLfjvayMhlR01Y5sqcmRtz5LfmN+dc
5pwmFqyTO5cRtQVvieuFvvig9nSVOzcatUfJ+3hCxGTiHW1k1JKl1ix5F0+O
mET8pI2M2qnUrp0rdz3aWwvnu6ONjNx91KhFjgxf+Dwp1sZ6yQeJX3yS8/HE
ON7Y3Bbrv71wfVzGYszTKudSpPYstWzRzZM7Nx81dMm/Rz1e2shq4LnjHs39
nL6nRczl/k1ffDAO+ftOjbUw16Vi/sjuiPXdWbh+LmMzB/zgjxyUxPDbYv6s
nWMwX257+pHvjzYycgFSe/fMyrkqqYVLLd0zYi6slXyWxFdsyFFJvEWHzV0x
X/qeGTF6QMyPer33xHh3F67Pi2/GoN0pd25DavbeE/a0kZ0Vc2Vt5MMkr+XZ
EUMHhj/qA5N/kHyE6LChVi+1f+8tXP+XNrK7Yr6slTWjWyB37kJqBNNGRj/y
Fd4X/tFhQ5sxmTv5OPkd+T1XiPjKvJgDOTuJ8ZzHnMPkGeX58fi4trneyVdK
X86Jm1PXnqb27yOFa/uSL5Na1Enu3ITUJiZPIfWJaSOjlnFb7lyK1CYmXyL1
iWkjuyDWwtpXivh8YeUcnMSoe8PfA7HeBwv7pE4y9YnxDY+cfIv0JTcoOmyy
3OMx7n/5Gal3TN3jOyM+X1I5Rygxl7ygl0QMJr7dX3iNrJ1jQC3lIndffOCb
MahdPLvmcmEb6i5zjPCFT9rIHozxH4354uvSOKbkh2TuF0aMnv18EmtjPYMi
Xl1eOWcp9zDySPKbUH+ZfJKPFa7HTF1m6ivXc/PIyd9IX3KZovuvdjM29MXH
VZVrHVArc91YD/4fj/kRi7FZL+I9tldFjCbePlG4vjR98UG7zJ2bklrQ11bO
XUQt5g0bzi9JfWh098b84Z+M+TLXy+OeTXwmluJjo4jP18TaWA/56PF9bcRc
4uVThe/hjMWY3MvhkZPfkrkxR+ZNPkzOZX5vfvd1E1/7I+Oa4volTyb1p4kF
xITXK+e6pPYutX6JxddXztE6Oybn5pET/4hFN1XOwUpMIq/qTRGjiKfPFK5n
Sl1T6k13zs0jJ58mvvCJDhvWQb3rZ2M9N8baWCv5YZ8NPfVRydfJWIxJrWpq
WZMX9taImcSPhXLXt36ucD5C2sjI3UnNa+7F91XOwcr9aY7oPyziJf3og2/G
YN7U034+5v988PjCJ32ZA7W3qTV9S6yV9ZGflrVzDJg7a3ihcD1qbOmzcG4e
Ofk/ySN7R8RU4g/zof72i7Ge22NtzI38ti+GnvrW5BudK/pvH/GIvKHUC6ee
N/lD0TEGtbmp9b1I7nrfLxXOH0obGbY7xHzp/3LMj/h5d+WcuMRb8ohSr5u6
3eQT7RZ67IhXtJFRu5va4ayVNTNX5rxo7nrirxTOTwqFx5Y+tLHBN2O8FOO9
GvO9N+bOembn541jybElvy+1tvvkzgV6VPRnjaydPt3jfOC8IH6+UbieN3lJ
yUe6WO765a8Vzo9KGxm5V6lFvnjueuOjC+dDpY2M3KfUIGc91CsfFet7INbK
2sj/Oyr0+MLng5Vz/1KLnFrm+MUnbWToHoyYzvVMnlXqpzMWY1ILfYncuVip
df5wzJ3a7PtG/H2kcg5h4i1r5xigp1Y7ffHxRqz/tfD/eqyfvuQaphY6tdd7
hj/8Et/IA0t9dcZmDvjBH7b06RTz3zueP0aH/Zg4fo/FsWSt5DemVvlSuXPF
UrP8cfFLin8hdS3zNwvb0EaG7vGI6dz/6Iseu60S5zV+KmI68eut+L1n10NP
3WbOzJX8yG1hf2jEe9r4oFY7teCXzl0P/u3C+WfJk/xsxFjiDTpsyF1LbXjy
2FIfnjayJOY7Ip430PXOXXuefM20kdFv64i3+D8y4j9txqQ2PLXl3yt8ztNG
xryYA3NlzvyenMP81vzm10XsINaRn49rhf742SbiITZPR3x5PtaKL/I7E3tf
qJzTmRj8UvRlbPI7E59erpzDmfiILbmYqU1PrfsPCte7p41s2fCHX+IneXjx
eVzD+XjfC/7DmB99++bWYdMvxmNc5ku8fK1ynmji3UeF69NTp5569/1z88jJ
z/u22p8Vjofkt3218hyZG/mn8c0Y9MUHeYGxod49+YHxhU/ayJaL8ZkH8e2D
sKcf+YeZ+4sxBjy29Bmj/qeo/yeMXbk9JuIpMfvMiIfkFx4t/rSG8xF/FPyn
sR76Lp9bh83oWCvzJ7/2G+IH5s4FPLLhZ4HXI2YR7zgW2PBswDHB9o04RuQf
Jo/wmMp98UGbOTNX8mm/JX7F3LmJz204Fr9ZOYcw8XOF4JET35jrqPBBPuQv
Cvs4m2sntS19aCPDN3rs/suPzG/IWIz5WfBfxnw/ifl+Hv45lzmn34/r9/3g
iRWvRXx+p3LObmIWeYk/F39tw/mJvxL/rvjzufZ4Zs/NIyd/8teiH4i/mHNd
+lVz88jJF05eZurBUxee/MxfBD821oMvfKLDhjzf70eMJv7RRobviyOeI7sk
4j1jMSa5my+VbHW1P5bs28L5lpnnh5XzOzPfD2PurIV85SvF+jkOxH/60f9y
6T5KIy90Zd+MQZ7xjyJmE+8WDf6KeD6g7+w5qH1lw7rZfVL7fC9+S35f8qOT
R/qTyrb0+Tr4cXH81lTfz8R/VzifNHnMP40YTbyijewTnuUbliO7JuIt/eiP
Dhti9xeV85gTT9ExBr81v/m38fuPj+P3eRxL5k++9kHRHz/EswnSfSn+Ouk+
Sx1fx1bOiU58XCu3HjvyU9NGRu7qGxpe6+xzKHU+d+b7VeX81qx3YvDY0uer
OBashXzta8d4jEs8p42MbwezvyFUnjNzY4781vzm/P6c07xb4h0T3x3Iv03e
7G8qv2vindPb8f1hRnz//1btwerzldq3NWzL2vBP/nfiMTa3R7z9LnwzH/LN
Dw49dsRrdNj8FOP/KDqusm/GoL1u7lzddzRshz1tZOiwod8eiWPx+Mo55Im/
E9XegDFT55NHRy75r8XfJf5n9ZtQuY1s/dw8cvJ3rxf+8Mv9Ax025AK/p2Hf
jEF+cPKFQ+HRYUO8/b5yTnjuNxsGj5z4RhvZOJ7VZPOb+v9QuY1so9w8cvKT
/xhzY67klye+/FQ5rz0xkrzi2DzQiPziwf8e69k47OlHPNpE9GfxkwrnF6eN
jFzkjzRsS5/x4h9q2A4b2siYG3NkLMYkj/kvlfvi45eYO2shP/8fav8m2WNq
T4z4/GvlnPrE1CHBI5+dT7+yDFv6bJq7P37IJ/5bjDc5jg86bMiN/kTDedJ/
r9xGNin4KbHe32PtrIV8/rPUnqOl8565SrZ9bh45+cInVc7l/wPPig3nN/9D
smcazqc+VfzkyjpshubmkZOPfbroVPHPcWxT67ChLz6mVM79j+65OF74nxbr
JT5j83zE482DR078+yOODceLegVb5B6PccnPPlN0hviXpPsldV74aeJfaDg/
/NTgZ8R8p8XcWQv1CvCFT2xfiPg8vXJNAuIxbWoZ4Jsxtgw9dsS7rXKPzzzI
H08bGbniX2k4b/zMym1k04P/87/5x1o4PtQ/+EvtvyR7jWtHsmG5eeTkk6fO
wZ8RY4l/tJFhSx9s6UMu+tHi/465MX/qJRBb/6lcJ4H4R956bLClz8zg/471
rBzjjYp4v030xw/x7B/Z/Sv+Da6l1POcVTm/PfPdNrceO/LZ00ZG7vs3G7bD
njayWbFW1kO9EsZiTHy/Ec8DHVrOUU983S545MQ32sg41znneT7jHH86njc3
Cx45z1NcC1wT5OZ/t+Frv2i5rgH3AOo+zNVyTN011jtny3n6WQ9tZMzvvbje
5mk5//6IiPf0/yCev2bn6xf/YcP5+dExxlS135dsR7XnlmyOdufnp40MW/og
R4YtfeaJa5n1fhT6ji3nM6c/dSTmbTlGE69pI5vOs43s5yJHSMvt6RHfsfkk
4vPOufXYkf9/7vD/acP50tFhQxtZx5g7c/ss4nGnVtS8SF0XAx458ZE2spnS
fS6becgp0nIbGeMu0HJ9AcZfIObCXKmfge2uuWsPfNmwHTa0/4x4Wmu5pgXx
dT7pE/FjuVbE756bR36o/O8W9vQj/tJGhi19GIsxmefs+gUt+6AWwjcx/7Tl
Ogfo21qunfEPsb9hHTasjfoaxF5svov4ukfwyIlvnWSbtdwXHx3DP2Mx5p65
9dhRP4E2MmoljG+4PkLechvZXrl55NRL6NZy7Yv527TGhs9rzmmuBa6JveN6
4LogHrWrvU/uWg4/NKzDpoP4ieJr7bahjazRcq2POdX+qeG+6LGjngI6bIjR
xC/qQdRb9s0Y9Vgba6feyCZh/3PE405hn8T6U9Gy5bEYs2q5Vsfcav/WsG6/
3LUffmm4vkOz5TayWvBtMT9s6YNf6kE0Y+4dop4JvhmDGE082zT43yM+Z7Jt
tTw2cxiem0dOvQjayKglManhuhKdW24jS4PPY/wFW66FMq90f3D8JV+o5TYy
Yi82UyJ+HxA8cuLfgbnt6Uf9CebRpeU6FsynS8xt7qifgi19qJ0xtWE7bGgj
6xzHZs6o10IsXbjlmivEVNrUUuko/fSG61wsItnMhutd1MV3bVmHzUG5eeTU
u6CNDNuZsV76N2L+I2I8xiWeLhJrmzfqvRCLOcf/jvh7cPDIiW9cC1wTs1LX
v5kQ/xd+iP83pXwt2vK1wTVC+5DctS7+abjuRfeW2wvEeuCbMX/qbyzOPbF0
vY4yeOTU4yBWL9ZyTRfi76HBIyd+do9j0THq1RwmeQ/JqnbX76CNDN+MgRzZ
LK7FNo/FmPNHvRj0S7Zcz4P+1Jnp2XJMJp7RRpbKfq6ox9GP8690/Y0Fo/88
peuBbBv9qWFD/D5C/BLiO7e7nggUHl/4XDLmXot6N+jogy98snaOAXrWQGxe
quUaONyPjgwe+Yjwv3TL9UoY7yjJe4lfqN31QGgjo5ZJp9JyZPNRR6XN/eiP
DpuFxS8jfgHqoLRZxxhp1N+hbk7viMnEV9rIsKXPMbn744f6JdQn6cP9qXT9
k0XE9+X+Ql2TNs8HfdeYb5+Yexb1elgra4ZnztThWTZiLvFw5+CpY0IMpo0N
vhnjuNzjMS71Umgj47fkN2WuzJm5McdBLdey6Sa+Z+l1skZqCPEMsnCcD91i
fadLv6r4JcWfnriuT/+IycQ/2shKauXIx4lqD4iYSbyljayiror0J6i9nGSL
trs+C21ks2u5lJYjwxc+l4+11aPe0O7hnxpCxEd02HSP9S8mOrDlsRhzxZZr
D3Xm3C6tOyl3LaRW1ItZoeU2sn7x2xZRH4y+K0bMJf7QFx+Mc0rivsy5jHpG
i4a/HrG+xUVXanls5rBn+KPGEfG6e8yftXMMTsltT7/TEreRLci5LJtVWq5V
1EV8V/Eriz+Ve37USyL+YkONJOIrOmx6yt+pifuuEjH+iJjfauKXivH4nfm9
8c0YtDkHFla7W2k77GkjWy3m2jnqMVFXafWIwUeGvzXFLx3nDzpsulLrR/a9
JF+j5TYy5sl8WStrRnem7BdRu0fpNjL6nZHYL/7RYbNmnKtdot4TsZdznppN
xNv9Yn7UhOJ5YNc4n6lpxfPkyLCnH/Gyt3yt1fK1wjVDbFg07rnc39eOuXSN
elDYnoUN90Kuv3bb0EY2WO1ziAFq9471o18m1oMOmz7iR0Y8X6flGlPEY9rU
luqudq/SdtjTRnZ22NNvdv0p6ddteSzGXF/t86RbXO2+ZejavTbqVxGL12u5
RhUx+dzgkR8Tx4M++D0zsQ6bHrLtU9o3Y/SV/qzEFB4dNv3Eb9Dy2MyhT/D9
Yr0bxNq7R30sjveGLdehIv6eHzxyjv9Gal9ATOJeQb0q9d245Tay/u226S++
Z5ttZ/OSnx3zw365mC91szaJmEv8pI1sSfUdWNqWPj2i/tZhYb9CxH/mxhwZ
izGXl+2Qlvvig/ZFxDjuTaVj42Yt19wiRg6Q/aYt65aK+cMPiPluGnPHP/XA
Lo7++CE+4psxGPecxDpsesl+Ze5/kg9tuY3sktw88nMTt5EtzbVf+lxeK84R
fu8VRDdvWYfN5jEWa6Ne2IpqbynZ6mr3bnNs3qLlmmHE30uDR048JDZt3Yo6
Ym3WYUNffGwVc2Ou1Bu7LLd/xjmP+2O7bdbkWmuzLfxKsZ7Lwz/jEM9oI+sj
27Uifm7bch0yYuYV4odxfNT//MRtZMty7cXvyZpXiOOLHTb4wucq4rdp2ZY+
Kwa/Ssz3yhiPcYlXtJH1le26pW3pw/qpl8ZaWTNrY413lN5bfG6b8/msKtvt
Wu6LD9pXyb4f13rE2x1arpFGfLk6eOQnx/y3F79arHf7WDtroX4btvTpz7nN
84L4a4jh4jcWv4Zsd2q5jWz1dttgSx9s4ZFfmHgcxmBuzHHV6I+fCyK+7txy
DR7i8f/E78LvK/1F0l8beuyIv7SRLc+1VdoOe9rIaONjgNqblR6LMTlW1Isb
pPauLesGxPzhB8V8d425sxbqAXFstwsfzJc8G3eWzlNCvo3/A8Rt9qA=
          "]],
         Annotation[#, "Charting`Private`Tag$5192#2"]& ]]}, 
      {RGBColor[0.560181, 0.691569, 0.194885], AbsoluteThickness[1.6], 
       Opacity[0.3], EdgeForm[None], GraphicsGroupBox[
        TagBox[PolygonBox[CompressedData["
1:eJxFnXW8FdXXxq/Yiq0/PTP3zMw5cwa7u7u7Fbu7EwsVC1vsABEEEQUTRRCx
UbEDURERsMAuREDf58uz/Lx/wNor9tp7z52ZNWfm2Ws1Dj9lj5M7tLW1bdax
rW0u0adb+i9va/s9aWtbs9HWNkvtt8u2tpmiU9K2tvmk/6a9ra2r9DsUbW1/
SP6a9L+Lfiv9UpJNEL+k6M/ip0s+Wvxfot+JX0zyz8UvKvqT+DlE3xPfJjpV
/PyiH4ufT/QH8QuJfiq+o+iP4ucW/VD8XKLfi6+JThK/jOgv4tcXnSF+PdHp
4hui34kvRH8TX9FPfEv0d/HLMw/xy7EW8XXRr8W3i/4qfmWo+JVE/xS/tuhf
4teCil+dfuJXE50mfmPRf8RvJPq3+M1F59Ax24x5id9adC7xW4nOFL+96Lzi
txOdJX5n0QXE74Qf8QeJ/k/8gaIddNwPE62JP1R0TvF7iy4qfi/RNvH7iy4h
fj/GFX+UaLv4IxlX/GmilfhTGVf8WaLLiT9TdD7xx4nm4o8VnVv8SaJN8SeK
ziN+d9GFxO8m+q/m10V0RfHnis4v/SWiq4u/WHRB8TeJbiz+RtFFxF8uupb4
y0Q7iu8uuq74q/Ar/jrRDcRfK7qw+FtFNxN/C+sUf6HoKuIv4DiJv1N0S/F3
iC4mvqfoNuLvEV1c/H2i24vvzXER3090J/H3iy7JenWOf8F6RbdmvaITWa/o
NuIfk93e4h8VXVr8C6KHiX9eNBU/RHQ/8U+KLiP+GdEDxA/l7yT+E9EzxI8V
bYgfIXqw+GdFE/EfiZ4q/kPRQvwrokeKf5m/m/i3RI8X/6ZoJv490ZPEv8vf
SfzroseIf020Lv5z0bPFj+PvJn6W6PXiZ4quIP4r0QvETxZtif9OtKv4bzkv
xP8geqn470U7if9StIv4CaKl+F9ELxf/s+iy4qeLXiP+L9Hlxf8hepX43zmv
xM+h43gT9xTRFcXPLXqL+LlEVxI/v+jt4ucTXVn8QqJ3ie8ouor4xUR7il9U
dFXxDdEHxReia4qvRB8W3xJdS3xNtK/4ZURXF18X7S++XXQN8cuLPiJ+OdG1
xa8tOlT8WqLriV9fdLj49UTXF7+y6OPiVxJdR/zqokPErya6rvilRHuLX1J0
NfEbiz4nfiPRDcRvLfoy17voRlyvou9yvYpuJn570VFc/6Ibi99Z9A2uf9FN
uN5E3+J6E92U61v0A65v0c3Fby76AvcX0Q3FHyQ6hvuF6BbcL0Q/4X4huiX3
A9Fx3A9EtxL/oP5Ou4ofILqU+EGie4h/mPsO9wvZfcX9QnRbjldT13ql4wXl
epb8d65n0Z3EdxGdyv1AdHuuV9EfuV5Fd+D6FJ1H/e8R3YP7hegv3C9Ed+R6
Fp1T+jtEd+f+IDqN+4PoztxPiEncT0R35f4g2ib7W0R34/4h+jf3D9FduP5F
55e+t+ieXL+iDfHPix7A+kUXET9AdG/WL7q4+IdF9+H6F11K/KOi+3L/EO0o
/n7Rvbj+RZcR/6Toflzfopn4Z0U7cz8QTcUPFd2f61u0Jf5l0QO5fkWXFf+a
6EFc76IriH9T9GCud64L8e+KHsL9gvNM/Ieih3I9c16Jnyx6JNcz54n4b0WP
4n7AeSt+nOjhXM+c1+IniB7B9c55Iv570aO5nvk7iP9L9DjuHxxH8TNFj+f6
5z4p/mfRY7jeRbcT/7vosdzvuC7FjxU9jOtf58nu4ttET+B6F91X/HyiJ3G9
ih4hfhnR07j+RTuL7yh6Mte/6EHiFxU9hetN9FDxS4qeyvUterT4dtHTub+I
7iV+LtETuV+IHie+ED2D+wVy8S3RM7kf4Ff8cqJncb3jR/xKomezXtG5O2m9
og8QL7Wub4mXrJv7heTny3490S5cz6JXit9O9ELuB6IXid9I9DyuV9FLxG9G
P65P0TvFHyrajfuF6GXitxK9gOtZ9DbxB4peyv1B9GrxO+GX+4nojeL3Er2Y
+4PozeL3YxzuH6LXid9NtCvXv+g94o9kHK5f0SfFXyZ6LfFPtI/4E0Wv4PoX
7Sf+VNbF+kUHiD9T9Crip+i94o8VvZzrX/Qh8eeKduf6Fn1M/MWi13A/EB0s
/gLWwfUt+rT4q5gn16/oMPHXil7P9S46QvyNojdwvYs+z/XOurlfiL7E/UL0
Jq5n0Xe4nkVv5XoWfZ/rmePI/UD0de4HHCeuZ9E3uZ5Fb+F6F/2I6130dq5n
0fFcz6J3cf8Q/ZL7h+jdXP+iY7n+Re/gehf9jOudvyv3O9FXud+J9uD6F53M
9c/fgetddArXu2gvrlfRP7le+Ttw/Yv+wPXPceb6F/2Z61+0N9eb6G9cb6L3
cX2LTuf6Fu3L/UX0G+4voj25X4jO5H4hej/3C9F/uV/wd+Z+INpB5/v3ov2J
d1wX0q8meo74DeuKI3q+/U3x4YPEcb67roc/I97Pkt3C6j9TdKD4PTNdi7Kf
puf/bWU/h9qLSd8m+lC7fze8rvaf8fvhMcnmEf+v+O0Ty9+I/uj/EX039Pwe
4XfFm+L/jt8Xg7gHiJ8hfuvEv1veKd0Pe+zeCj32bZr3++I7FP79MYx7lPgF
iYPq/6T4ecXPyXNj4t8dH4mfp/DvD+gY8fMGj58Pwh5/T6v/fKHfVf0XEP0k
/PP7ht85Y0vL4fmd85n4hQv/3oGOE79I8CPkb4Hg9078O2q8+MUL/56CfiF+
ieBfkn1H8UvzXJr4d9Jk8Unh30v8TvtS/P8K/16DTgx7eOy+Ep+GfSb6rfi8
8O+j1+V/4eAPk/9XuYeH/cGJf0d9U7of9s9Lv2DMb7/Ev8umiG8W/n32pvSL
iC95Dk78u+xn8SsU/n3G77YfxHcq/PsN+qP4ZYN/R/0XDf6YxP1+Eb9i9Gec
qeGf8d4nxoT++MS/834Tv0rh33vQ38WvGvyFOp8XD/60xL+jOun8P73w7yno
suLPCP5j/VtC9muKPyXx79KZ4jco/PuU35HTxa9T+Pck9G/x6wa/mWgH+dui
8O/HT+VvydCfLn/jxf9P/KY89yf2O0v8huGf36H/it+k8O9RaFvL9vDjiKlh
f2biceaUfssYj9+hC4rfpfDvUX63zi1+m8K/X6HziN82+Inyt0xp/jz5myB+
6dL+zk38O5d3CLw74PfuZJ4BpN+R3yXxTmH+lnn0jNtR/K4x/teyT0rzFyX+
Hbqw9HsU/j0KXUT8nsF/K/u0NH9x4t/FS0rfufDvY+hS4g8Ifh/RxcXvy3ES
P0X/2kvzl6r/9zxzlLa/TPyP4jPxh4i/IvHv8kT9Dy/8+5zf7UuLP7jw73fo
Mi3bw/O7fbGWx2U8+qXij4j+/G6viz+68O/340Ub4k8o/PsceSb+mNDfpfOz
KM1fn/h3fNFyP+x/55modP9rpf9ZfF56vKsS/84vZX9y4d/70Jb4U4Kfpn/N
0vwNid97/Cl+jcLvP/7QfX8+3d9/5zmB50n9K0tfDzcl/p28v/w9Vfj38nmi
K4s/v/D7g7NFVxB/TuH3ETP0r1Wav1n9LxVdU/puhd8v8N5hpZb90P9i0TVa
tkM/i2e+0v5vVf+LRFeTvmvh9wf/6l+n0vztid8rrNqyHfo5FO+WLT3endJf
L7qR9DcUfj9xheg64q8s/D5jTtkvV5q/O/F7jfWkv7rw+w3ee6zdcj/ska8v
/prQ895jw5bHwf/c8rd8aX1P+ZtX/Aqlx7838XuVTWTfo/D7Feim4m8Ofn7Z
r1iavy/xe5TNpb+t8PuUu0S3Fn934fcnC8l+5dJ8P9kvKH4l8beL75v4PctW
LffDnvcs24rvVfh9S2/RHcT3Kfy+Bbqj+L7BY7ed+HvD/mmdr6uU5h9KPK8t
Wh6P+S2m8Vct3f9B6fuL7iL9A4Xf3/xP+tV5lhA/WPolxa9WWv9w4t+1u8l+
YOHft9DdW7aH53funuIHF/69y3uhnVseB//I9xL/SOiXkf81SvOPJn4vtI/0
jxd+PwTdV/wTwU/XdbCgroe/RB9s93u25Vs+zzm/uQ46i386rodM/teW/+Hi
nyJ+il+rtP7JxO+VDpT9sMLvl5rSryv9S+KHJZYf1HJ/9C+KHtGynvdVvHc6
RPxzhd8/Feq/jvqPFD808Xutw1vuhz12h7asx573UkeJf7Xw+6nl1H8D9X9H
/PPq3xK/nvhR4p9N/F7qWNm/Ufj9FPQ48aODx8/RLdvjr5P6r19a/5z6vy16
Ysv+ef/Fe7ATWpbD8x7sZPHvF34fBj1F/AfBryB/G5bmX0z8nu006ccUft8G
PV38x8GvIvuNZf+Z+FcTv0c7R/rxhd+n8R7vTPGfFn6fBz2rZXt47M4V/0XY
TxQ9X/ykwu/P1pT/TUvzo+V/dfGblLZ/PfF7tvNa7of9h7o+Nio9v9cSv7e7
UPqvC7+/W1v9N5P+G/FvJX5v1036Hwu/v+O93sXipxR+vwe9RPzU4NdV/81L
8+8k7neZ9D9Ff8a5qGX/jLe+7LcorX8v8XvAK6T/tfD7QOiVLf8+gE9kv2bp
6+HxJOJEPA8RL/jdcLXspxX+/bAJv2P1e2PT+L38j+Q3Sv9v4feXf4teJ35G
4feNm8r/1qX5j+V/Hv0uv036eRt+v8h7zxta9kN/3jve2rId+s3Vf5vS/j9R
/w6S3yz9nA2/r9xS+m1L859Jz3vMHi3bod9a+u1Kj/e59IuL3iv9Eg2/r1xA
9E7xCzb8fnNb2W9fmv8i8XvOu6VfuOH3nbwHvaPlftgjv0f8IqHnPWivlsfB
/y86P3Yorf9K/naU/x1Ljz8p8XvJ+2T/v4bfT0L7iF86+F1kv1Np/uvE703v
lz5p+P1pJjpAfN7w+9M9ZL9LaX4Kz1/id+Z5n/ciid+zPtByP+x5TztQfLPh
97W8px0kvlPD72uhg8UvGzx2D4kvw34v+d+1NP994nn1a3k85reP9LuV7v8j
z/uij0m/YsPvdztLvwfP6+J/5flP/O6l9T8nfq/7hOxXafj9LvTJlu3hec/7
lPg1Gn7fy3vjR1seB//I+Wa2ZugPlP89S/N8Q+O98jPSr9Pw+2XoMPHrBt9V
9kfyfCN+6dTvTb/neabh96cbiI4Qv2HD76MPl/0+PO+L/5vnTfF7l9b/lfi9
80jZb9Lw++eF9Tt3P57HxXdILX++5f7otxF9tWU976d5j/wivzcafp98pPzv
y/O7+JmJ32O/0nI/7LF7qWU99rzHfo3n+4bfZ5+k/gfw/C1+bo1/rPj9ed4X
35b6Pfdofl80/L4b+ibP+8Hj5/WW7fF3gvp3Lq2fk+d90Xda9s/7cd6Tv92y
HJ737O/xfN3w+3bo+zzfB3+K/B1Ymp839Xv1D/l90PD7dehH/D4I/gzZH8zz
vvgFU79X/5Tn/Ybfr/Pe/WOe9xt+/w4d27I9PHaf8Xwf9keLjuf5veH38efI
/6Gl+UXk/yzxh5S2Xyj1e/vPW+6H/WnSH1R6fvOn/o41gef9hr9ndZH+MJ73
xS+W+j3+19Kf3vD7fL5zTeJ5v+HvXdDJPO8Hf776H16aXyJ1v2+kPyP6M86X
LftnvAtlf0Rp/VKp35N+x/NOw+9LoVNaPt/hD5b9XqWvhz8Tf3d5tuXznvOd
6+AHfh/E9dBH9mfxfMT5m/q7wa887zf8/YDvDD/x/N7w9wbozzzvB893hL94
Hm/4e8KKuj6OLq3P5e8q+T+W53fxRWq/v8m+W/jnO8cfPL83/L0D+mfL9vCX
q/8xpe3rqceZzvN9jMd3ijkU325r+HsF3ylm8Lzf8PcK6EzxNwR/rfwdX5pv
4U/8caX9NVN/B/mH5/+Gv4dcL/0JPO+L75Ra/m/LPHrG7aDxb4/xb5T9iaX5
5VJ/d5lL+rsa/v4CnVv83cH3kP1JpfkVUn9XWUD6Pg1/X4EuKL5v8L1E5xN/
b8Pfe25R/5NL8yup/23iTyltvwrjiz+V53fxq6X+LrOo+g9s+PsM310WEt+/
4e8v0IUr28PzXWneyuMyHv0WE/9Q9Oe7zhLiBzf8fedx0aXFP9Hw9x3kS4p/
JPT3aD6nl+bXSv0d6H+V+2HfS/ozSvdfR/q7xJ9Werw1Un8Xqsn+qYa/D0ET
8U8Hv53OvzNL8xul/k7ULv2whr8X/c15I35Gw99jLpH/o0pfD7XU35ly6Z9r
+HvTi6Kl+Jca/r6FvBA/MvT91P/s0vzG6v+G6PLSj274+xPfxZqV/dCf71LL
VbZD/4D6n1Pa/6bq/yrnmfSjGv6e9aD055bmN0/9nauqbIf+Iem7lB5vS+nH
cJyk/7jh71lvc16If6fh71+DZH9eaX7r1N/BVpH+/Ya/h/GdbMXK/bBHvqr4
D0LPd7LVK4+D/0fk7/zS+m153yz+gtLjb5/6u9Vasv+04e9X0LXFfxb8E7K/
sDS/Y+rvautKP77h72sTRTcUP6nh72tPy75raX5X2Q8RfxHP+/xdU3+H26By
P+z5jrex+K8b/p7Hd7zNxE9p+HsedHPxU4PHbhPx34T9M/J/cWl+99TzWq/y
eMxvuPSXlO6/p/Q/im4l/U8Nf/8bKX036X/j/Jb+KJ2fl5bW75/6u982sv+1
4e9/0G0r28PzHXB78X82/D2Q74pbVh4H/8h3ED8t9C9qvMtK851Tf3fcqfJ5
z/nOdVCvfL/nethBz7uv8ryu3wcTwduo/1alfz98pPjxD/c12f/b8PfK16S/
kud32R/K+Sr+itL6g3n/L/kesu/Q9PfJN6XvzvO5+CNTy/es3B/9AqL7V9bz
/ZLvjHuLn6fp741vqP9V/B4Qf3jq75z7Ve6HPXb7VNZjz3fOA8Qv3PT3zvfV
/1qex8Ufr/5vi7+a53vxR6f+Dnqw7Bdv+nso9BDxSwSPnwMr2+PvXfW/prT+
WN7vM6/K/vl+ynfUwyrL4fkOe6T4pOnvsdCjxKfBfyh/15XmT0z93fUY6bOm
v79CjxWfBz9W9jfw/I7/1N9dT5K+U9PfX/kue7z4ZtPfZ6EnVLaHx+5k8cuG
/QrMQ/yKTX+vHSf/N5XmzyRe63y9sbT92am/655auR/2Y2R/fen5nZz6O+8Z
0q/S9PfeL6Tvwe8Fvnelxjl0kX6dpvEOfAc7W/wa8T1sNhW/ZvBfqv/Npfku
qfudJ/260Z9xzqzsn/Emyf6W0vrzU39HvkD6DZr+ngy9UPyGwX8l+1tL8xem
/o76iPQXNf09Ffqo+K7BfyP720r/nu6a+rvy5dJv0/T3Zb5DXyp+i6a/R0O7
id8yeL4zXyN+l6a/N38nf7eX1l8ifz+Iv5Pnefym9nuF7LcN/3wHv0r8Dk1/
D4d2r2wPP1X97yht3y31ONdKv2uMx3fsW8R3bvp7Nt+xrxe/R9Pfs6E3iN8z
+F/k7+7SfHf5+0n8XaX9XZn6O/lNst+n6e/lv0l/D8//rDO1vEdlHj3j3ir+
gBj/D9n3LM1fl/q7/O3SH9z093noHeIPCf5enY+9SvM3p/7u3lP6o5v+/g7t
Jf6Y4A8XvVv8EU3jAaZrvHtL8zep/0zxvUvb3yL+H/H38Xwv/rbU3+37qv/J
TX+/57t8b/HHN/19HnpfZXt4cAd3VR6X8eh3v/hToj/f/fuLP73p7/9niw4U
f07T3/+RPyD+jNB30P25b2n+rtQ4gQcr98N+LunvL93/Hu6/4vuUHu+O1LiB
h2V/XtP4Aegg8ecHP4/s+5Xme6XGVXSt/N6I90Uv63hcXvp56UDuv7LvX/p6
6J36u/1Enm+a/n5/hehT4q9sGv9wqegT4rs1jVdYQP0fKM33Uf/rRZ+V/oam
8QngJoZU9kN/cAvDK9uh76j+A0r7v5/nd9FnpL+mabzDwtI/WJrvnxoHMbSy
HfpFpR9YerwBPF+KvsLzeNN4hx6iI8Xf3DQ+YnHZP1SaH5gaJ/ECvzeaxkuA
o3iucj/skb/I74HQg6N4ufI4+H9W5+/DpfWPEj/kf1Dp8QenxjWM4nm7aXwD
9DWe94OvyX5waf6x1LiLN/i90DT+or/o2zy/N42/qMv+0dL8ENmn4h/h9wF/
l9Q4jbcq98MenMe7/D5oGu8BzuMDnu+bxntAP+R5Pnjs3uP3QNjn8v9Yaf7p
1PMaXXk85teQ/vHS/Z+R/nHRj/m90DQ+pJL+SZ7fxY+QvhT/RGn98NS4kE94
/m8aHwL9tLI9PDiRcTzvN40XAXcypvI4+Ef+Oc8/oV9W/oeU5kemxqV8wfN/
0/gU6ASe94MHt7Vr5ecinofA4Txe+Tzn/OY6mCT+pbgeVpb/oTy/c57J/4ri
ny6tfyk1buUrnuebxq98ovNjGM/n/F1Sy7+u3B/926LfV9aDbwGH8q34N5rG
o6wq/8/we4DzKDUOZmrlfthj911lPfbgYH7k+b9pPMx66j+C53HOA/VfU/xw
nu/5O6bGyfzC83/TeBnor+I/Dh4/P1W2x9866v9saf3bfG8X/aOyf/A14Gx+
ryyHB6czjef/pvE60L943g5+A/l7rjT/fmpczt887zeNz4HOED8p+E1k/zzP
75wHqXE5bZ303N80Pgfczix+HzSN34H+U9keHrs5ZD817H8UnUv8T03jebaQ
/xdL85/K/2biXyhtPzY17mfOTu6H/UbSjyw9vw9T4+Dmkf7XpvFwW0n/Er8X
OI9Tf+fqKP3fTX/v4jvw/OL/bPp7MHQB8dOC30b9Xy7Nj0/dbyHpZ0R/xpm3
k/0z3nayf6W0fkJqnNEi0v/TNN4Iumgn/z6AX172T5W+Hl5IvXcB/MHVknev
tc3GIS0u+w6l8Ug7ST6K3wv6N5nf++3GE4ErOrLm/QzwyLdLvP8BfNPDHIvE
7T8CqzQtbKcH1gjMEdimWYFFAsP0VLvxReCMjpb/J9ptAw7qqJpt4ZHvmHj/
BPiZF3k2Sbx/gv742UX8M+3GG4E7Oqbm/RTgmZ4Vv1fi/RPosds9cRsZ2KV5
wxc+wS7NGX3xATYJzBLjMj44nuPlf2S78Ujgko6reb8GPPJ9E7eRgV1aJObO
GsAmgQF6pd34JHBKJ6j/h+3G44DLOVX86Hbji8AZnVTzfg/wRa/x7JK4jQxs
EpgjfLEHBewSGKZGYTzR2xzfxL7qhbFIYJaQowd3dHLNWAX2SIDdAbOALX2Y
xxGJx2VMcE4n1jwWY7KOgxL7YkywRWXh/SWsh3WdmLiNDCwSmCOwSlVh7BKY
pT0CXwTO6HT5f6/dNuCaThG/T2Y8EbiiM2ruix674xLvV6E/frZJ3EYGdgnM
EucBf1NwbsfWvP8DfMXlsu+SeD8L/hlnh8Tt1eNbHd/s2F8DXuhA6XdL3EYG
1ggMEdik2XtkUmOUsMMGnNFZGu+QzHglcEtniz88Mz4InNA5Ne+XgUe+T+L9
NNjTb8/EbWRgl8Awge1hTwpYnz2jLz7ALm1ZeL8NeKSj1H//xFgj9tyALdox
dNiAXQKzdGxmG3BJXWruhw24pnPFn5AZfwQO6byax2YOJ0t+eOL9O+ixOyRx
GxnYJTBL2GEPLul89T8tM74InNEFNe/ngUd+VOL9OOB1uoo/I/F+IPBG54g/
ITEWiT0/YJfAJCFHDy7pIvk7M7MNuKULa8b6HFYYW3QE35ozy8ABda1ZB4/8
5MR/S/6m+4vfObFv5gB2CQwTY+OfcY5NPHfWAJYJzNQFgUcCl3RJzWthTWCR
wCBdkhlPBK6oW83rxAac0qW12H9U2u6sxPuZ8IffUxNfq1yz3cSfk1iHDVio
Y6IvPsAugVnCDntwSZfVfN5z/oMzurzmc4O/P+fBgYn3s/B+aRTPFeIfz4x3
APdwT83YIvZAgT0CY9Q9M54IXNGV0l+Z2QYc0hU128IjPz/xfibs6Xdh4v1T
4I2uybzHjjYysEzdwpY+YJPALGGHDTilq+T/1sx4HXA714m/LjMeCVwS8Y72
5YWxR2CUbsqMJwJXdI30N2TGG4E7urrm/VnwyLsl7osP/F6SeL8W/fFzeWKs
EXu+wB7dHDpswDKBWbo5sw24pGtrtp2NT5L8ysT7vZg/6+ieRLswFghMEFgf
9qyA3QHDA3aoZ2EsERiiOwNPBK7oxpp18MivS7xfDHzT7eKvEd8rM14I3FCP
mveLgTe6h/6J28jALvUtHOeJ8eCaj6jZDhtwSjfV7JsxwEaBoWIcZOCqrq95
/xnjMW4P+e+TGU8EruiWmvffwCO/LfFaWXNv8bck1mEDFumR8IVPsEpgnsBa
sGcN7BGYC/rRH5zUzfJ/f2YbcBm31mwLj/yOxH9r/uZg0cCcgT1ijxvYJDBI
/TPLwCXdVrMOHvld6j8wM54IXNEdNe93g0feK/H+OPBNA8Tfk7iNDKzS8LCl
D1gjMEdgm14ojEV6SXRwZnwROKO75P/hzDbgoO6s2RYeee/E++vAzzzF7+jE
++voj58+4Lcy443AHd1d8347rm+u8/6J99ehx+7+xG1kYJdGhy98gl0aFX3x
ATYJzBLjMj44nnvl/8nMeCRwST1r3s8Hj3xA4jYysEsfxNxZA9gkMEDPZMYn
gVPqrf4vZcbjgMvpx/HOjC8CZ9Sn5v2A4IuG8zs6cRsZ2KQvCvtijyLYJTBM
XxXGE43kd2xiX18WxiJNKixHD+6ob81/R/6G4NZur9mWPszjscTjMiY4p/tq
HosxWcegxL4YE2wRGCP2H7Ie1vV04jYysEhgjsAqsWcR7BKYpVcy70dgX0J/
/v6ZbcA13V/zfZv7N98JHqi5L3rshiTez0h//DyTuI0M7BIYJt4lTY9vEbxT
4ncDvx/AMYM/Ji4SH8Fln1lzLOGZCmwfmNVZhfFFo/kdlbiNDCzSv4X3y/E9
b0E95/+b2A4bcEkPcj5mxh+BQxoo/p3MeCNwRw/VvJ8SHvlLifdbYk+/FxK3
kYFVAsME1oc9i2B/lo6++AALBYaJ/Zjgk97jd1ZibBF7MsEeLRI6bMAmgWH6
ILMNOKTBNffDBpzTw+LHZMYjgUt6pOaxmcNYyd9MvL8TPXZvJG4jA9sEhgk7
7MEpPar+n2bGG4E7eqzm/Z7wyN9OvF8TvM9k8WMT7xcFPzRe/PuJsUvsCQWb
BIYJOXpwRk/I37jMNuCcHq8ZW8QeU7BJYIwmZJaBO3qyZh088g8T/x35e/Kd
9o2afTMHsExgmBgb/4zzbuK5swawTGCaJmbGJ4FTGlLzWlgTWCQwSV9nxheB
M3q65nViA87pqZr3p6LH7tPE+13xh98xife7grf4Vvy4xDpswDKtGH3xAZYJ
DBN22IPTGFrzucDfm7/7qMT7G8FjrKx1N1LbMgbYJjAdYPPYIwxWD4we+1XB
E/2o/hMTY5nYMwsWCUwScvTgjoZrvO8z24B7GlYzlok9tWCPwCz9nFkGzmlE
zTp45JMTY3vYcwvWB4zPjMx4GXAzL9aMvWJPH1gUMCnMhfEYd0LiuTBnsE1g
nMAysScXbBGYoz8y45HAJY2suc0eXrBLYJR+y4x3Avf0XM198TFN8qmJ58Yc
p4v/IfF+YOzp903iNjKwT2CgsMMe3NILNe8HZj2s66fEbWRglcAEgd1hTztY
HjA87AcGT/Sv7H9LjGVizzDYJDBKyNGDO3qZ9w+ZbcA9vVQzNok9xGCPwCjN
kVsGbumVmnXwyP9IjE1jTzVYng1jbOYA9glME2Pjn3F+kf2cufFK4JZerXl/
PjzyadLPmxtfBM7oNe5/udcITmlUzWuFRz498f5l7Ok3I3EbGdglMErMjTlO
0fjjE4/FmGCZwDTNn/scAaf3es3nCjzyWYn70R8c3jM1xxp+M4Bl5Zs09wLu
8WCXwGyAPWBPL9gEMAiL5sYLgRt6q+b90PDI50q9fxp80kLi50jdRgaWqWvY
0gdsEpgjsEvsyQaLBCZpydx4IXBD78j/4rltwDm9XbMtPPJ5Uu+/Bt/TLn7R
1Puv6Y+f+Xj/nxuPBC7p3Zr3Y4M3Wkbyjqn3X6PHboHUbWRgmW4IX/gEC3VN
9MUH2CQwSozL+OCMPpD/JDc+CZzS+zXv94ZHvnDqNjKwTLfH3FkDWCUwSllu
vBG4ow/5/ZMbrwNu5xPxzdx4I3BHY2reLw4eqZB8ydRtZGCZwCjhiz3sYIvA
MLF/HLxPS/bLpPbFHnGwSGCSkKMHF/RxzfdC7omv67wZkdiWPszjf6nHZUxw
UR/VPBZjso7FU/tiTLBMYIzYn856WFd76jYysElgksAusacdLBMYphUCbwTu
6DP575TbBpzT2Jrv49zPwdmNq7kveuyS1Pvd6Y+fLHUbGVgmMEycB/xNwaG9
V/N+ePBGq0pepvZNzADLAaYDOXpwSZ/XjC1ijz7YIzBGa+bGE4Er+oL4ltsG
HNL4mm3hkVep99djT79lU++vB2+0tvjlU7eRgWUaHbb0AZsEZgk7bMApTZD/
TXPjdcDtfCV+3dx4JHBJX9bcZs8+2CMwShvmxhOBK5ok/fq5r3lwRxNrvvbh
ka+cui8+8Lti6v399MfPqqmxRuypB3v0WeiwAcsEZmnj3DbgkibXbAuPfPXU
+/+ZP+tYM3UbGVggMEFgfdjTD3YHDA/YIXIKgCUCQ7Rlbhm4om9q1sEjXzd1
PgHwTZuLX5t3aIEXAjc0peZ8BOCNtha/fuo2MrBLU+Pc4BwBmwYmDTtswCl9
W7NvxgAbBYaKcZCBq/q65vwFjMe4G8r/TrnxROCKvq85PwE88s1Sr5U17yB+
k9Q6bMAiTQtf+ASrBOaJ65TrlX0GA2ruR39wUlPF75L7NwLfnX+o+bcCPPIt
Ut+3uWeDM32z5jwp17a8j4Fnot1y45HAJf0o/dGZ8yPxjpz3+2CXyKEA9ggM
ErbkZOBbHhimPXLbgHP6qWbsEjkWwBqBUaIveuy2Sa3DZh/xO/C8lhuvBG7p
55rb5FAAmwRGCTvswUX9UrMOG/ptp/775cYngVP6tWbsEjkawBKBMUJHTgew
SGCSOufGI4FL+q3m/A7wyHdJbUsf/O6UWocN2CYwTPhmjAOl3y01hQc39bv8
HZwbnwRO6Y+a80vAI98jdRsZWCYwTIfmxgOBC/qz5nwS8Mj3So1dIocEWCQw
SUcGvgic0XTeX+e2Aec0rWZbeOT7pM43gT399kudbwK80jHiD0jdRgY2acWw
pQ9YJzBM2GEDzunvmufGHMFWgWE6LjdeCdzSjJrb5LAAWwTG6KTc+CJwRrN4
f50bnwROaWbN+/vhkR+Suo0MLBMYJvK90B8/h6X2zRiMe1Bq3eycMO3GMJ2S
G58ETumfmvNjwCM/InUbGVgmMEw9cuMzwGksmjg/BDzyK1Jjl8ihAbYDDNNZ
ufFC4IbmkP0ZufFI4JLaEufXgEd+DPf73PgfcEBzJtZhA7YJDBPYJXJ2gEUC
k0T+DfwzznHqf05uG3BOHRLbwiM/IbUtfcA6gWEiPwfjMe5J0nfNjRcCNzSP
+p+fG58ETmmuxPk54JGfkrqNDCzTnuELn2ChwDBdmBuvBG5p7sRtcoCAVQKz
RBsZdqelzgfC+MzjjNRtZGCZZmOacuOTwCnNlzjfCDzys1K3kYFlAsN0RW78
ETikBRLnE4FHfl7qfCbglS4jbqduIwNbdETY0gesExgmsEvkEAGLBCbp6tx4
IHBBHeX/qtw24JwWTGwLj/yC1OMwBjip+ZPIX1Laz0XSX5sbjwQuaaHE+UvA
H11PnEqd3wQ9dhenbiMDywSGCTvswS0tnLiND7BM58RYjAlWCgzTjbnxSeCU
FkmcDwUe+WWp28jAMoFhOi33OQ5O79+az3V45Eelvha4JsDygWEakhuPAS6j
mTh/C/ii27gPp863Al7pFu7rqdvIwHqAYSK/Cniiu7jvpe5Hf3BKiyeWowd3
tGRiHWOAbQLDRL4W8Ep3cN9N3UYGVgkME3Jk4JqWSOyLMcFCgWEiXwv4ofu4
T6TO7wJe6R7uq6nbyMAmgWHqlRt/BA5p6cR22IBzWipxPhj02PVI7Rf/4JSW
SazDBmzT7TE2cwDbBIapb258EjilWuJ8LfDIb0/dRgaWCQxTv9x4JHBJSeL8
MbPxSlzXqdvIwCaBYcKWnDNgicAUYYcNOKeU9/u58UfgkNrFP5QbbwTuqJ44
fw088ntT57fBnn4902g3jWUCw3RfjMk870zdFx9gn8Awkd8GfNIgrqvU2CVy
2IBFejp02IA9AsP0SG4bcE55Ylt45H0ZPzceCVxSkdgvPsBBZYnz4aDHrl/q
NjKwTGCYnsiNzwCn0Uicbwce+QOpsd7klAHLAaaD85pzGlzeYonz8XA9cF08
mBq7RI4dsEejQocN2CYwTE/ntgHnVCbGLpGDB6wRGCX6osfuodQ6bIbzdxf/
TG68ErilVuI2OXbAJoFRwg57cFGdEuuwod8g9X8uNz4JnNKyibFL5PABSwTG
CB05f8AigUl6PjceCVzSconz/8AjfzK1LX3w+3hqHTZgm8Aw4ZsxXuQ4p6bw
4KaWl7+Xc+OTwCmtkDj/EDzyoanbyMAygWF6NTceCFzQionzDcEjH5Yau0SO
IbBIYJLeyI0vAme0suxfy20DzmmlxLbwyJ9NnY8Ie/o9lzofEXilN+mXuo0M
bNJPYUsfsE5gmLDDBpzTKonnxhzBVoFhejs3Xgnc0qqJ2+T4AlsExuj93Pgi
cEarS/9ubnwSOKXVEue3gJ8tT91GBpYJDBP7/emPn1dT+2YMxn0xtQ4bsE1g
mD7MfY6zr2GNxOc6PPLXUl8LXBNg+cAwkdvnyMy5c8DPjMmNVwK3tGbiNjmW
wDKBYdo9c34l8iyRD2m3zPlawSiBVwLXBI8cfNNemfO1glkC34QOG/rig1xM
j7Q7lxP4psHt9s844FHAnWBD3ibwJ9jCIwfPgi190GEDzonxGBe8076Z882C
ewLvtHfm/E7keSIf1OPt5pHzvYU2MrAq5HbCFz6xpQ84FvI9ocPmrZgr6wGP
tXvo94n5g8NifOYBHos2MnI/kUtqv8z5pGgjG9JuHjn4FtrIwEqQc6pz5vy2
cxTGZ4HLgkcOPot1kM9q/1jPu7E25g8+DFv6kDuqrXCuqqHtxt50KIyvId8U
bWQHZLbBlj7YwiMHb7N/jMfcmON+0f/AmP9BmfPrggkDHza83fmuDs6MzwE3
hB478EO0kZEra67CdtjTRkYbH2B3yJX1QRwrjt2chXE95M9Ct2fMH/6QmO+Y
mDtrAZ92aOb8wGDSwLORW+qtdmNlssI4NPTYgUc7LHN+LfJskS8LXBH5t8i3
Bb7o4OAPj/U91257+oH3oY0M2/9yd9GHtYGHIzcxWDiuR3J3cW2Sv4s2siMy
24CBAw+HLTxy8HPYc02DNwFv9EK7+x+Z/T/+iPxf5AEDvwROjvcDvCc4IdaH
/qiY77iYO2sFb4cvfNIXH/TFB7nAyB12bIxP3jDwLsdkzieGDpuX280jB+9E
Gxm29Dkuc75ncHDg33g3wTsK3mtslRonhx478HKj2p1v7PjM+CfayMBKkXsM
W/qQO4zcZNhhQxsZuCryk2FLnxMz538GAwgeEJwgPHLwgseE/Qkx/4mxFtYG
PhBb+pC7bBnxJ2XOj0Yb2Rvt5pGDz6KNDKxXUhjPRX402siOD/7kWN9XsVbm
nsrmlMz5peuF8YTgDuGRgz+kjYzcZ+2yOTXzOU4bGec6PHLwXJzrnPP8vTnH
ufcTA4gLb6TGkZGvjWuDa4Tc1WDxyPVF7rEzMudfKwrnSzs9c77sRmG8JLhD
eOTgD8/KnD8b3CF4Q3TY0BcfU2NuzLUU/267/TPOf3g0bJqF8WKnBn9mrAdb
+qDDBhwo4zEueNBzM+frBkMJnvLszPngWoXzt33Qbh45eDbayMDKkSsOX/jE
lj7g5cgfhw6bH2OurGfZOD7Izon5f9Tu8ZnHaTW3kZ2UOFddl8z56mgjG9Nu
HvnFNbeRga0jNx2xkPziYDSJiR8Hj5x4xDrIX3derOeXWBvzBz+KLX3ILfdf
7rqx7cbGkbsOnBz562gjOz+zDbb0wRYeOXi782I85sYcP2l3f/yA3yPWku8c
TCjx9LN25/+6KDN+79PQY0c8o42MXHXkCsMOe9rIaOMDbCO5YRiLMcmtB14V
PCD5YtCdEfOH7xrznRZzZy3gU4m9nOPgFolvJ8X5f1pcv9/Gtcy1ncvm4sz5
97gWuCaYH/n3Lon1fN5uPXbgBWkjA4tIrr4v2p3P79LM+MFLoj86bJCjX69w
fr6/41ixdvCx4GDJV0+cJt7Rno2NTdxnaOjXj/iOL8YE67iBZF+2O7/fZZnx
hcyT/H/dYr6zYu6sbcPCsZj89BtHvO0W9vjC54TQY0c8xC/+Nyqcvw8dNrSR
oWMOYIc3KYynJL8g7S6xfvjL4/jQRsb6Ni0cW8mPv3nE40ntznd4RWb8JG1k
YCW3KGwLFpfcgpsVtsOGNjJwleQvxJY+xD7y7W8d8XNy8Mi7xPqwvzKOH21k
rG/LwmMxJvMkvtIXH+Qq3Er6r9qdD/GqzPjLeWLuzAU8MTpswHaSKxGcJza0
kV0RfPdYL7GVegDbRzzGLz4YizG/Dj12xDPayMAigUliH8MSnfzsz2+AcXE9
cF3wfAdelPyK5FkEX0ruYN5NspeRvZHs3T0v995Y3i/PH2tjbPDSxGrqE+wc
8bdj7KVgfPDNxEbqA+we8RBbsM7kXiSX5LWZ80nSRvZt+MMv8RJcKT7J+wi+
9OrgkYNfpe937dZhMyXGY1yub+Ij9RD2jnh3feb8kOSJJH/j1HbzyMG7koux
R+bcjYcUzh3JHJkbeHJ8MwZ98QEOFhvyTIKHxRc+aSP7PsZnHsSza8OefuBp
mfuCMQY8tvQhlyS5IG/MnA+SNjJiIfUc9o94Cc6W/JTki7w81gd/U6yHvj+0
W/dfLktsmD94bHJf/tRurG3nwjhx/DMO8Y1jgc1+hY8JtkvGMQJPDE6XfJn0
xQdt5sxcDyic6/KXdmN3Dy4ce6lfcVDE15+DRz47Prd7zvgAD3xLZh8HFs5H
iS19aCPDN3rswNOCE+ZvyFiM2SP4W2O+N8Z8bw7//7Q7/959mfGvrJ1jwFpZ
M7GZ+hqHRfwDp0v+S/Jggte9LXN+z0PFXy3+t3bzyG+Qvzsy5+s8snB+zT/a
zSMHHwwemPyehxfGH98S/O2xHnzhEx024OCp30GcJt7RRoZvxhgb+qMivjMW
Y4J1JjfoX+3O/3l3Znzzn+3OFwoeGnw0bWTkCgUv/2usn+PA8wr96E8eUfJ9
0o8++GYMcPvUCyGGEy8/C/64iNf0ZQ5gqclBio4++MJnGn9L/r5HFMZTk98U
W/rcEfw9cfz+bnd+0p6Z8czg+KlPQkwm3tFGRq5Rcpl+HvqTIh7Tj/7osCGW
Ug/ltIh/6BiDvzV/87vj798rjl8rjiXzZz/BjOiPH+LbvZnzAZMXmHylxEbq
q5wV8XBmu/XYgfemjQxsN7mDG3Gu8PdlfwTzJZ9w71hv7+Cxpc+ycSxYC/uV
ZsV4jEs8o42M3KfknmSuzJm5MUf+1vzNOZc5p4dmzt/Zu3D+TK4Trhf64oNa
KmDl0WHDOsjX2ifWs0KsDf/gX+lPftf743pb+b9rL/F+CfZJrBgxnvhHGxm5
WM8tLEfWJeI5uV7b6saqn1fYLz5pI0OHTd/M+HRiL/ViLox4u1ro8N+1sI69
E+R2vUB8v8z5X2kjezBzflbw5ODL6YuP/uGfvqtEjCf+07dD3Vj4iwq3keEX
fDT7D6mPc0nE3/7hD1v64J/5s3bmyL4N7OlH/KONjNyyFxfOhYtv5tqtcO7b
uerG1l9aGJ+NDW1k6LB5IDM+v1/oB8T85qk7P+2DsV7iFfV6Lo94TJu9IeSi
vaywHfa0kdHGB1h/ctwyDvlxB8Z489WdD/ehzPj9dWIurIf9KMRS6gF1j/iK
jvmyVmzQsVeF3Lfk1qW9bsRg4h9+8Y8OG9qMyV4Acu0+HH9P2sgGxvyYK3Pu
E+cz+VnZf8G5T8ygjWz9ODaslf0R5MJdtG7s/l2Faxext4Vcu+TyHZQ5ny9t
ZNRCYm8OuXTJ3ftI5vy9tJFhu0DdexPIAcw+BfIN00aGDhv8sl+B+IzPmyIe
4xseOfFvozjWHAv233SsezzGZf/SY5nzAZMXmHy/7HMgfzB5hNnvMCj4R2M8
4jVrvC6eP6jNxN4W+uID34xB3x4Rr7G5NeLzpjF3jgX7gxaue3zmwX4IfGFP
v+vj78kaBsf5gi192JtBrmD2aZAvmDayJzL/Te7g3Iv4TH2oOyPeLlI3j5x4
vUUcC449+4vQYUNffGwdc2N9dxf+W+OfcXrVvG8DG/72nAOPBf9krIdYTD2q
nhEvabNXiFzG9xTOhbxE3bmP7xU/JHM+ZXTYLF43j5z9Ho/Eeh+Pvx/7S/DR
q/D+FmzpQxsZvtFjx/4TYjH38PsivnIv3z5iNPGNuTFH5k285Vzm783fnecn
rn3uAdwXeH5dqu54Qdxgf8fSddef+rzwfhNwZ+RnI08b+DPWQT7oZ2I97A8h
n3P/sB8a/PDwRyymXle/eP5iH9NOEaOJhzvGseFY9S08Pvmbh2Xe/0IbGb4Z
Azmy+wvni94l5k48eyD05IceEf3Zl7XrfzG65jYycj+TW5p9KuRvJo8z+1VG
RH/yTD8W8Z4+D0a8rtWdj/rZzPtnoPD4wufuMXfmxv42dPTBFz5ZO8cAPWvg
3kS9pkFxv2Jf1x5xz7o1/JO/emSMl9ad7/q5zPtjaCNjrw+5rpEjIy82+XpH
Rn902DyfOd81ea/JR71XrIW5sx+NfWF7R4wmPtJGhi196nX3xw/7ldiHQ75s
8mazH+fFzPnhyRNP/uvnQv9CzHffmDtzY38ba2XN8MyZfUj7RQwmnnUIfkjE
V9rY4Jsx8rrHY1z2D9FGxt+SvylzZc7MjTk+H3/vl2L+bbHex+L5o3OsjfWy
X27ZuvNlv5F5/06j7vzdL2fej8Q+uQMiZhMfaSMjF/fQwvvaDo6YSjymH/3R
YTNP6EdE/ELHGOxlGlZ4XeQDfyXWd1CslfUPLyxHhi198MWY5BJ/tvA+u8Mi
hnL/LevOH/5qZjwkbWTsjX2u8H4r8oXTRoYdNvjC58uhHxXrny/8vxDx+NA4
NqxtZGEdcyCX+PPiX8ucn5w2sqpuHjn7pcBrku/8xcL4amrTsZeK3M5/Fa6t
x14/cou/XNiWOTK3lwrHV2xeiXh7dPhmLPb3dQo9dsRDdNiMjvH5O/P3xjdj
0OYcYO8Xuc5Hhz1tZMRK6ve9HvF2ueCRc38/Ls4dfLHf8M3M+dTJq06+9eXr
5pGzH+zVWP/r8ffBFz6x/S8XO33YG0YudvaJzR6jsIzYSr3BtyKerhA88p6x
PuzfivN5rjh/n4nnS2IBMYG9fX0K98UHudfJ3b5iPfK3Z94fxr418ruTz539
a28G/06sh/1k5HMnrzv70d4O/r3oTzymHuJ7EX9XCh458fnEODasn/2YK9ed
L/5dyQbV3EaGb8ZAPluv9suJx2JM5s9+zNXqzhfP/if2u7EP89SIucQz2sjI
HU+uefalkf99YuH9afSjP3nnR0V8p89HEb9XrTs//fuZ98tB4fGFT/oyB3LB
sx8UHX3whU/WzjFg7qyBvwX1J9l3yd9k9eCR3xf+yV8/JsZbo+789h9l3m9H
Gxl78z4tLEc2tnC++jHRHx02H2fOlz+ucH77s2ItzP2zwvtSz46YTHyljQxb
+qxVd3/8sL+P/X/k0x9feL/gJ5nz408onO/+o9CPjfmeG3Nnbl8UXitrhmfO
7FvtEjGVeFgL/suI17SxwTdjrFP3eIzLfkDayPhb8jdlrsyZuTFHzm3Occ5l
zmnOHWSc+y/G8eF8+DTWt0nd+fO/zLx/j32rF0RMJt7RRkZu/smF9/l2jZhE
/KGNjFz85Ppfr+76AJ9l3s9IGxl7DcnljxwZvvB5UayN9X4T8Rmf30U8RofN
uFj/55nrCTAWY1IrlL231AKj9gC6Derea0mtAfZXUm+ANrLz42/L33tS4b6X
RswlPtEXH4zD/spLYi3MdWrMH9n4WN8XmesdMDZzyMPfD/E8Ni7mz9o5BhvV
bU8/9lfSRsbeTWofUNuUvcLkEqW2wWUxF9bK/mNiKza/RLxEh82EmO/Gocfu
gZgf9RAmxnj8nfl745sxaHMOsDeT2gkTw542sitjrqyN/cjsQ7gqYu6A8Ef9
hMlx/qDDhloI1GablLk+G21kE2K+rJU1o9us7r2y1GKgjYx+/+0vxT86bK6O
c5W5s7+N+EuMnR7xtoz5/RHxP43z+at4fiRW0wdbYvTm0R8Z8fOrzPsjiNXE
bPaxUu+B/RLsZ6WWw1Z17139p/D+VOpD0Eb2VfDI2a9KLvlFcueKZz/mpPD3
dazvulgrx2ZGYd+M8U3m/XzEburnzop4jRz9zML1IKgFsU3dewepCYGe+hFT
oj/7tG+KmEs8o9bDTnXvTaW2A/tUqe9AG9mU6I+v8RHf6c8ebuIzbXxSa4Ja
FKyVNXOs/i08F+b0Xeb9slB4bOnDWthLztxZw5axPtZJPL851o6e/eJTM9fL
oG4G9Sq2q5tHzv5cavmy1xsdNj9krl9BHYsvE++jpR4H9TbYT/td8N/H/PCF
T3TYbF93PWBiMvGZNjJ8/VcbY4e69w5TI4Nawewtp9YFtTR+ynyMaSNjntTf
+DHmy1xviXs0zw8rBs8eeO7ZP4Y9vidGPGYM9j0TY++MtbNe9r/zt2Q8xmV/
L3NjjhyHZ2ue210Ro4mvO9f99+bvzn7llWO97KnnGQQdNtTyYL/93nXX0/gr
835lYjH1kNkjT7zdJXjkxD9iEfWI2WdPTNoteOTEm18z1w+hjgj1Pnatm0fO
/mV84RPdonE8qWfyW6zv3lgrx5b9+b+Fnnok7FdmLMakFgi1R9hH3zdiJvFj
97rrkfzOM1nNbWTfJa5Nsmfd9Uf+zLy/eZ3ozx55Yi796INvxmDe1DP5I+b/
R/D4wid9mQO1Sqht0ifWyvrIf8DaOQbMnTUwLuNjSx/azIm92tQeYXzqj0yL
+feLtTCXNPpTL2V6zH9ArAVf5Bsgz0D/iMnEL9rIqG1C7ZT1Qk+eAOIVf3vO
AfaGU1NlevinjYx4ST1scgwQXzlPqJ8yI86Xh+LcwT/5B/7OXI+FuizUS5kW
62FtrJFa2uQeoDYKtVrwTa4DbOmzT4zHuMS7fev2h1/2hxNL8UFeBOLLjJgP
dV3Yn44tfWgjY26skbUzR4419a53j/ncFvcy7l3kpyA2bFF3LCAmHFF3vYh5
cu/PZh859WSoK8N+cmyp101OA/pQu+WAuve+U8NlcMyd9ZHfgVhMfXByIhB/
/w5/s2J9/2T2QR0Y6sngCx45+9/pSy4GdNjMzFyPhn317KdnXzz1Zagzw/54
4i31xcnxQHw9MHjkxCfWxhrZu05NDGrVHFR3X3y05ZZRx4Z6M+jgkbN/Hl/4
RIcN82R85sF8/435cSw4Jp1j/RwHnieejLWxHvJPYMuaOD/IF9Ehd30c6uRQ
v+OQunnk7MdnX/zQiNnEQ/5OrIk6H9SvYV8/9XOoo8P+fv5W5JrA13+1d/CJ
Dputwh85Joj3bdF/zljvXLnr7VB3h3o45I0YHjGaeEMbGWMzB/IEUI+Hujzk
C8A3c6YvPg6O84fziOcJfB9Wty19aCNjXPIRdAh/c8f6qXW0f93nIufkNjGf
9SO+D4tjxXrJl0GteHJFUBuHWjv7xfXEdTUk1kc9oHljvBPrrrfDMw77+Yml
1J/fOOLt83FtsF7yaxCfqBe/ecS3o4NHTrwaEWth/eRrODL84Zf4SRsZtYCo
NYRvxpg/rr/5ctcfQofN/KGn7hD5EqgVhA068mmwVtZMHCW+HFN3/aEFwHLX
vE7mxLnPNcC5xzHl3sQ5uFP03zqen+hHf+oY/ZO4jU9y61CriLWyZnTYMBfm
RN4W8rUsGDy29GEtR9U9d9ZAe2SsAfuOuesh8bfib3Z83fWU2PfLfl/ayKi9
RL4S5Mion0Q+B/pT34h8D+R/II/IqIhJxDPayHh+pbbSrqHfPuItf3vOAXJF
UCtp0fBHGxmx9Y2Wc5IQD8nzwDMxdZbI97BI8IvH+YMtNZuo1URtJtZ2XN1z
Zc60kXWM+Z4U/hmHeHhy3fWcFsudbwIKjy98ci0MinsI98PXwxfHjvwm2OKD
uTFH5scaWTvHgO8GvPPvE+8zqAVzd93fFvjGQG2f6+rOBUDtnSVy14OiLhT1
nU6tm0dO/oqlcteHok4U9ZNOr5ufLa857wX1pagnRf6LxYJfMtaHL3yiw4a8
Mu9GzCb+0kaG773ieW62PuI3YzEmuTKoTXVm3fWnls6d74J5Uq/qfzHf92Pu
rIV8NvXc9aCoC0V9J/rRnzpW1Kf6X/THN2OQx+WDiMEvRfyG3z/iM32ZA7k8
qH2Fjj74wuc78bflb0n+G/I9UB8LW/osFfwycfzOrrseVi13Pg/yyoyJeyJ/
f9rIqG1F7az9Q39QxG/60R8dNsTbT1rOIUO8QscY5AKh1hbrp95WEsdvbBxL
5k9+m3OiP36If2nu+l3U8aLeFvFzXMt5bIix59atx478IbSRkRuFWl4fxbnC
35d8O8yX+l7tsd724LGlz2dxLFgL+W+6xHiMS/yijYy/JX9T5sqcmRtzpBZW
lbv2D/lkklgva+cYnFf3+cB5Qf4Q8lB9G/ewN2K91BvLYj3jY234PybOJ+p5
FdH/y/DFfMiHQ56dLyImE99oI6M2GLXHDgn9cRHPqUV2Qd25VKgVVoR/2sjQ
YZPnzr9CPJ3Ych4fYuzk0OGf/EXoyP1DbTFqlzVy1y+jjYy1cwzIlUKNNPri
oxn+Lwz/jEP8pO9FdedeofYZbWT4JV8Lz15ftZwziPjTDH/Y0gf/zJ+1M8eu
YU8/4iFtZNT2o/baN+GbuZJ/iFpsF9edO4baauSLwYY2MnTYlLnzszRC34r5
XVp3fTXOCfLZHBV/77Mi3tLmHOB8oRYbdtjTRkYbH+R2oTYb41CfrVOMd1nd
9QiX5TqpWYcN6yFfFrF1ass5joiX6Jgva8UGXTfZpKlrG3YLe/oR3/GLf3TY
0GZMctlQ+428NpzztJF1ivkxV+acxfnM35q/Ob8dyI3F/XG3WC/9l4vjgw4b
fmfw++zHlnMvUauN2nHL564fRxvZLy3nSqIWHLXmVspdb442MmyvqDsXDrXm
yItDvTnayNBhg99x8byGz0siPl8VPHLiL32vrLsWHfmdutc9HuOSH2eV3PXn
qENH/Tfy9VCfjjp15F9bPviVY7xZLedOorYbteJ+bzkXFH3xgW/GoC8+iL3Y
XB7PB7/F3DkW5Je6pu7xmQf5d64Oe/oRD5k7a+A4kF8IW/qQ+4daeeT7oV4e
bWSr5Y7Z1OVrRXye1nKOKGLqtcEjJ/79GceCY09+K3TY0Bcf02NurI/8UjwL
4J9x/ssfhA3PBjwjrBL86rEeYvHfLeesIl7SJpcRtfSo1TczfDEe+azWyF2/
Dx02N9TNIyd/0Eqx3lXj70deInxQ54/8RNjShzay1UK/ZsyXWMzf8KaIrzcG
j5z4dn3Md/ZzS83nMuc0z2k8nx0X/IXxvLlW7nqBnAvLxf13/so5rrgfk/+I
eoHUDSRf0hrBrx3rIU8R9QOpI7hi+INH/mXE+7bKObmIRz2CR048/DeODceK
fF83110PcZ3c+ZFoI8M3YyBHRt1E6g0yFmMy99tDT33C9aM/eb7mrByjiW+0
kVFrkNqGN9W9/rVivutHf+ocko/p3Oh/Z8TrW+uuh7he7nxOUHh84XPumDtz
I98YOvrgC5+snWOAnjUQm+apnNeL+9VtwSP/KPxTL3HDGO/2uusZbpA7vxNt
ZOSGosYhcmTUPaR+4obRHx02G+Wuz0idRuopzhdrYe7kL7sj/v6cB8RH2siw
pc+ddffHD/mvyCtFfUfqPJJfapPcz+DUZaTe4Qah3zjmu2DMnbmRP421smZ4
5kxetI6V4y7x7KLg+0V8pY0NvhmDZ33GY1zyP/G7nHdCX8X7fubKnJkbc+Rv
zd+cc5lzmnWAR9o01vN63fVRTsydr4Z4u0jlHGvE33uCR048pI2MWpDUpiSP
3OKVYyjxhTYyakFSa7Jn3fUrN8udP4s2MnJlUZsSOTJ84XOxWBvrJb/bpeF/
UMQ7dNhs/t/6c9ezZCzGXIq/tfqsl7pWJbp7687VRW1L8nZR35I2MvKoZZXv
0dz/6IsPYjDxnr74YBzycS0Za2Guj8T8kW0Z69sqd31MxmYOl4W/xyJ+bx7z
Z+0cg/vqtqffdzW3kZErjBqby1TORUetV2ppLh1zYa3ktyO+YjMk4i06bLaO
+fYJPXbEw/vrrr9JvjDyk22Tuz4nvhmDdt+6c4lRqxM77Gkjo40PanWS7468
dWnlGPp5+KNeIXnCyA+GDhtqbVLbc/vc9T1pI9s65staWTO6/nXnJqP2IW1k
9COf2Q7hHx02tBmTuQ+P+Mzfc0TE1+4xv2fi+YB8XtTHpE4m+b9Yay18MF/6
ck5Q25PaotQG3TV3rU7y5VFrdEDdudSoLUpeNeqL0kZG7dCBdec+o4YoedCo
R0obWRFrYe0jIz43KufxIx5vH/52ivXunNsndUmpJ4pveOTkS6MvuQHRYbNj
jMe45GNjHzL1Sak/ulXE51blnH/E3IeCR058oz9rZO0cA2qXPlyPvcwN+8YG
HfkJOTbYUOeUY4QvfNJGtnOMv1vMF19VHFPytT0Y6+c4EO87xdpYz6iIV8tW
zlnIPYw8bvxNqMdKPrfdc9dnpU4r9VEH180jJ58bfclViO6/Wq7Y0BcfK1TO
TUgt1DdjPfjfI+ZHLMbmrYj3jwSPnHi7Z+76q/TFB+1H684NR03WlSvnQqS2
KrVbyRtHfVd028X84feK+Q6K9bJu4vPsWFo5byIxdaVYG+sh3+JjoceOeLl3
7vqwjMWYj9fNIyc/HXNjjsybfHacy3n8TTlfyHNG/VDqZZHvjL744FrhmiFW
EDPQYUMsXq1yTkbi7RPBIyf+EYvWrJyXkZg0JHjkxJ99c9enpU4t9WSfrJtH
Tn48fOETHTasg3q5+8V61oi1sVbyQe4Xeurdkj+PsRiTWrPUtiVv4jqV4yjx
46m6693unzt/Hm1k5OKj9i334k0r52zk/nR39CeHJO/c6EcffDMG86ZebueY
f+fg8YVP+jIHauFSO3ftWCvrI78la+cYMHfWcEDu+rrY0mdo3Txy8vuRl3L9
iKnEH+ZDvdsDYz3rxdqYG/kuDww9dXHJH9gz+n8Z8Yg8gdTvpR4v+QLRMQa1
dKnVO6zuer0H5c4XSBsZthNjvvQ/OOZH/Nyoct5M4i15BanXS91e8gsODz12
xCvayKjNSy1g1sqamStzfrbu+sCH5M43CIXHlj60scE3YxwU4x0a890k5s56
yO+5YRxLji35NVeNa4NrmfzEe0a82CeulxFxPnBeEK+Pzl3Pl3yA5B98ru56
xYeJ/6vmNjJyIVK7+Pm66wEfkTufIW1k5EakRjDrob7x4bG+zWOtrI18oYeH
Hl/43KJyLk5qFVNrGL/4pI0M3RYR04lv5GGk3jFjMSa1jF+qOxcjtYzRvVB3
reOfIv5uXTlvKPGWtXMM9k5dm5m++Dg61k9ffDAO+SHpSy5SahtTO/nF8Idf
4hv5HamfzNjMAT/4w7ZzxGfm/0M8fxwR9sfE8ds2jiVrJX8rtZdfqTs3I7WW
t6ucm5RamNRmPja3DW1k6LaLmM79j77osSM/JHlJd4yYTvw6Lv7e+GaMHWLt
zJX8qQPDfnrEe9r4oNYytZ1H1V3f+fjc+SjJW7pLxFjiDTpsyEVJDWjyUlL/
nDayATHfP+J5Y+eYK2uZEetDdkLM/+HwPyviP23GpBY0tRF57ueeThsZ82IO
zJU5cx5zDvO35m/OtcM1z71g97AnXpwU67kmd/1e6vh2jXi8e+U8rLNjbvDI
f454tFflvKrEwzeDR871dnLu+tTUqaae9Oi6eeTkC8QXPtFhw3qoV02+TX7P
0EbG2sgfe0roqWtNPk7GYkxqXVPLmjyu+0bMI768VXd961PVj/yatJGRm5Ba
1tybDq2cl3W3iLf0J88sMZN+9ME3YzBv6l+fFvM/LXh84ZO+zIFa19TO3ifW
yvrIR8vaOQbMnTWcnru+Nrb0eaduHjn5Qckz2zliCvGI+VC/+4xYz/6xNuZG
vtwzQk+97mMiHtOfvLTEJPKCUl+bOtvkB0XHGNTWppb3e3XX8z4zd75Q2siw
XTjmS/+zYn7E2oMq57glPpJXlHre1PUmv+j7oceOeEYbGbXBqQXOWlkzc2XO
H9RdH/zs3PlOofDY0oc2NvhmjDNjvHNivofE3FkP+XYPjGPJsSV/74fx9+bv
TnzDljWydvqgw4ba4NQWvyB3PW/yj84T86H+eJeY30d11x8/N3c+VNrIyJ1K
TfKP665HTk4C8p12if7osEGOnrrl5Cw4PNbOWsk/TF7fIyJGE/9oI8OWPsNC
T05gYji+GJNcrNQ+/6Tu+uYXxPyZJ/XQz4/5HhVzZ73kEyb2Hl05Ry8x+Pyw
xxc+x4YeO+IbfvFPHXXqo6PDhvZ/tdWZA7lcqa1OXldyNNA+LdYPf2EcH2Lt
cZXzEBMfedfBOw/e55CPnlrrn9WdC5Za69h+Kv701LXYL8ptQxvZiZVzD1Nb
ndrt9EWP3byJdSdGDCcedY2/9+x67qnbrJH1kD/5+bAnxzHx9+Lc9eDxzRif
180jJ5/rKZVzG1OLnVru5KWlHjx14clPO75uHjn5az+N9XMceP7AFz6x/a+W
PH2oDU9+ZeI3Y5CDmfjbLXe9eMZizAl188jJd/tF2NOPeM/fnnOWc51zYLeI
bcQO8nPTFx/kwqUGPeuifv1lsT7i7emV8yoTT78MHjnxi1h4VuWczMS/ScEj
J95cnrt+PXXsqTc/sW4eOfly8YVPdNiwDurPXxHrOTPWxlrJF31F6KlTTz5f
xmJMatOv1nRe53Mr/wYivkzmWIq/Mne+XtrIyM27RtP3pksq51zmHvV69Cdn
NL+h6EcffDMG8z6ncn5f5n9V8PjCJ32Zw4Vqr9W0jj6sj3zVrJ1jwNxZQ3d0
lW3p83XdPHLyAZN39/yIKcQj5nNe5fzBrOe8WBtzI7/11aFfp+n8wqOj//oR
T8kjfKH4DZrOJ4yOMXgW4Jng27qfD3hOIJ8wbWTYbhDzpf+1MT9i7UWV8wIT
H8lHfHHleufkL/4u9NgRz2gjuyR1bXTWypqZK3OeUne99Oty5yeGwmNLH9rY
4Jsxronxro/5XhxzZz3k474wjiXHlnzep8W1y7VMPvPL4nzn3OcamBrnA+cF
8e9m6a+tnIeY/MPfM7b4G3LnA6eNjNzJW8jHj2pfLtlNufO/0kZGrvBtml5P
t8r5lllft1grayPf942hxxc+L6uc2/tytbdq2i8+aSNDd1nEcOLj7Lzklcdi
zKvU/rnuXMs7NK1j7t1S5wMn1l5ZOW84MZe1cwzQb9aMvpWPA+u/Ifz3iPXT
l9zlV8p+u2a0I4YTP8mH273y2MwBP/jDlj7vxfy3jueVm8L+ljh+3eNYslby
n18j/te6c0nvwvleOVd5d/E7ib81tw1tZOiujphNPKQveuzI/0ye8usiphKf
bou/92zfqdvMmbnuGvEe+90jXtLGxzXcWyX7Xe3rJbs9d35qchfdGDGS+IwO
G3JT79F0PuobKreRfRTz3TmeH26IubKWPWN9yO6I+X8S/veOeEtupZ9z14Ym
x9Kdat9UOXcSOZSYF3NgrsyZvyfnMH9r/uZ/1m1PP/JX00ZGLu59ms6/3aNy
G9nNak+T/ga192taxxj43jfiMTb7R7y9NXwzF/K7Tws9dsRrdNjcE+PfLXpL
Zd+MQfuvunNxd27aDnvayNBhQ7//JY6tt1XOEU+MvUPtGYyZOl88OnKz3yT+
QPE91e/2ym1kf9fNIydf9/Twh1/iIzpsyO19cNO+GYN83+QDh8Kj6xHx+s7K
Oee538wMHjnxjjayW3hWlU1v9b+rchvZrLp55OQDvzvmxlzJX09suadyDnti
DPnGsTm86XzmPYO/L9bzT9jTj3j2r2hP8X1y5w+njYxc40c3bUuf23gWbdoO
G9rImBtzZCzGJE95r8p98dEr5s5ayK9/v9q9JTuWayF1bL63ch594il59u+N
mE28o40MW/rMkbk/fshX3jvG6xvHBx025Bo/vum84/dVbiPrE3y/WO99sXbW
Qr7/R9V+nJjBXCVbKDOPnHzgfSrn7r+LZ9Gm86ffL9nJTedb7y++b2UdNnNm
5pGTT32AaH/xp3JsU+uwoS8++lXO7Y/u1Dhe+H8g1ktsxua0iOfY9ouYPbse
QBwbjhf5/+fOPB7jkr99oOiD4s+UrlfqvO0PiD+96fzt/YN/MOb7QMydtVB/
AF/4xPb0iN8DKtcgIEbTptYAvhmD9oCI4cS/eTOPzzzIx04bGbnkz246r/zA
ym1kA4J/6L/5x1o4PtQ7eFjthyU7l2tHsvkz88jJD08dj4ciZhO/aCPDlj7Y
0ofc8+eJHxRzY/7nR3wfXLnmAfGVfPLYYEufgcEPivUwDmN0iXhOXvjB8UxA
fBssu0fEX8C1lHqej1bOX898F8ysx4789bSRkdv+oqbtsKeN7NFYK+uhHgNj
MSa+L4h4/ljlmgvEY+oqwCMnvtNGxrnOOc+zGef4SfE8ybkOj5znP64Frgly
51/a9LX/UuUaBtwDqLPwZMTsJWK9T1TOt896noi1Mb9ucb09VTm/fiPiNf0v
j3j8ROivaDr/PjrG6M+zkmSLsI9Rssdz15+gjQxb+iBHhi19noprmfVeGfpn
Kufrpz91Jp6OmE08p41sAM9Wsn9SdkMrt5Fhh033iOeLZdZjRz7/IeH/6mbU
A6hsQxvZMzF35ka9CmLvsCpqVKSuKzEsYjLxkTaygTyryOYp9R1euY2McZ+t
XC+A8Z+NuTBX6l1gu0TmWgLXN22HDe2HIp6OqFzzgvg6VPrnxN/ItSJ+qcw8
8kr+l8xsTz/iL21k2NKHsRiTeVKfgL74oPZAj5j/yMr1CNA/X7lWxmBif9M6
bFgb9TeIvdjcGvEV2+cjJhPfhsn2hcp98fFM+Gcsxlw6sx476h3QRkYthdua
rpfwYuU2smUy88ipn/B+5VoSw7l2mz6vOae5FrgmqNvxUsRE4tHLaieZayHc
1bQOm8d4NhE/IrcNbWSvVq7l8YTa9zTdFz121FtA92rEaOIXdRZeqeybMV6J
tbF26olgh33PiMfDwv65WP9I0VGVx2LM1yvXAhmidu+mde2Zazv0arrOw2uV
28hGBP98zA9b+uCXeg6vxdxZG/VK8P16xGji2RzB3xfx+QXZvlF5bOaQZeaR
Uw+CNjJqR/Rpun7E6MptZCODfzHGf7NyLZOnpbuf4y/5W5XbT0d8xqZfxO88
eOTEvyKzPf2oL8E83q5cj4L5vB1zY67UV8GWPtSq6N+0HTa0kY2OY8Ox7hvx
+Z3KNVOIqbSptfIMsa/pOhbvEZOarmfxivh3K+uwaWbmkVO/gjYybAfGeun/
asy/EeMxLvH0vVgbx4J6LcRizvFBEX/L4JET37gWuCYeTV2/5vb4fcDvBO6X
o0Q/qHxtcI3QbmWupTG46boaH1ZuPxvrgX8t5k+djY+5JzZdb2NU8Mip10Gs
/qhyTRjibxU8cuLnh3EsODbUl+kk+RjJXs9df4M2MnwzBnJkj3Itph6LMZn7
E6H/tHIdD/pTV2ZsxGTiGW1kI7n3Nl1nYxLnX9P1Nt6M/k81XS9kweg/JOL3
cuI/ET86d/0PKDy+8PlpzJ25UQ8HHX3whU/WzjFAzxqIzZ9VrmnD/Wj54JE3
wv/nlet/MN4Kko8T/1bueiK0kVEbZFjTcmRD1X4hdT/6o8PmHfFfiH+Wcy21
jjGYO/V0qAs1PmIy8ZU2Mmzps1Lm/vj5r77JBO5PTdczeU/8RO4v4l9JPR/0
78Z8J8TcmRv1SFgra4ZnztTV+TJiLvFwseBfiHhMGxt8M8YqmcdjXOqf0EbG
35K/KXNlzsyNOf5WuVbN++LHxvMIaxwRzyvvxPnwfqxvXfZ2iv9U/LqJ6/ZM
jphM/KONbJT6viwfq6v9TcRM4i1tZK9L/5r0q6n9lWQf5K63QhsZtVpebVqO
DF/4/DrWxnqpR7RU+H894iM6bD6M9X8k+m3lsRhzSuVaQaM5t5vWrZE5t/8b
Tef5/65yG9mk+Nvy96beEX2nRMwl/tAXH4yzVuK+zJm5jo75IxsT6/tYdGrl
sUdHPMffWxGvP4z5s3aOwVqZ7em3TuI2sjc5l2XzQ+VaRm+Lf1f89+LX5p6f
uv4S8Reb9yK+osNmrPytnbjvDxHjl4v5/ST+sxiPvzN/b3wzBm3OgXfUfr9p
O+xpI/sp5sraqLdEXaSfIwYvH/5+Ff95nD/osHmXtct+nOS/VG4jY57Ml7Wy
ZnTry/49tcc03UZGv/US+8U/Omx+jXOVuVO/idjLOf9JxNv2mN9H8TywRJzP
r8Tz5AZhTz/i5Xj5+r3ytcI1Q2z4IO653N//iLkwd+pPYbshNtwLuf5y29BG
Nk3tjYkBao+P9aP/ItaDDpsJ4jeIeP5n5RpSxGPa1I76UO1xTdthTxvZRmFP
v9n1paT/q/JYjPm32ptK97HaE5uhy7026lMRi6dXrvlETN4keOQrxfGgD37X
T6zDZoxsJzTtmzEmSr9hYgqPDptJ4mdUHps5TAh+Uqx3RqydtVBviuM9s3Kd
K+LvZsEj5/jPUntzYhL3Ctl8pb7/VG4jm5zbZrL4saltZ/OSbxTzw/6rmC91
r/6NmEv8pI3sU/X9tmlb+rCWbyJeY/NdxH/mxhwZizG/lm1bJ/fFB+0tiXHc
m5qOjR06uSYXMfIb2c/RybrPYv7w38R8aSPDP/W6tor++CE+4psxGHfjxDps
xsn+e+5/ks/ZyW1kW2fmkW+SuI3sc679ps/l3+Mc4e/9nehcnazDZq4Yi7VR
T2yK2vPwjlft8alj89ydXMeL+LtN8MiJh8Sm+TpFXbDUOmzoi495Y27Mlfpi
22b2zzibcn/MbfMr11pqW/ipsZ7twj/jEM9oI5sg298jfi7YyTXFiJnbi5+f
46P+myVuI/uSay/+nqz5uzi+2GGDL3z+IH6BTralz5Tgf4j57hDjMS7xijay
ibL9q2lb+rB+6qGxVtbM2lgj+5A7l87TwX7kH2XbsZP74oP2jtJN4lqPeLtw
J9dFI77sFDzyNWP+C4n/Kda7UKydtVBfDVv68L5+Js8L4ncmhov/R/wvsl20
k9vIeLePDbb0wXaReOe/ReJxGIO5Mccfoz9+No/4ulgn1+EhHu8qfnH+vtJv
Kf0uoceO+Esb2ddcW6XtsKeNjDY+vkld24GxGJNjRT3E33J/k0D3Tcwf/reY
L7UbqOFA3QfyU3NsO4YP5kv+jwNK7+Nm//b/AYXhs18=
          "]],
         Annotation[#, "Charting`Private`Tag$5192#3"]& ]]}, 
      {RGBColor[0.922526, 0.385626, 0.209179], AbsoluteThickness[1.6], 
       Opacity[0.3], EdgeForm[None], GraphicsGroupBox[
        TagBox[PolygonBox[CompressedData["
1:eJxNnWfYFMXT9THnnP9GFGd2d3Z3dkcxgCLBjKJiBiMoKioYEAERBUVFSYIi
KGZEREFFBROKOSfMOeecMOtzfpziet8P99V9qquruyfcNTtzuqplj75d+yze
okWL9iu2aLGkyl/LLVoc12zR4rNaixaj0hYtplZbtBjYaNHiBpWTSi1aTFc5
WPgmlZcLP63yEuGnVF4n/LzKy4SfU3m98CyVw4RvVzlZeLbK4cJ3qbxSeKbK
s4RnqLxC+GGVo4UfUnmN8OMqLxZ+TOW1wg+ovEh4rsqrheczD+GXVE4R/knl
LOEfVd4i/BZ2hN9UOVX4PeYl/K7KG4W7aZ0ttN6DVT4u/J3kt6r9W5U3C7/G
PIVfVXmD8GcqbxL+lFL4I+wKf6hymvAClXcJ/6pyhvBXzEP4S5XThe9VeYHw
PSqvEv5T5d3Cf6icKfyvyvuE/2EewmtrXs8Jr6XyLuHlVT4qvJzKWcIrq3xC
eCWVdwgvrfIh4aVU3i68usqnhVdTeadwReU7wmWV9wr/T+WLwuupnC28qcrX
hFuqvFs4Ufmm8OYq7xGuq3xfuKbyPuGtVH4q3FrlXOEuKn8T3lPlI8JtVH4h
vK3KB4TbqfxaeHuVDwovjlx4MZW3Ce+s8kfhnViHcEeV3wl3UDlPeHeVvwjv
pvJh4a4q/xTeh+MifIDKf4T3V/mYcKHyI+GmyvtZX71Fiwk63y1V/i68keQv
q31DlXOED1O5hNoP5bhyflX2Ev6QdQj3Vrmi8HEcV+E+KlcRPlHlM8KjVabC
o7ArPE5lRfhila8I91e5lvBpnFfhQSrXFR6o8nnhU1SuLnyyymeFz1PZUni4
ypeEL1TZSniEyvnCw1RuJDyU8yg8QWVN+FKVr3K/qdxJ+C6V7wpfpXIL4StV
vi58ncqthK9V+YZwD5VLCx+p8knuX5UdhW/nuhG+XGVDeBLXCf8PVG4nfJPK
t4SnqtxW+AauG653lbsK36PyPe53lTsIz1D5tvAQlesLn6nyBe5vlZ2F53Kd
8f9AZRfhh1R+wP2s8gjhN1V+xv8blQcKP6fyY/4fqOwm/JLKT/j/pHI/4ae4
DrifVR4q/CrXLfe7yr7C33Jd8v9BZU/hd1V+XvL/Qf4ffqryS+5nlScIf6ny
K/7fqDxF+EeV33A/qxwg/AfXLfefrrMLhVdT+Qv3t+RnCP+j8nuuf8mHCC+m
8gf+30m+j/BjKj/kfpf8XOHlVP7E/a1yqPBSKn/k/ld5vvBKKn/m/4XKUcJr
qfyV+1vlWOH1VC7g/5Psnib8q8pvhXupXE74aJVPcT5z3SeFzqfKbvIFG6nf
eLVvqPI3zq/k96j9BpUHq70u+dVqr6n8i/tN5XXCTZV/c3+qvFd4H5VLSv8A
lXOF91e5lHAbldOEt1X5L/8fVN4svL3K//j/ovIG4dYq/+H+V3mn8G4qF1f/
LirnCO+pcgnhnVXeLryTysWEu6mcx/93lUsLD1L5BvebypWFe6h8nOtd5bLC
vVQ+xfFQuZzwRyoTrfdDlSXh/ipf5f5VuZLwYSof4f+FymWE+6h8gf8HKlcQ
7q3yWf5fqFxeeIjKt7neVa4ifIrK+dzvKlcU7qhypnAHlS2Eh6l8j/tb5arC
56n8kP8HKlcTvorzzv2sch3hcSq/4v+NyjWFJ6j8lv8HKtcSHq3yc/4/qVxD
+HKuO+5nlWsLz+K4ar23q9xA+DquG/4/qFxXeDrnlftd5f+EZ3KeuJ9Vri88
m/Oq/nep3FD4AY6D8FyVGwu/hlz4VZWbCz/MeRB+SOUmwo+zLuHHVLYUvlDl
J/y/U7m68POsU+3PqdxM+GnWKfyUyk2F5zMv4ZdUthJ+C7vCb3Iehd+jn/C7
KlPheznvwveo3Ei4onKyxiur/BP/p3KS8OYq/+D/gcqy9D+l5PzqPhgpfJzK
3YV/krwQ/lFlVXiBytbCv6qsCa8tvT2F11LZWvh/KvcWXk/lVsL/Sq+t8D8q
c+HFJW8nvJjKhvCfkm8j/IfKuvDKku8ivJLKLYRXZx7Cq6ncUnh5lTsKL6ey
4H5Wua/whiq3Fm6n8njh7VXuIJxwXwtvrnJbjofKQ4TLKtsIf8W6hL9UWeH+
lfxY4W2Zp/CmKg8QbqlyG+FCZQ/hpsrt+H+h8nDhmsq2XO8q+wh3UNleeCuV
Rwu3Vrm98NIqOwgvpbLJ/a3yZOGdkAvvrrKf8G4qO3I/qzxP+EiVu/L/RuWZ
wvur3In/ByrPFj5Y5c7CXVUOEt6H48T9rPIc4UM5rtzvKi8VPo3zxv8HlSOE
j1a5G/e7yjHCJ6rszP2scpzwySr34P+NyonCA1V24X5WeZXwUM4795/K24Qn
cdy4v1VeKzxc5T5c/yqnCI9Q2ZX/dypPF95TZSfud5XThS9WuR/3t8obhUdx
nrn/Vc4QvlTl/vy/UHmH8JUqD+T+Vjlb+FqVB/H/SeUVwmeq3Ev4O65D4W9V
ZsJTuQ/w7yrX4/6X3oNqn6Gye9nPYX/peWrfeB7jd8Mg4Rvj9wPlGcLTAvO7
4BzhO+L3AeW5wncG5nfGmcI3x+8NyiHCtwReMtP/mtz2fk/0zKxyqNpvi98T
PTSnObnxn4l/Z5zdsB7tR6v97tzj/aP2B1WOUvu8+H0xR+X5wnfH75VjpX9P
btwi9XP/jWr/OJ7/+V0ysmE79Od3znkN26H/fSovFL4/nv/5HTCiYTm4j+zf
l3v8pWX/eP5H5dZfQvgw/sfmXv+CxL+Txqj/I/F7iXKs8KOBn1E5QfjZ+H32
hMrxwk/G76l+sjc3N14x9e+scQ3r0c7vuksbtkN/fmddIfxy/N46nf/xue2v
ov4vcF7V/mL8/huk9gdz49VT95us9leiP7+rrhJ+PX5f8btsivD78fsM+dXC
b0T72bL3UG68ruydLHx/7vUuJ/w285T+O/F7j9991zYsB5+Dz8ndvn7qcW5Q
+wcxXl3X0yO58aZqP1P683LPd600zrP0P4nzze/ciQ2vm/VeIP1Hc7dvIv1V
eK5S+6rx++xrfucJfxO/Bz/nd6bwF/F78iL1fyw33kz9f1Z5p9p/id+z/I6c
0bAd+vM7946G9WgfhQ/NbX9z9f9e5e1q/yF+z45R+xO5cZr6d+5tDevRfrHa
n8w9Xlnt/6mcq/YWNf8e/U14jvDv8ft2vPSfyo2z1L9j71H7X/F7lt/Bsxvu
hz7ye4X/jnZ+597f8DjYvxSfnru9JnuXCT+Te/w89e/EB6W/RPxepJwnvGRg
fvc+LLxMzb9/b1ffR/T/6Q78mGxdyTOE6iuqvbXsXSH8nPCy/C5K/bv6MfVf
oebf19eq/UW1r8nvmtTyxxvuT/sa/E5ruJ3f1/wOf7Lh8875vlr9X8h9/rdO
/Tv8mYb7oc/v+ueF16n59z3lC8LrBp6m/i+r/ybC7VP/Tn9J7evX/Hudcr7w
BoFZ9yMNr4f1d9b1/FJuezuo/w08I+XW3z71795XpL9x/P7ld//rwpvV/Puf
8g3hVoHRe7Xh+aDPe5DpDV/HXL+zZPvhwsed4z1df6/k7t9R46X87pN+qeb3
CbyHeFc4q/l9BOV7wtXAvFf4THjrmt8vUH4uvE1g3kN8IJzX/D6C8kPhRuCZ
PHPmtrezxt+C34Vq37Lm9wGz1P5Gbrx76vcEHzesR/udan8z93h7qL2Tyh/U
vmPN7yPa8jtQeLua32/M5pkzN+6S+nfV8vKXx8TvK95jfN+wHfrzXuTLhu3Q
fwd+lwm3r/n9CO9JvmlYDr5X9t/JPX5X2b9b+O3c+nsL3yb8eu7175r6PcpP
6r9Lze9TKH8W3jXwXir/EN675vc1nVUuEN6j5vcrD/DMnBsfkPq9y68N69HO
e57fG7ZDf967/Ct8YM3vX47V9fd+bvuHpH4u+Fvt+8XzwcOy/0Fu3C11v//U
flD0573cYjp+3Wt+P8d7iWWEe9b8fgL54sKHRPsT/GbLjQ+XvfuF38293v2E
D1e5lPSPqPn9Du95lmxaDn5K+h/nbj8y9TjLqv2oGO8ZtX+SG/fEXwp/mHu+
hwrfIvxq7ut7x9Tvzd5q+Lrneuc6WEH2jo3rYbzKqvAlNb8fOl7lysIn1Px+
6QXZ+yw3Pkb2Tle5jtoH1Pz+6FW1f5kbn6j2vipXU/tJNb+Pekntn+fGx6V+
T7Vq03q0v6z2L3iGFj4+9XuptZseB/unqlyz6XbeR/Geaj3hM2p+X/W2+n+j
/ucKn6r+r/MbQXiwcN/U73U2kP5ZNb/feU7tn+Ze/9FqP0flJk335/0Vdv/X
dH/svyn9r3lmFz45tZ0Nm8bY473YpsLn1/x+jPdgGzdtF3u8R1uj6XUwf/Q2
E74g9Ifr+vw2Nx4o+x9pvO+FxwoP4vmAZ2DhkcKnp36vV1L/MTW/37tIZdJ0
O+/jkJeb7k/7ZSpz4Yk1v4/jPWDW9HnnfH8i+z/kPv+DU7+3qzfdD/3P1P5j
7v5D8FcqC7VPrvn92/UqtxGeUvP7uy/4DZq7/ezU7/m2VPvVNb/v473h5k3P
m/l+Jf2fpX+N8LDUeq2bxujzXnDrpsfB/jfS/yX3eOemfs/XRu031vy+j/eC
zabnyfx4T7pS09c11/Mk9X82t79upu7XVu3Toj/vEbcXvrnm94k/8Bua513h
C1K/N2yv9ltrfn+4QO1/8DwuPDr1e8bd1H5fze8bf1L7bzz/C1+Y+j1mJ7Xf
UfP7TOx0aLode7wn3Vl4Ts3vSyl3ado++BfZ+53fC8IjU4+zu9rvj/F4b9dV
+Ima39/xHnMP4Qdrfp9JuafwvMCrVPT/iOc/4Rtl72/Z/5vnWeFLhH/nN39u
+2NTvwfdS/0fqfl96HW6fv/KbW9C6nH3VfuTMT56ezdtD33WvWPT82f9/8n+
P7n1L0v9nnR/tT9T8/tS3qN2F3655vepvGc9SPiFmt+3Uh4s/GLgxbSef/k9
IDxJ9pYQ/i93+xXCywgvxvO88NWp7R6i/q+Efd7LHib8es3vZykPb1ofzHvf
I4Xfrvn973KytzjP+8LXyt5KwkvyfC58Q+r3uEdJ//2a3+dSHi38QWDWeUDT
82W9vOc/Rvjjmt/3ryB7SzSsf31q+bFN26ed98K9hT+v+f0w5fFNn08w8+zR
9PyYb6bfzVcJV+P90lKy36Lh9V+Z+r3yiWr/uub3y7zHHS28TrzP5T31ScLf
1/y+mvJk4R8C8955oPBfNb9/phwk/Hdg3lOfKvxzze+rKfsJ/xJ4Dc1nmYbt
3az5/KbydLX/XvP74gd1vS3XML4j9Xvk/k3r0b6e+i/f8Hi3c74173PUvmy8
r/5P8jOFW9T9/nsD6a/QML4z9br7qP2bWD/vuYc1bYf+vDcf3LQd+i8h+dnC
S9b9/pz36Gc1LQdvIvsrNTz+3bK/kfCKDevPFl5LeNmG1z8j9Xv24eq/Qt3v
2ynPE14x8BoqRwqvWff7/FVUjhBete73761kb5WG8f2p38tf0LQe7XwHuKhp
O/TnvfzFwuvX/X4+Uf9VG7b/QOrzPkbt68b5L6l9tYbxvNT9xql9g+jPe/pL
hDeu+3097y0vF07j/SXyS4U3ifaq7K3RMH5U9jYVXrnh9d4rvJnKidJvVff3
Mr6bXda0HFyX/poNtz+eepwr1F6K8RpqX6th/KTaK8KrNzzfh/k9JLx0w+f7
ptT/99s1/f+e//+8h72y6fuG++U06W/F+x/hlXjeV3mt2ht1f394R9fnOg3j
F2Wvrcrpat+u7u8LbdX/fw3jl/k9oHKK2res+3vFVmpft2H8fOrvGNc3rUf7
tmpfj98fwi+l/m5xU9PjYH9rlTc23c73Cr5j3CK8Q93fMzqo/4Y8fwu/qf7b
C6/P877wq6nf+98q/U51v/8/nnnwPFj394NdVN7RdH++b2B3RtP9sb+D7G3A
7xPh11Pbua1pjD2+m9wl3Lnu7yd8J5nVtF3s8Z1latPrYP7ozRbeI/Q7yf5G
DeO3ZX8X4U14nhd+n98bwhvze0L43dTffe5T/33r/v6zl8p7mm7new3y+5vu
T3t3rgue5+v+XsN3ogeED6z7e9Fust+S3wfCH6b+rvNQ0/3Q76z2TRvu/zHP
+yof43m/7u8zx6h8hufvur/v7Cn9zRpu/zT1d6An+H1R9/cgvivd3fS8me9e
0m8l/aOEP0+t92TTGH2+Gz3d9DjY/0PX4+YNj/dt6u9AzzV9XjmffDd6tOl5
Mj++o13T9HW98Huaxlu7YX/xNL+fhJOGr4evhXsLN4Uncn6kf4BwKnyS8Hep
vyu9zPNv3d+XDlF7Re2D+f+T+jvUOzyf1/096iC1l9TeT/iH1N+5XuP3QN3f
u7DzStPt2OM72pv8Hqj7exrlW03bB3eTvbLsDRD+KfU47/L8HuPxXedTnkfr
/r7Dd673eX6v+3sX5QfC5wbmu9qLwn3r/r7WQ/Zrsn8B/x94PyqcNWx/Qerv
ZB/x+6Du72VHqL3asL3fU4/7Gc/vMT56HzdtD33W/XrT82f9R6l/vWH9v1N/
R/uC3wN1f0/jO9t3PL/X/b2N73Bf87xf9/c4ym+ELwncS/Zy2RvL/w/ZO1a4
0XB7C53PE4QL4cncHyXb/b7p8419vtv9yPN23d/vKH9qWh/Md8FfeP6v+/vg
2lX9L5O9a7j++H0n+62Fp3E8S/7O9xvP+3V/76P8XXhKYNb5ZdPzZb18B/iT
5/+6vwecJHtbNqy/bMnyv5q2TzvfDf/h+b7u74eU/zb9/xzMPH9ten7Ml/P8
UtPXM+f7O/39mvv3wnmpvzu2KPQ/s+7vjy9q/B7c//zGLPk75hK8/6v7eybl
ksJ3Bua75IrCD9b9fZJyJeF5gfmOubTwnLq/Z1IuI3x34IEab5uG7a2m8e7j
uKr9/rq/J56p9jYN47VK/s64XGE92s9Se9uGx1uH51HOm9qfrft75iNc98KP
1v19dKj0t2sYr1fyd5mG2r+v+/sM30HXKmyH/nxXXaWwHfo/wXkTfrLu76t8
Z129sBw8XPbbNTz+hrJ/jvD2Deuvz+9z4W0bXv8aJX+HXVf9X6j7eyzlesIv
Bn6d4yj8Rt3fe1/muAu/Uvf32RGy175h3LLk77brF9ajne/EGxW2Q3++27YS
fr/u77db6Hru0LD9lOdt1q32d+r+3jtK9js2jDcvud/mav8g+vNdPxX+uO7v
+3zXrAl/Xff3zYVy4U+ifZzs7dgwrvA+QXiHhte7Mc//nAfpf1H392G+E1cK
y8GXSH+nhturJY9TV/s3Md4Ete/cMK6rfaxwp4bnW+L6ET6Q5xu+D5b8Xbtl
4XWzXq6DpvAPcT2sz3dD4Q1yf1/+WfIthX+p+/v05bK3a8O44Plc5fZqb5H7
+/M1au/cMN5G7b+pfWu1/1739+zJat+tYbxlyd+5tyqsR/tVat+d3wPIS/6u
vV3hcbD/l8o2hdv5ns137h2El8j9vXuq+nfheVS4Hb93hffg+V24TcnfhTtK
f5nc34cnqn2Xhtff4Pld8p0L9+f7N3bbF+6P/SnS35PfB7yzLdlOp8IYe3xX
31V4ldzf1/mOvlNhu9jjO/y2hdfB/NHbTXjV0N9b1+deDeMdZX+GxtuH53fs
CE8X3pvnfdZRMi+gi/qvk5sfsAbvXgu38z0f+V6F+9O+Md91hTfJ/T0fHsE+
hc875/tW2e/a8PnfpeTv/vsV7of+7Wrft+H+u6l9M95lqr1V7u/3mcrDhKu5
v//fIf39Gm7vXDJPoJva09x8AXgHnQvPm/neJf39ef4X3rNkve6FMfrwCg4t
PA7250j/gIbH26tknsARas9z8wXgFRxYeJ7MD57FFoWva67n09V/a/W/jf97
Jfc7svD9Qn/8xGKF2/EX90n/IJ731b5vybyDXmrfOjf/4CG1d+f5XPjgknkK
fdXeKTdfYa7aD+b3AOehZB7EcWpvm5sPgZ1jCrdjD57FCcI75OZbUJ5Y2D74
Qdnrxu8T1lnyOCepfccYj+/+A4T3yv39Hx7EKcK75OZDUJ4qvGvgt2TvGJ4H
0ZO9J4QP4/ld+HDeDwkf0rD97iXzKE5T/865+RQn6vo9tGF7R5Y87kC17x3j
o9e/sD30WXfvwvNn/U/L/uEN6/comWdxhtr3zc23gIcxVLh7bj4GPI0hwgfm
5mtQniV8UOBnZe8Ifm8IHyV7zwsf2XB7L+H5wj15nmceJdsdVvh5APvwOs4V
Pjw3v4NyeGF9MLyR84V75uaPvCJ7R/G8z3mTvTeEe/H8zXkpmQdyofSPyc0H
obxI+NjArHNw4fmyXnhCo4SPz80Xek32jm5Yv0/J8tGF7dMOr2SscN/c/BLK
iwufTzDzvKDw/JjvFhyXwtczfBt4Nz0Ly8HwUsYLn5qbnwIP5E7hq3PzQeC5
TBA+PTffhfIy4QGB4a1cLXxObv4K5TXC5waG5zJJ+IzcfBfKy4UHB35P6z2u
YXv9td6zVF6p9rNz800u1PV2fMN4SMk8lMmF9Wj/RP1PaHi8wWofo/ImtY/N
zXc5X+X1whfk5s98Lv0TG8ZnlbzuS9TeL9YPT2ZaYTv0h3dzXWE79L9I5VTh
kbn5N/BwbigsB38t+30bHv8c2f9SuE/D+kOFPxDu3fD6B5TM07lZ/cfn5utQ
3iJ8SeArVM4SnpybD3SZyluFJ+bm73wveyc3jM8vmdczs7Ae7fCIbi9sh/7w
euYIX5+b3/Oj+p/SsP0RJZ/3u9R+TZz/n9V+asP4opL73a32KdEf3ue9wjfm
5n/C+5nH83du/g/y+4SnRftvsndaw3gMz6vCJzW83uHCN6t8QPq35Oabwjud
W1gO/kP6/Rtuv7jkcR7i/3eM95faT28Yj+f5Q7hfw/Mdxfsg4WMbPt/9Sn6P
8GDT7w94nwAv4FF+D+T+Xn1o2XwieEVrJt7vAN/mSOaSmO+If1lM8l9T604N
LhMcJPY7wCc6Rvr/Je5Hf3g7ayWW0w7vaJ3EbdODywSnh/0Q8JWOUvvfiesz
g6sEhwk5MnhNaye2NSu4UnCY2B8Bf+gktS+ber8FfKXewounrs8OLhIcphPL
5hfBM1ovsR468JzWTbxfgXb0lkptF/vwlP6XuO3e4C7dH2M/ENwnOEynls3P
gaezfuL9HWDkK6SuPxxcJTg8/cvmI8FL2iDx/hL4RQN5tkhdfzq4SHCO0H08
uEpwmNBDB17Shuo/uGz+ETykjYTPKpvPA69n48T7R8DI10m9fwV9+q2Zuv58
cHvgMD0eYzLPlVP3nR9cJjhC7BeBnzSM45Oaa/RWcI/eibbXgssEh2l42Trw
klom1gUj35DvJ8FHgpe0WWK72IAHtUni/Sy0o/db4vp7wWWCw7RMZj4SvKRW
ifergJH/lZibwZ4PuB1wNLbK/P2a79hbJd7vAh9pecn/Tcwt+iq4R99E22fB
/YCztFJmHXhISWIu0U/BTYJTRF/a0VssdRs6awgvI7xqZn4SPKU0cf274CbB
WUIPfXhKpcRt6NBvSfVfOzMfCV5SOTF36N/gFsEhom1BcJHgLK2XmW8E76iS
eD8OGPlKqXXpg93lU7f9GdwlOErYZowN1L5q6hIMbymTvY0zf+/ku2c18X4X
MPI1UteRwV3im+immflI8JJqiffzgJGvnZq7xB4guEdwkEqZ+UXwjHLpb55Z
B55TPbEuGPl6qfcLoU+/DVLvD4LflAlvnLqODG7SmqFLH7hMcJjQQwdeVCPx
3JgjXCM4R7XgG8E7KhLX2cMElwkOUpGZzwSvaUu1NzLzkeAlbZF4PxIYeavU
dWRwm+AsLdyvk9tOkto2YzBuy9Rt6MBNgqO0ZeZrHB5S68TXOhh5KfW98FFw
+eDscZ1zTcPD2zzx/ifuB+6LCu+bM/Mx4GXsmng/FHybNpLX1b5NZr4RvKOt
E9fZcwWXCQ4S+6XgE7Xj+KTuR394O9skltMO76hN4jbGgMsEp4f9TPCVtpNe
I3UdGVwlOEzIkcFr2jaxLcaEKwWHif1UC/lD0tsm9f4s+ErthbdMXUcGFwkO
U8fM/CJ4Rtsl1kMHnlPbxPu5aEdvq9R2sQ9PafvEbejAXWofYzMHuE9wmHbO
zM+Bp9Mu8f4vMPI2adRr5irB4dk1Mx8JXtIOifebwS/aXfJ2qevI4CLBOUKX
PWNwleAw7R58JHhJHdR/z8z8I3hIHYX3yszngdfTKfF+MjDyTqn3m6FPvw6p
68jgMsFh2j3GZJ7bpe6LDbhMcITYbwg/aR+175Saa8SeM7hHR0QbOnCZ4DDt
m1kHXtJOiXXByHdR//0z85HgJe2c2C424EHtmHg/F+3o7Za6jgwuExymAzPz
ceDl7JJ4PxAYeefU71rZ0wU3Y1rcC9wTcJngOLEfjvuB+2LP1Fwj9sTBLTop
2tCB+wGHqXtmHXhJuyXmLrEnDq4RHCb60o7eXqnb0DlceF/hQzPzleAt7Z64
zp45uD1wlNBDH15U58Rt6NBvH77vZOYnwVPaIzF3iT10cIXgINHGnjy4R3CQ
embmH8FD2jPxfjUw8gNT69IHu/unbkMHbhIcJWwzxtFqPzh1CYY31YXnweAf
wUPaO/F+PzDy7qnryOAqwVHqnZmPBC9pn8T7AcHID0vNXWIPItwjOEh9MvOL
4BntK/0TMuvAc+qaWBeM/IjU+xXRp1+P1PsJ4R+dJHxU6joyuEkTQ5c+cJng
MKGHDryl/RLPjTnCNYIjdUpmfhI8pf0T19lTCFcIzlL/zPwieEYHqr1fZn4S
PKUDEu9fBCM/NnUdGVwlOEvsZ6Q/dnqnts0YjNsrdRs6cJngMA3IfI3zXeGg
xNc6GPkJqe8F7gm4enDWeO7n+Z/3TFdLf1BmfhI8pYMT/xbgNwG/I35NvN8R
/tFg6Z2Uuo4MrhGcI/Yb8X3vfrXflloPHXhL3bjeMvON4B11Fz47M98J3tMh
ifd3gpH3S71fE336nZK6jgyuD5wfuD7sMYQb9GT0xQbcJjhO7NeEbzRM/fun
5haxJxOu0rxoQweuE5ykc4N/BA/p8MT90IG3dKjw+Zn5TPCajkg8NnMYIfmZ
qfd30o7eGanryOAqwVlCD314Skeq/0WZ+UXwjHok3t8JRn5W6v2b8HUuFR6R
ej8o/Joxwuek5iKxZxSuEpwk5LTDwzlK9kZl1oG31DMxV4k9o3CP4CBdnFkG
j+noxG1g5MNTn0fOJ99tz0hsmznAbYLjw9jYZ5yhqefOGuAewUEan5nPBK+p
V+K1sCa4SnCQLsvMb4LndGzidaIDT+mYxPuVaUfvotT7ZbGH3fNT72eFbzYp
8/5+2tCBm/RO9MUG3CY4TuihD0/tuMTXAueb8z4g9X5A+Bj/cZ+m1mUMuE9w
oLg32CMMlwNOB9wi9tzCVYJjdHVm/g08nBMS73eFf3KL5Nek1qXPlcIXp95v
iz79xqfezwof6VrhS1PXkcFF+j106QO3CY4PeujAY+qTeBzGg/dyqvCUzPwl
eEx9E9fZ0wt3Ck7TtMz8IXhEJyfevwtGPjn1/l74TFOFL089b+YPr+r4xFwk
9vDCZYKThG3GYNyJqW1hE+4SHKXpmfvAYzolcV8w8qtSc4HY8ws3aN04dhxD
uEpweOD2sIcXrg8cH7hF7EmGewTH6LbMMnhHpyVuAyOfknp/MXymmcLXCd+Z
mb8Dj+f0xGMzh1mST029Pxo+zxXCY1LXkcHlguODHvrwmPonts0YcKPgTDEO
MnhU/RLvX2Y8xp0me3dn5hvBOxqYeD8/GPktqdfKmmcLT0/dhg5cpVZhC5tw
peAgwU1ijydcJThK9KM/vKgBvN/IrAOPaVBiXTDymanXyRrhMfVO/KzPMz+/
A6qp/xfwPx7uEhwO9vPCP/iK59jU+6XhGz0kfFfq/dTwlx4QnpW6jgwuCJwm
9kvDX3pM7fek7kd/eEtDEstph+d0duI2xoC7BKeJ/dTwlx6R3pzUdWRwfeAs
IUcGz+msxLYYE24TnCn2V8NfekZ6D6berw1/6Qnh+1LXkcFFgpP0VGY+Eryk
YYn10IH3NDTxfmfa0Zub2i724Umdk7gNHbhLO8bYzAGuEhyo5zLzkeAlnZt4
fzgY+UOp68jgLsFZeiEzPwme0vDE+9PhL70k+WOp68jgIsFJQpc95nB/4Cyh
hw68p/PU/+XMfCR4SecLv5qZfwQP6YLE+8/ByJ9Kvf8dffo9kbp+QLyL5J1k
lxiTeT6Sui824DbBaWK/OXyl19X+TGouEnvY4R4dFW3owCWC0/RmZh14Sxcm
1gUjf079387MT4KnNDKxXWzAixqReD887ei9kLqODG4TnKb3MvOR4CWNSrzf
HYx8vvR/yMxvgecyIXEbOnCf4DCxXx6+0gfSeyX1fnj4Rx8Jv5a6jgyuUb/Q
pQ9cEDgh6KEDb2mM7H+SmW8E72gs768y853gPV2ceP8/GPlbqffzo0+/N1LX
kcH1gfMD14c96HCDRkZfbMBtguPEfn74Rl+o/zup723ucbhK50YbOnCd4CRx
36MDD2l84n7owFsax++RzHwmeE2XJB6bOXwn+Uep9//Tjt4HqevI4CrBWUIP
fXhKlybe78/x5zx8kvr/Cv9T4EmembgNHbg8cHrgHhFDAG4SHKRfMvPL4JlN
5Hk9sw48pcsS64KRf5Y63gD69PsidXwB+EsLhL9KXUcGN2ly6NIHLhOcJvTQ
gfc0SfZ/z8xXgrd0ReJ4B2Dk36SuI4MrBGfor8z8I3hIkxPHLwAj/z51HRlc
JjhK/2TmP8GDujLx/mYw8h9T15HBXYLDxHMOzzvwUK9K/GzDMw6/A/qkbuOZ
CC4TnCaua65ZeHmjE7+fYf8j+yB5f8N+uQHC5wufUfJe4L5lvwtlTzDxFODb
LKX6H6njM8A3WkL4t9R1ZHCZ4CARbwE+0XJq/yd1P/rD27k2sZx2eEfXJ25j
DLhMcHqIhwBfaRnp/ZW6jgyuEhwm5MjgNV2X2BZjwpWCw0Q8BvhDq0hviZLj
O8BXWkH4v9R1ZHCR4DCtVDW/CJ7RDYn10IHnNCVxPAja0VusZLvYh6c0NXEb
OnCXnoyxmQPcJzhMq1XNz4Gnc2Pi+BFg5EuVXEcGVwkOzxpV85HgJU1LHK8C
ftFaki9Xch0ZXCQ4R+gScwKuEhymtYKPBC9pOv63av4RPKSb8adV83ng9dyS
OB4FGPnKJcerQJ9+K5ZcRwa3Bw7T/BiTeS5Tcl9swGWCI0S8EvhJG6h91ZK5
RgtjVpTNOaINHbhMcJg2qloHXtLMxLpg5KvzzFg1Hwle0q2J7WIDHtSMxPEg
aEdvzZLryOAywWHatGo+Dryc2xLHEwAjX7tkLhMxIeBmwNHYqWo+BryMhxPH
04Cf1ErydUvmGhFTA27R79GGDtwPOExJ1TrwkmYl5i4RUwOuERwm+tKO3v9K
bkOnIrwRz4BV85XgLd2RuE7MDbg9cJTQQx9e1J2J29Ch3wY841XNT4KndFdi
7hIxOOAKwUGijZgecI/gINWr5h/BQ5qdON4FGPmmJevSB7ublNyGDtwkOErY
ZoyG2luVXILhTc2RvSL4R/CQ7kkcLwSMPCm5jgyuEhyl1lXzkeAl3Zs4nggY
eblk7hIxTOAewUHatmp+ETyj+6W/ddU68JzuS6wLRp6VHO8EffrVShGPRLit
cF5yHRncpE1Clz5wmeAwoYcOvKW5iefGHOEawZHavmp+EjylBxLXiUkCVwjO
Uoeq+UXwjOapfYeq+UnwlB5MHP8EjHyLkuvI4CrBWSIeCv2x07pk24zBuM2S
29CBywSHqVPV1zi8vYcSX+tg5FuXfC9wT8DVg7PGdc41DS/v9sTxU7gfuC+2
LflbNjFG4C7wTXu3qvlC8IYelf4uVfOR4CU9kjieChh5W66fqvk+8H4eT9yG
DtwkOEpwnYgJAxcJThLxXbDPONurf+eqdeBFPZZYF4x8h5J16QP3Bw4Q8V0Y
j3E78I68aj4QvKCned9eNb8IntGTieO7gJF3KrmODC7TrmELm3Ch4Cx1rZrP
BK/pqcR1YsLARYKTRB0ZejuXHD+F8ZnHriXXkcFlgqN0QNX8InhGzySODwNG
vnvJdWRweeD0dKuabwzv+LnE8WXAyLuUHH9mIT+J/wsl15HBZTpokW5ubhIc
JbhLxKCBiwQn6bCq+UfwkF6Q/UOq1oHn9HxiXTDyvUsehzHgRT2bOB4O/bHT
lflXzTeCd/Ri4vhF8Jl6cF+UHN+GdvT2K7mODC4THCX00IcH9VLiOjbgKp0Q
YzEmXCQ4SUdVzT+DhzY/cbwcMPKDSq4jg8sEp6lX1dc4vI2XEz8b8YwEN+PO
uBe4J+AywXE6tmo+EbyiVxLH24Fv05vrouT4PbSjd0jJdWRwmeAgEY8HPlFf
jmvJ/egPb+fVxHLa4R29kbiNMeAywekhXg58pRO4bkquI4OrBIcJOTJ4Ta8n
tsWYcKXgMBGvB/7Qaayj5Pg/8JVO5jyVXEcGFwkO06lV84vgGb2VWA8deE5v
Jo4XRDt6x5RsF/vwlN5O3IYO3KWRMTZzgPsEh+n0qvk58HTeSRxfCIz8+JLr
yOAqweEZWDUfCV7Su4njGcEvOoNxS64jg4sE5whdYhLBVYLDhB468JLeU/8z
q+YfwUN6X/isqvk88Ho+SByvCIz81JLjGaFPv5NLriODywSHaUKMyTxPLLkv
NuAywREinh38pKFqP61krhEx8OAe3RJt6MBlgsN0TtU68JI+SqwLRn66+g+v
mo8EL+njJOw2zIP6MHG8JNrRG1hyHRlcJjhM/A7gmv9H+p8k/l/P/cB90a3k
bw9wkOCuwmHldwC/AdiHcE3iWK1wjYgNROwleCHEWyLuEvyQxTPHY6INncPL
xsjhhyydOd4ScZeIl0QbOvTFBrFf4R7Rhs4RZdtnHPgpS2XWgdMEXwpdMHL4
SujSh1hN8KV6lj0e4/K9fbnM8ZmI00Q8JngqxHsi7tNfMX/wMjHfITF31gJ/
ClvYRJc+y2aOLwuHCj4VdbhX2GYM6sjQg4/Vq+zxmQf8FerI4L4QMwp+APGl
qP8bxwu8fMx/aKyF4wNfa8XM8a2Ic0W8qOPKxsjht8CzIj7uCpn5VtSRobso
NhZ94Mosio3F3Jg/fK+VM8fThdMFvwteDTro0me5wCvFehiHMeCMwU+D90V/
7MD/WiVzvCriVhFvinkS/2rVmO8JZbejB/+GOjK4N8S4WjX0qSM7P9bKeuCb
MRZjYpsxVsscDxcOGfwyeGVg5PDLqCMjFhaxslbP/BuZOrKNMsebgh8DX4Y6
MmJNwdeCL0S8LX5L85saHhrxg9fMzEdbJdrXiPVcGGtjfvfHeMQDg/8Dn4h+
9IfjBr9u7Wgn3hf8INoYg1hUxAI7pex4YGtl5hdRR4YufZAjQ5c+2GJM1jYv
2onntV70hxdHfOR1MvPjqCMjdhexwNbNHA+MOjL00IFjB9/utLLb0YOftF7Y
J24YfCfa0KG+KJYYc2Bu8PP+lzkeMzw4+G/w7MDI4dtRR0YsMGKJrZ85nhh1
ZIxL/LENYvzxMRfmCn8P3QFlc6mIQbZB6FNHtmHmeNNwAFeL8098MuKUcc7P
KBtvFNcDvD/06Qf/jzoydOnDWIzJPOFn0RcbcLOeifkTP23jaCe2NdxBYoER
+2tC9GVt8BE3yawDZxD+ILpg5PANW2aOF0ZfbGwc9hmLMYeU3Y4e/C3qyOB+
EWNs07jeqSPjXdGIuGa4PhfL7AP4Ds33580yx8eGowi/cXTZ8ZqamflQxHIb
WjY3jNhs6MItJLYasd5aZdahjoxY2HAViZ1G7Db60o4e/DPa0Eky8xnhnRHv
DduMMTnWxtrhS6KHPpxI+JItQ3/zWH+aOT4cYzEmsbzP0xgbpY7tRtu5ZXPZ
iBUHr414cdSRtQpcivmhSx/swl+7OubO2uBjYpsxypJtmrgEw8uEj1nJHE+O
sZnD+WVj5M3EdWRw6Yg5B1+OeHTUkaWBsxifWORwM4kVR+y7aub4d9SR4XvR
eS/89wWBkeP/RpStTz/4cxeWHc8OPhz8O+rIiGUHHxRd+sCVI/YdeuhQR3Zd
HBuO9Tvhn4lv/lH4X+pw44hNR+xDeHrEwyMuHny9PHM8RNrQGVk2Rg7fjzoy
dD+O9dK/EfO/KMZjXPzptFgbxwJ+Hr6Y+Oufhf8dFRg5/o06MmLfEZuMZyHu
B+4L+Ndc21zj3BfwZ7kXuCfgEhLDDF9LvPavwn/CMyQ+H21JrA9cxHrgERLP
j3h88AlvjrWydviwxOobW3YbOmPCPuPgT7fIrENcP+LxoQtGDv8W3YVc2NQ6
zRhvy7h/4SUS34/4ffAT8cXEr/8u/O/FgZHj36gjI7Yfsf9mxv8Cjhd83taZ
4wHShg71cWXbZgzqyNDbOubP+FvFfG+PuTNf+Lr8fyIe/0/hf8cHRs7/K+rI
iB1ILEO+mxLvkHiGfD9tHXibGO+SsuMdbp2ZL0kdGbqLYiXSh7nDNyYWP9xe
YgkSi3DbzPEIqSPDF6OzIPz3pYGR428ZhzGYG3OcUHZ/7MCvhL9JPETiG8L/
hPd7d/jQLPrT3ibmOyfmji34x6eF/p/hf6ljg1iHxFJkLMbENmO0zRxfkTZ0
JpaNkcMX5XcDvx/4rXxpyeeWa5x7gXOMLn349sA3CPY+XFu1Ln1YF98ntov1
4R/JR/Bv+N9JgZHjD/GVxO+Hw4z/uiIwcvzv9pnjOxLnkXhPl5eNkcMfxRY2
afsn1ke8yXaxnrmxNtYKf7tdtBMvEv4sYzEmsRuJDQnv+aHwmfiPyWXHi9wh
M3+VOjK4rsSO5H81+RHgPG8c/pf+cJrxr/SjD7YZg3kTb7J9zL99YGxhk77M
gdiSxKKcF2tlffC7WTvHgLmzhg6Z41WiS5+rysbI4c/C6340fDT+i/kQ37Fj
rOeRWBtzg3/dMdqJAwkfd2j0hweO/4WfS/xK4ljC/6WNMYhNSezLa8qOf9kp
Mx+XOjJ06dMh+u8Y88Ofkn8Cjjj+Ft4u8U6Jfwl/99poRw9/Rx0ZsTSJlcla
WTNzZc7XlR0/c6fM/F5KMLr0oY4OthmjU4y3c8z3qZg764Gv/ngcS44tfHli
8d1aNnc2jf6skbXT5/q4Hrgu8Od7ZI53uZD/Kzyl7Piduwi3T1xHBteXmJ5T
y47nuVtmPjF1ZHCTie3JeogXumus79lYK2uDb79rtGMLm+T+gBtPrE5ihWIX
m9SR0fZc+HT8J/xm4ocyFmMSK/SmsrnKxAql7cayY4HCx8cXk/8Djj0+mbVz
DNqmjlVKX2zsEeunLzYYB/40feHyL4pNOi3sYRf/CE+a+KSMzRywgz106TMi
5g+Pn+eP3UJ/zzh+8+NYslb4/8QqvblsLjaxSMndAbef2KLEMu2SWYc6Mtpe
Dh+Pv6Qv7ejBj2afy2vho/Ffe8X5xjZjvBprZ67sJxgb+uwjwKdTxwaxHomd
OqPs+Kl7Z+Zrsw/gzfCh+C/a0IH7TWxV+NrEV6W+UzyfM1/2MPC88UbMlbW0
ivUh2yfmPy7sw8nGR1NnTGKdEnuya+Zrnjoy5sUcmCtz5jrmGuZcc84nZI6/
Rxw+4uVxr9AfO/DLj8sc35s438S7fDvWii344Phi8svAg8Inv7eob+r9D/gy
8sewpwGfhi57H4hVSizY/TLHg6WO7Lawh138Jzx2bBInFj5718D7x/zoe3vZ
bejMivEYF3+G7yMfDHsm8IEHZI4fSxxZ4r/eUTZGzv4OYrt2yxzLlf0QxJZl
jsyN/RjYZgz6YgPePDrEoYU/jy1sUkd2Z4zPPPBv+4U+/eDfM/d3YwwwuvQh
9iyxaQ/KHJ+W+h7hT8m/wx4PfAo8fOLbEr92z1gf+OBYD33vKrttUSxcdJg/
+0eItTunbO49sXZnh33Gwd9xLNAhLi/HBN3P4hjBx1/I72+4LzaoM2fmyv4T
Yt3eUzYXn5i3+GLyA7UJ/3l3YOT4N+b6cdhgv8AhmW0QN5d4t+jShzoybNOO
Hvx/eP+cQ8ZizG6BD435HhTz7R72uZa5pveN+3ffwPiKXcI/k7+oXfhX+PzE
yyUeLvz+wzLH6yVuL/F57ysbI2e/wRGZ4/8SB5h4tHPLxsjZX8D+BeL/Eu+X
/Q6HBD481oMtbNKGDvtmvgsfjf+jjgzbHcKfI+sY/p6xGJO9CsQgfrDs+MA9
Mu9HYJ7ENz4y5vtDzJ21sF/n3lg/xwH/Tz/6E2eY+MBHRn9sMwb7dH4Mn42/
uy7wzvF8QF/mwF4KYhPTRh9sYfPbOJecX/YPse+C+MXo0ueIwD3j+D1Udnzi
o4T3Ep5Xdr4ofDT+mjqyg1LHMp4S7buHv6Uf/WlDB99NPqsu4U9pYwzONee8
R5z/o+P4LYhjyfwXxlCO/tjBn/XKHC+ZuMnEO8a/kr+qa/jHR8puR4/9HdSR
sReEGMs/x7XC+WU/1KNlx29mvwj7RyjB6NKHOjrEXmY/1GMxHuPiz6kj4385
/9OZK3NmbsyRc8055/xzTfO/gP8J3Pv8D3i8bH+AX2A/CftMyH/1ZNn7Tf6O
tWCP/VH4X/JzHRD+9b/oy/gHhf8kH1u38IfospeJWM7Elj4+c3xp6sieCHvY
xR+yjwWbxJFmP8txgU+I+dGXudGGzlMx3kKfnNjfkf/rsLjfT8wcf5o41MSD
frpsjJz9LcRyPjlzLGP2hxCLmjkyN/ZvYZsx6IsN9tWgQ9xq9tdgC5vUkT0T
4zMP/NnxoU8/jidzZw3HB0aXPsSiJpZ138zxrKkjw5+Qz6tH+Ev25xD/mnjX
R8X6wCfFeuj7bNlti2Jlo8P82Z9G7O3ny95LQ2zs58I+4+CvOBboEKebY4Lu
MnGM2L/DPhziadMXG9SZM3NlPxqx0l8se28PsbLxneSn6hX+9IXAyPFnzHXJ
sMF+olMz2yDuOvGy0aUPdWTYph29RfuLOIeMxZgnB+4X8+0b8z0l7L9TjnjW
mfe3sHaOAWtlzfgr8sP1Dv/Lfh7idRNPm/0/p2WOh0xcZOJxzy8bI2f/0emZ
43MTp5t43K+UjZGzv4h9TcQHJ54y+5tODdw/1oMtbNKGDvvkyE+Hn8bfUUeG
bcaYE+19wl8zFmOy94kY4a+VHT97YOb9SMyT+OIDYr6rxdxZC/v9Xor1cxzw
p/SjP3G4iU8+IPpjmzHYp0e+O/w2/u2ewKeEv6Yvc4BbSQxv2uiDLWyuHOeS
88v+QniYxCtHlz6nBx4Ux++NsuObn5F5PxX7AMnHh0/F31FHRuxyYqHfF+39
wx/Tj/609Q3/Tf6+QeHvaGMMzjXnfGCc/8Fx/NaJY7nwWNS8r5D+2MF/nZk5
vjpx1ol3jm8kP96Q8Hdvld2OHvu/qCNjrxex09eMa4Xzy35I5ks89SGx3iGB
0aXP/+JYsBb2O74d4zEu/ow6MmK7E8uduTJn5sYcOdecc84/1zT/6/mf3zv8
F/cJ9wt9sYGvwGewV5FcAKxjYTz3WM+GsTbss3+S/sSHHxb32yZx72GL/Zrv
lp3/EJ+Mv6eO7LTUseAfivZh8XxGbPj3yt7bRoz4YWGfOjLa0Bkq+WGJfS/5
F88Lf0rs+A/LjhXPfkza2ItJbHhi0Z+TOR49dWQXZI7vz/409qvRFxvsn2K/
3Pthn3E4XvT9oOy9VcSqp44Muwv3z5Wd/5E9lRxD7GAPXfow74Xzr/kYfBT6
9MP/UUdGbHtiwSdhm7myP5PY8B+XvRePGPHsy0OHOjLa0Dkv8368c6L9/Jjf
p2XHx78g1vtkPA+MDn9MnWcEYt0TSx899Kkjo44N9gYSS59xiKc/Isb7vOz4
+Rdm3p9XjrmwHva74kvJtzku/CttzJe1okMbe1OJpU8s/s9Cn374P+xinzZ0
qDMmewuJ2X9RnE/qyEbE/Jgrcz47rmfyFLAfk2sfn0EdWTWODWtlvyyx9b8v
e28eMfbJ3cneWGL3kwtgZOZ8ANSRkXuTvbDE6ifW/ujM8fapI0P3y7L3FpJD
gH2G5B+gjow2dLDLfkf8MzYvD3/8VWDk+L88jjXHgv2+X5c9HuOy/3Fs5vwC
5BkgHwD7KclPQPx/9luODDwmxsNfs8YJ8fxBLlL2+tIXG9hmDPpeEf4anavC
Pxcxd44F+4W/LXt85sF+yW9Cn34HxvlkDaPiekGXPuzVJNcB+zbJd0Ad2bjM
54S8B+eFfyY/6nXhb78LjBz/1zqOBcee/ce0oUNfbGwTc2N97DfmXGOfcdiv
yb5MdDj3XANjA4+P9eCLyac6NfwldfYakwuB3AttwxbjsT//ksz5GGhD58ey
MXL2i46O9V4c54/9o9ggDwP7ZdGlD3Vk46L90pgvvph8r9PDv/4UGDn+7YeY
L/PG334R55vzzvPTt5njL7Efhf1A9MUG75p45/Rz2e+feA/FftN2MXfWwv5R
5ORrmBTtHUKX/uynxheSr3ZW+Df6YuOyWD++mfyzM+N57JfAyPGPk8I+eSHY
H0sbOuR6WJR7ghzZtKEzMXM+BfYB9o7nQ/Ltzo77//LM+SbIO0F+in/Lzv/A
PlT2n87InO+AvAfkL8AWNhmP/dqshb3e9MXGb2Xbwy77SRfEelk3/vOKmA95
Hth/iS59qCNj7u1jDOZLCWZtjPl7zJ914G/JhfFH2XtvyYXBflbyYVBHRhs6
kzPv3yX3xl9l780lN8YuMVfmz/5y/Cv5gO8Nf3t52Lsy1nNVZhvk8RiX2hYY
+YmJxyHfxtUx3j9l59e4JvN+XerI2Av8YPhP8gk/EP6R/syXPB/k02CtrJk6
st1jLWD2t9OXvevk4iCXx99hD7v4O84j55OxGPPqmB9r5xgwL+ZEX2ygyzVA
rg7203Ms/ix7rayZfe5dwgfj79jnS34N8myw3/f6zPk/yANCvg5yBbMXnlwb
5B65IXP+EerIFq8YI2e/MrYZg77YaFGxPeyelLiOjL3I5A7B9j7hk/Hn7FMm
nwht6CCn/fHwf+RaZu88uT7IJbJkxflEbsy8f5lxyE8yNcb7ONb7cDxfoE8+
ZPZAs5+afvTHFjanRn/ynLC/et+YO+shngFrZc20ocNc9gsf3jOeH8BPh//e
O64dzg3xBq6J9U2J64mxmRNzIVcI/pN808+HPyVuwIHhc/FvB8Sx5tg/G/6S
fNTzwx/elDl/CnlUyPexdMUYOfvPsYVN2tC5Mc7/9Dh+B8ex5FgQvwDbxCIg
lwq5Wg4JW/R/Jfwj+a5fC/+2bMX5XG7OvL+auTLnaXF9TAvMWlkzeuhjmzHY
L88Y5G1hfz5t2KSOjLgFh4aPxX8xt27h0/E3N0X/W2K9rJ1jwLXNNf5D+Afi
9LFf8c/4f8H/DZ7HL4v/5+SJIL4BuVLWrHjvN7lDmC/5YmbG+ohbQP52/Ar+
gn3t5GMhLwv72/HH5BN/K/wvcRTAyPF3h8exYu3Ef1ix4vwzt2bev04dGbaw
iRwZeWrIF8NY/I/nf/s70U7+mVnRnzgOPcPn4p+oI1uUu4Z97eRDYW2scVb0
J48N++1Xrji/ze2Z9+NTR0YbOsiRYQubR8fcmRvxJGbE8eC4sP+ftXMMaH8z
/DHH76M43syTOb4XzwurVpwv547M++WpI2OvPrlyyJ3O3nhye5Arh3PFOZuT
eT898yOfzp0xf+xggzw85EO6M9qxhU1sHRc+GP91bKydtRGvYvWK8/HclTk+
ALnaib1ALhty6zAu41NHxnjk65kd86cf/Zkrc2btXEPMhTnNDn3y/BBfAF3G
pL4o9w820Sf+xcy4HsljRPwE5nJC+GT8HSX4q/DXczPn0yGvDvlzuJe4p7h+
eEboE2tjbsRTINfPhhXHDiDXD3E0+obPxj/iP8lP/1P4o3Uqxsjxp9SR3Zo6
NxD96P9d+Hfq2CQ3DrmH7smcf4g6spPjXHIsieexdsXt6BH/hDZ07o3zjW8m
//yC8JfUibXBWlkzuYnWrTgWDrmJ7orr/+44n8tX/Lw0I65X+p4WPp//1/TF
xn1qH5w4Hgv5jbCFTeS0s1bW3C/mylp+ifUhuz/mf2/MnzxLxHtgbayROrL/
VXy+OG/EXyBX0voV50b6PfzrgKbjfOAvaUOHfdjsvx4UfVk/8UXQJScSuZDI
5TQv8zmmjmyDsIdd/CfxH7DBub8rrh/wQzEf4pScET6R/+/YI/8ScR6I70Ad
GbbJwfRw5vxK5FkiPxLzZL7kdyIeBWtlzdSRYZsx0F2Um2njimNLkKOJOjLs
Eo+Cc8c55F7gnlg85vdv+PNHYn70xQbX9sCYI/PlvRLvl3h3xPsPnhWIjUJu
J3I/vZ853w9xAYgH0LLifFCPZo438XjmfFLklVqY36hivFCeuI6MWBbknKIf
/bHNGNSxSewNckwRb4P8U9SRDW06lgy2l4rjSftjsX7ahobPw/89mTnfFHmn
yBdFffOKY2GQe+qcmDtjEy/m+cz5wMgLRv6krGKMnHgU9MUGdomfQV9sPBHr
x1ef23SMGHz2E9HOWlkzbcReYS7MqVXo0w9/uvSi+dfts8+Oc8v5J14NcTzI
l8XcWQNxZc6Pc879Sh0Zua3IjbV8tBMDhmuCuDAXhk/FP6YV5896OnN8D+rI
iD1CTi3kyLCFzRGxduZPPJkVwx5xbfDRz2bOv0UernnhP0c1HccGn1kJjBx/
hG654lgi5Ow6L64Vzi/xdR6P9T4V1w+69GEc4oswP/KFPRfzfy4wtrDJWIzJ
ueScMleOAXNjjiNj7ayNeD2ca845sUHIDcZaWfMzcb6JG0K+MNrQmdR0LCpy
B5EL7NlofyHmNybmynjrxvVFPrGX4noaF9cW8yNeDnFxxoaPx19SR0buMHKZ
rRrtxNjBX5PbrFZxbBVylb0U9qkjow2dFzPHT8GXjm86jg8+9dJowz7xi2gj
9g+5xsh1Nj9zvjPqyCY0HauHXGPkKqMvNl4O+/Wwzzj4E/rmFcdiITcadWTY
JX4LzyvYJIYQz18vhz106YN95s/amWMj9OmHv3slc7405sKcqDcrjgVDDjXi
wpBfjToycrVtUXFsF3KpEY+FfGrUkU2MubFW4hnhizjHxCXCJ80Pe6/G/F/L
bJNzzzWAbTDyC2N+2Gcc4r2Qa611xbFhyLlGnBjyFVJHtiW/hcJH419ZC2t6
JfpvEr/f+M10Svhj9ImBhP+9InQ5FsRbog2bz6bO9fZajPdmzI+5MKc3uG8T
l2B06VPE+jkO+OuP4v8/+diIH/NM3B/8r+B/Br7r6qZjKuHDtq4439ZbmePX
vJs53xt538jv1qZijJz4HdSREduGnHD0oz95u8gXRx2bxMohhxdxc8hPRx3Z
dU3HVsI2Y2xTcTt6xN+hDR38Hv4Of0Y+NvKyka+O+nYVx8ohR9uUmDtjE9/p
08z548gjR3451kpsKNqZI32x8X74R/pi471YP/76hqZjQuF/34t21sqaaSO2
FHNhTm1Dn374tw1j/sSc4nmEtbFGcvERv4p4KOTHY+6sgThQ08Kn4p+oIyMX
Hrn1WkZ7m/CvxJG6OXw0/2/bVZx/78PM8X6oI+Pccw0gR4YtbE6PtTN/4llt
Fvbahf/7OHO+PvL2kT8Pfzqz6RhU+LMOgZHz/xbd9hXHDiIX341xrXB+iaf1
bqz3g7h+0KUP4xCPiPmRv++TmP8ngbGFTcZiTM4l55S5cgyYG3OcEWtnbcTb
6ljx+ec6IJ7QVXGvc+8Tf4y4R+QDJC8g8Y/ubTp2Fbn0yNV3W8wN+zvG9US+
wS/C3h1hm/kQfwt/d2fTMbYeiuOHjc9iffjq25uO2cX91ykwcvzhF2Gf/IPE
T6INHXILLspNuGPFbeh8njkfIXGUiJ+EL5zTdNws/N2XmfMbkueQ/IMcC44J
a2XNW8X9z/8Bno+xhU3GIz4YayE2GH2xsXPF9rBLPKadYr2sG//5VcyHPInE
c0OXPtSRMfdZMQbzpQSztkX5E+eET8ffkmtw14pjO5FzkDhP5Eukjow2dL7O
HN+J3Iq7VxwbilyK98RcmT/xyvCvnOOu4W+/DHvfxHp4H48Nzj3XALbAyHk/
zzjkZ/wuxtuj4nyM32eO/0QdGe9qDgz/ObfpmGb4R/ozX/Iokh+StbJm6sju
j7WAibdGX2KnkbuR3I+dwx528Wd8G+CdBO8ieAf0XcyPtXMMmBdzoi82dov1
cxzw/+xtYI8Dez+I347/mtd0jDX8703CfQrHmCBeBW3EQiM3JLkmiaP2SPho
/BN1ZOSCJJfjz5nzOVJHtmfYZxz844+Z81ViC5tdKsbIia+1Rdg/LPw9begQ
W2tRbkzWyNqIB7cPz0Lhs/GPv2bOX0keyy9Tx+Ei/yX5JYnHRZy0F8KH8P+f
eE7kVyTPIvGesIVN+mKDtexdcV9s/Bj2fon50oYO654U/hobPeJ54bFYG2sl
Hh1zZw0/xfXzU2DWxhq7Vjx/1nF54tya2OZYEt8O3/pU0zHo8Ke0obMgxie3
5/4V59okPh26xKYjVya5OX/LnJ+TOrJ9wx528X/EFcMG+TuJL4YtMHLijxHH
69l4BuD/OfbIz0p8MeKNUUeGbeLb/Zk53yd5P8nHuSDmS95Q4qGxVtZMHRm2
GQPdRblCD6w4dhk5Q6kjwy7xyraL89kn/GmbmF/v8Nd/xfzoiw10uQbI7Uku
TY7FfhWvlTUfXHF+zb8zxzfj/9fbTcew438wcdHIx0heRuKjkVu0e8WxX8kN
Snw08oNSR/Z34P/CHrYZg7594/hg759Yz0uxNtZPfD9sM8a/meMt49vnNx0T
EB+PnHbynJJflFylh1acm4XcnbSTv5O4zfQnDuCr4bPxT8yPOXEsOCbkkhxU
ceyrhbnCqu6PLWy2j/79wz9Txya5VMmV+kocO2wRr5C5MKcWVcdnoASjSx/W
QqxC5s4ausX6WCfPA6/H2mknHuHiVedbJe8q+U0PrxgjJ77bG03HEqQNnSWr
zu9KnlfynRIvgvys5GklflyLwEvE/LCFTdrQOSLOP9cB/os6Mmwtyh17ZMWx
6cjt+l7TsQvJxUou16WrzudKHRnzJP/rUjFf5vpG+GieLzoGHhTPJ0uFPrYZ
Y6FvbTrGIj723Vg76yW+Ys+Kx2Nc4tsxN+bIcSBeXY/ojx3831txbjgXxHMk
7hn54Tj3XAPcG0/HPc39vWT8v1wm7BFn8cPw2fhH/OcnTcdtxB/1Cowcf0od
GbleyX27a/Q/L/w7dWySW5bctctWnb+WOrKPY20cS+I9Hl1xO3rEy6MNneVi
/fjmz5uO8YiPpk7sRnLLkruW3LvHVBybj1y4/C/6oekYjfxP+iCOHeebeJbH
hj3s8v+bvthYvvr/4veRTxdb2EROO2tlzZ/FXFnLyFgfshVi/svF/MnDS/xC
1sYaqSNbsep8u8ydNWCffLQrxfhfxlwYi3iWK0U7eWuJH0h/8u8SR5D4gcS1
/Cp8LP6MOjJyKZO7t0u0jwv/RC7f4yuObUgu31XCHnVk+MNvm45pic8kziD5
esnbS7zBlQMjJx4husS6JLcvuYNZ23EVz5U5U0e2Ysz3hLDPOPi7EyvON7xq
1fEKKcHYwiZjMSbrIb7mN2GLY0d8T3SxwdyYY584/1wH+F/uJe4png14Rli9
6nzD5B1euuTcvutUnTuY+Ji09a04NiG5iE+uOP/wmlXHP6SOjFiK5PolXiL5
fqkjoy82GOemxHEOyWeMLWyuGniNWC92sUmeY/IN/xTHgrUTX/TnpmOB0oZO
v4rzGzNn4i8SZ5H8xuQ5Jt4i/nVB0zFC8ZccC44Ja2XN+AZ8xIZVx0PEFjbp
iw3WckrFuZWJR3pq2MMu/o02dFg38SGZBzbIu8wxRJc+i3IxM/efw0fz/2e/
wFfF88maMf914/j+0XRs0pVKzs28XtX5makjo+2P8MH447+bzmVArkxyM6Pb
v+JYlORuJi4l55g6MtrQwS7xH/HP2Jge/v70wMjxtwMqzve8ftXxJYlT9F/4
aPwNdWTkTiaXM/ElyQdNXmjiVx4c850azxu/x7XE+VwYv7XpMdBdlEuaubHW
W2L9yDaI+XLeOH+MxZjMCxusnWNwaMxvZvj7dWL9/4vrhXv/67inuH/XD3+x
Uaxvu6rzB5NHmPyz+NLFC8doxacuGdcOYxOvFf+0VOEYrPi3MwMjx79gmzGY
G/Gezgh72MV/UkdGLmZyXWObMTaJ63PjqvNf07ZGxPOknTzYxOsklzU6tBH/
lbiwyxa+5/EfQyrOf92y6niE5KLevOrc04/G/6fVCsdg5X9Wz+hPzFj+Z9CP
/uTRJv81dWwS+5Nc2qyVNdOGDnNhTsQHJV7opoHRpQ9rGVzx3FkD9SViDegz
Nmsglza5tomnSD5u8m0TP7Rl4FaxHnJxn11xGzrEBSX/N3nAiQ+K71mhcIxb
fNDQwMjxV8vHsWH+xMcdVnE+cY4R8UOpI8PWotzim1U9P+Llkpv73Ipjh5Kj
mziiHGPqyIiLu3JhP4t/Y67LhQ3im1KCWSs2jwn9h8P/plWPQR5w8nfThk3q
yDaP8Uox381i/UnYZ270xw7xTofH+ea844/ozxrJo841QRs65A4nt3it6nzf
xCUlHmm56nzjtKFzXsUYOfFSs6rzl5PHnHzaF1SMkRMflfir5C8nXznxWtPA
lZgftrBJGzrE/V2z8H3L/UodGbYZ4/hofzr8N2MxJrFWyaF+YcX5zWv/3/zJ
z16N+a4dc2ctxBtmnuQ/r8d86Ud/8qS3jPiw9ME2YxBneJ3CPnha+HPw8/G8
QF/mQCxYcqvTRh9sYXONODecT+If12N8dOmzXhw71kt844u4Fgv7WfwrdWSb
lZx7nTjFGxb20fgT6sjInU4u9pEV52fPZfPuxHVkxJ4lZztyZNjC5gZx7Jjv
K/E8gM3Xwt83q87vjm3GIC7yJoV9Kv9vqSMj9zm5zolbSz558sEn8bzAGubH
8wHcId5d8S6LePrYHl2xLn2oI2Nc4tuOqdgedomPu2XV+dQZizH7xXzeiucD
dOlDrnniPzfi+l6Yr57zWzjWMf/78QH8r+B/BvcG9wi2L644li452/GnmxWO
4Yx/JTc9c2Bs4jnj25LCMZvxcZcERo6/2TTWwrEjPvS4sIdd/B11ZOSqf7du
24xBPF7i826lslXhNnS2jvb3647XWyqsQxvxookDXY7fyPiXSzkWwttUHY+X
3PP4QNZPPFvmxhxbx/EeFP2JM83vK/rR/0Phasl1bBIb+OO618qaaUOHuTAn
4gcTb3jbwOjSh7WMr3jurIF6q1gD+ozNGupq/7TueMKZZJ/XHX94m8BtYz0V
1S+ruA0d4vzWJfu67ni/+B/O+VfhTycGRo4/yuLYMH/ib0+q+PmAY0S8YerI
sIVNbLepen7Ez24IX1FxLOLv645LzDGmjow4wXn4VPwZc62EDeIfU4JZKzaH
hP534U/bVT3Gt9xbJbdhkzqy7WK8HWK+bWL924d95kZ/7MwL/1QUjsmNT+Va
bxnXNNcbbcTm3rLk3O07Sr594fjExCu+suJ87u2rjpfcUeVWwr9y7vnNUDFG
Tnxw6siIpfxb3f3oj23GoI5NYjWTI564zVsWriNrXTjWN7YZo120d4j10NY6
fDj+kfluK/yHdLcpuX5txbGZ/5Js65g7YxOffHIcD44L/rR13A/c+/wPWNi3
sF3WT19sdIr143+3KRxnnOeBTtHOWlkzbcQiZy7M6ZrQpx/+cFjMf0E8z2wZ
54rzS7x04kq3KTx31kDc8rbhQ/Fv1JG1Uds/dcuR/Rv+l7jl7cJn4u+uV7md
8M5Vx6OmjozY0//VLUeGLWxuH2tn/sRnvyDsEfcc/7ir2nYQXoyYvyX7wg6F
Y6Dj36YGRo5/RveGimNVL5F7bQuvoZLjt3eM9e4U1w+69GEc4lkzv/aF410z
/90CYwubjMWY7VRfKvdcOQbMjTm2j7WzNuK77xLXN2vnGPC7gd8PvFvgN/nu
wh2LsCV8Y8UYOfG5mVenwvG1mV+nmCvjEf8dvZ0Lx9dGf+foiy3izU+TvR3D
R+OvqSNrr/blcsuREUce/7VT4W8gfPtYIbddbK4Q30NoQ2cPyZ9I7E93KRxD
Hh+7m+q3YLPkePK0EUu+o/BKxE1Wv10L15HtK9y1cHxt4m3TFxvE/yYe+PSw
zzj4D/reXHFs8FVy15Fhl/jf/L/ZvXBMeO4v7GAPXfowb+bP2jkGM0Kffvx/
oo5sJ55libMetpkr8eU7C8+sOJb4GhF/HB3qyGhDZ5+q45t3ifauMb/b1N6l
8LpZL/5pz8Jx8vFZ1ImlvwvPorn10KeOjDo2iF2+Tu5x9iocz5zxZqltH+H9
q47/vVfMhfUQrx/funfhmPr4S9qYL2tFhzZi6+/Gs2Pu+t7hk/GH2MU+behQ
Z0xio68f8dM5n9SR7RfzY67M+UjhnsJNYkCXvNY9w2fjn7vGsWGtxPs/VPje
imOXZxyPwrH9OwtvSJxn6e5XuI7sgMKx/PdUvSVxm9V+YOE6MnTvrDgW+8a5
46XvX7iOjDZ0sEs8d3wzNonzj4++KzBy/OH+caw5FuQrmF3xeIxLfPbuKrsJ
b05M8JLjwh8kvFnu+PAHBu4W4+G/WSM5EHjmOLhwrgL6YgPbjEFfbOB/0SFH
Ac8DB8XcORbkO7i74vGZB/Hj54Q+/ebF+WQNB8X1gi59iCWf5o4r371wHdmh
VZ+TMtdeyb71kMI5D/Cn9wRGjv/qHseCY0/+BNrQoS82Dou5sT7yJXCusc84
xKcnbj06nHuuge6BD4v14PsPL5xXAX9Indwh+6pek+zIsMV45Bc5XPUjCreh
c3/FGDnx7A+O9R4S5484+NjIc8fDR5c+1JEdGu1HxHzx5z0Kx6jHn84NjBz/
fl/Ml3njf+6I881553mqc/y/XyZ3PgX6YoN7hXuGPADnxDli/cTjP0p4i9zx
+w8P3CPWszD+vvDWuePtHxkY+fzw10cXzgGBf3owMHL831FxbDhWxNufJ3kv
yXpWHZ+fOjJsMwZyZK25VkseizGZ/zbR3rtwPHP6k0fi2PDZ+DfqyA7m2Sri
558q2S654+v3iv5tc8dDvyH6twn//LDwccJHV50PgBKMLWz2jrkzN/JT0EYf
bGGTtXMMaGcN+OPji8iJUXLeDDDyx8P+iYXzCzDeo5KfIHxM1fkDqCMj98AO
ueXItifme8n96E/bwvwEwn2FO3BtldzGGMydfByPVcxPwA/jf6kjQ5c+j1fc
HzuvJc5ncJJwp9z5EI4XPkV4J+6FkudDe++Y70kxd+ZGfg3WyprBzJk8GyeH
D8af3Rx45/Cv1NHBNmM8WfF4jEv+BOrIOJecU+bKnJkbc8Q3PFDxtcw1Tb1n
XENcr09VfD1wXZBP4SXhIcL9qs5XQF6RfuGj8YfUkfXg2SR3Xo/Tw4fif6kj
Owrfq/ZnVD9Nsj5V51OgjozcEJ1zy5FhC5v9Y22sl3wjt4X9LuHvaEOnb6z/
JJUDCo/FmIMK5+rohS/N3fZcxbkf9sqd32Fg4Toy1s4xOLLkfCj0HRQ+mP/f
9MUG45AfYmCshbnuHfNHdnKs7xSVZxQemznMCntdw3/3jfmzdo7BCxXr0498
EtSRkWtiX+mcWTgXyrHC+wsPjrmwVvKl4F/ROSD8LW3onBrzfTHa0Xsu5ndW
4TwWjMd55nxjmzGocw2QO+PA3HroU0d2VsyVtZFvhbwpZ4cPfT7sDSuc34Lr
hzZ0euN7pd9f8qGF68hOjfmyVtZM28sV58bonruOjH7kwzg97NOGzrC4Vpn7
IeGf+X9+WPjX2TG/bvF8MDOu593j+RJdfMAJ+GLJXlX9XMkGVJ0/Y7zKW4Un
qPwmcd6L4fwPz53/4nzVX684N0fP3Pk3LihcRzYg8BlhD9uMQd/D43hgb2Cs
b3islWNDvhpsM8agqvN34M/PK5wTBv+NnPYjuRaFL1T9zYpzdxyTu/2iwvk8
6E+emRHhc/Fn41V/v+JcG6fmzmsyJa5Bro8zoz+2Tg7/Tv9e4b+pY/Mk1Y/O
vVbWzPEkXw1zYU6Dq843QglGlz6shdw5zJ01vBbrY534/4ti7bSTL2eI6qP4
f6z6KZK9XTFGTj6QkYVz49CGztmSj5XsRNX7lZznZDT/Y3LnOxkc+KyYH7aw
SRs65M0ZEz4Z/0odGbawie13K8510ld4XOHcOf353y08rOpjTB0Z87y4cB4T
5stcR8b/aP4fPxC4dzx/DA19bJ8W/pgxTgl/fXGsnfWS74dzyXiMS74U5sYc
OQ7kV3kv+mMH/0qelUsKn3uugXmx3j7xfHNJ9GW95Mf6Qu1XS3aRZF8kzutz
afhk/B2+Z2LhnD74oI8CI8d/Ukc2SG0Dc/ejf//w19SxOUD10yQ7V+NMKFxH
dlmsjWNJvqEPK25Hj/wutKEzPNaPb7yicA4hfCR1cg8NVv1MySYJf1xxrsgz
4nphzefE8eLdAc8mPKvwDPlJ2MMu/oe+2DhP+p8mzjdzeWFb2EROO2tlzZfH
XFnL4FgfsvNj/sNj/qfnzmfD2ljjwtw23F9qn1x47qzhM7VdKTxC8s8S15EN
KTlfEnJkZ+FLSu5/jfBIlZ8nznN0Vfhk/Bd1ZGdx7YX/RjYs/BXnnmvgbP53
5raDPerI8JfXFs6xhH8drfbrWR/3QsnXDXh0XD/okntpqNqG517bpxXPlTlT
R3ZBzPfLsM84+LevVF4nPErtXyYuwdjC5vVxrbIe8j1dE7Y4duSLQhcbzI05
ossaWTt9Rsf/Lv5XkY/rhfj/eGH4K+r8zzyH/4WSfaP6DZKNUZ+vEteRncva
1f6d6tMku1jtXyeuIztP7WNyz3+qZGNjPVNjbayF/FJjox1b2LyxcG6p4aqP
ym0Xm9SR0XZj+PSF+afUflPhsRjzZtV/UNsFqo/Po63q9YwN/zu9cI4q/O0C
4TuFJ0nn+8R9sTE+/OOYsD8u1k9fclmdz/+q3PXp4ePxd5dI75bCYy+cQ9X2
0KXPSzH/0fH8cXHoXxLH75Y4lqyV/FkzhX/C5/C/QnhG4VxYI/jfInxp1TrU
kdE2I3wy/pm+C9ul923ivFm3hY/Hf06I5wFsM8atsXbmOjH8NfqXh/+njo2L
VJ8k2S+q305/9fkucR6uO8Jn439oQ2ck/6ukP1F6swrXkb0a850Qzx+zYq6s
ZXKsD9nEmP+bYf+q8N/UGXOU6lfmPo+cT+rImBdzYK7MmfPJNcy1zTWBLtfA
aP4X5Na/i/XGeh4sHDOf+Pczcrehgy3yh+FbZxfOGYaPvTuuJcYmfxj+6p4i
8oiVrEuurzGqXyvZFdKdU7iO7Lewh1386eSqbV7PvVKybfDkuF7/CPuMw//3
+wrbxNa08J/3F85Dhj/8U/hejo90fky8TtbE2kfH8x3PdDw78syDHvo3cC+W
PBZjUkdGGzbHce/mzmvGeIyLv2IuzOkqlT8kLsHo0oe1/17x2ljjCg3v9f2+
5P3GtM2JNdH/apVzhW+S7viSfQnnaGb4l2vU/oDwzcKXxPzB18R66ft3xW3o
PBDHgvWQz22e8L/4YO6F3Of+wfBZ+DNyIaDDtcA1gS4Y+c9qv07lQ4X7YoM6
c2au5G97RLgF3Hiu3dz+9uHCOQzxr/8FRo7/Za5zw8ZPvI+p2sbtXKsl69KH
OjJs047eL9KfUnUOB8ZizGsDT4n5Xh3zvS7sc+44h8yXY0w8Fc4J+8rZT/5/
pEak2w==
          "]],
         Annotation[#, "Charting`Private`Tag$5192#4"]& ]]}, 
      {RGBColor[0.528488, 0.470624, 0.701351], AbsoluteThickness[1.6], 
       Opacity[0.3], EdgeForm[None], GraphicsGroupBox[
        TagBox[PolygonBox[CompressedData["
1:eJw1nXXcFNUXxlGxEBWxW0JU7HdmZ2Z3Z3cpBQkLUVAUxUIxsduf3d1id3dj
dwdiotjYiQio+Hu+PIc/3s+5J+659847M2d25rnndBm975b7zNuuXbteHdu1
ay+6fLNdu9FFu3Zbp+3aXVhr1273art2WaNdu91EN620a7ed6LritxUdJH6U
6AbidxAdLP4Y0QHijxbdSvzOoon40aJDxB8hupH4w0WHih8rWhW/p+hm4g8Q
bYkfJ7qF+ENE+4g/WHRL8fuKluL3Ed1c/PHMQ/xxosPEXye6s/hrRbcXfzp+
xJ8muo34s5mX+LNEh4s/H7n480RHiD+ZdYo/SXRr8ReLbiv+Iqj4q0R3FH+l
6EjxlzOO+MtEtxN/k+hu4m8U3UH8baJ7iL9VdJT4u0T3En8nfsTfJ7qv+HtF
dxL/kOg48Q+Kjhb/oujR4l/Ar/hXRf8n/hXR3cU/KXqo+CdEdxH/rOgR4p8R
3VX8m6IniH9DdIz4j0XPFP+R6FjxU0TPEf8p8xI/UfRk8e8wb/Hvi54m/j3R
PcU/JnqQ+Ec5zuK/FD1f/Beie4v/QfRS8d+zLvF/i94gfpboAeJ/ER0v/mfR
/cT/IXqV+N9F9xf/l+i14qdzHMT/J3qz+NmiB4qfKnqR+G9E9xE/n87R28TP
K3qQ+AVF7xS/gOjB4hcRvUd8B9FDxC8uer/4xUQPZb2i/XXOvyN6C+sVHSj+
PdFbxa8o+rjsVxA9Qvzaoi+L7yl6jPhVRZ8Sv4rokeK7iT4rvqvoUeL7in4s
vo/oieLXEH1BfA/Ro8W3RD8Q3xQ9Qfz6oq+JX0/0WPG56DviM9HjxNdFJ4mv
iR4vPhF9U3yb6P/E9xf9VPzGoieJ3110Otev6FniNxP9SvymoqeIHyo6VfyW
oqeK30b0e/Fbi54mfpDo5+IHip7M9S/6E9e/6Olc36J/cH2Lnsn9QPRX7gei
Z3B9i87k+hY9m+tX9B+uX9FzuN5F/+N6Fz2X6110Xh3/g0XP434hOr/4w0XP
53oWXUL8aaIXcz2LLiX+LNFLuB+ILiL+ONELuZ5FFxN/kuhFXO+iy4o/T/RS
rmfR1cRfKTqe+4doN/HXil7B9S+6gviLRC/jehddWfxlopdzvxNdSPzRohdw
/Yv2EH+j6JVc76LriL9T9GquV9FC/BOi13P9i64v/l7Ra7j+RdvEPyh6Ldeb
aEX8o6LXcX2L1sU/I3oD9xfRtcTfKnoV9wvRpvgXRG/kfiHaW/wrojdxPxDt
J/4N0ZvFLyn6kI5/Z9HDxC8r+qj4ZUQP534hOkT2H3Gdcbzq7dp9xvESncz1
LPlI8T+L3s39QHSo+C9E7+B6Fd1a/Ddcl1yf6reP+AVEH+R+IfkI8d+L3sX1
LPlY8fOKPsD9QfJR4n/nOuZ+Irqr+Fmi93F/EB0jfjbXNfcP0dHip4vey/Uv
P/uL7yD6ENev6Knie4o+yfpFDxHfWfQR1i96uPhlRB/l+hc9SvwKoo9x/xA9
UPxiog9z/YseK34V0Qlc36Inie8h+gT3A9HjxXcVfZzrW/QM8euJPsX1K3q2
+DbRp7neRc8Tn4k+w/UueqH4muiz3C9ELxHfFH2O61n0evGbir7E9Sx6k/gt
RV/mfiB6pfiNRV/geha9RvxA0Re53kVvFb+16Ctcz6L38Qwg+jr3D/5P4ncT
fYPrX/QO8duKvsr1Lnq3+B1EX+N+J3q5+D6iz3P9c1zF7yn6Jtc7x138ONG3
uV7xw/UqOonrn3Vz/Yu+w/WPH65/0Ylcb6yT6030Xa5v5sX1Lfoe9xf+D+L3
EX2L+wXjcL8QfZ/7Bf24X4h+wP0AOfcD0Q+53kU/4nqHst5Sca2l9Youkile
6rzaXPpPRW/nfiG7L7lfiH7C9Sz6C9ez6OfcD0S/4X4g+inXq+h3XK+iU7g+
ReeR/1dEp3K/EP2R+wXXGdez6GyuZ/xwfxD9nfuD6BfcT0RncD8R/Yr7g+jf
3B9Ev+b+Ifon9w/myfUv2l7jvSH6Ldev6Erifxb9lfgn2kH8e6Lfc/2LLir+
I9EfxE8R7ST+U+ZJ/BRdUPw7rIvrX3RJ8V+I/sT1Lbq8+O85LtwPRJcR/43o
z1zfoquK/130N65f0a7ip7NOrnfR1cXPEv2D6110TfGzRadxv9D/ZW3x84r+
yfUsmovvLDqT61m0Jn4Z0VncD0Q3FN9B9C+uZ9FU/GKiM7jeRRviVxD9m+tZ
dGPxPURnc/8Q3UR8T9H/uP5Fe4lfRfQfrnfRvuK7iv7L/U50PfELiE7n+hcd
LH490XY6n3LRLcVnovOK7y+6g/iNRRcQXxcdJr4mOp/4luhw8U3R9uL7im4n
vo/o/OIHie4kfqDoguIT0c3Et4nOI34z0V3Ebyq6kPihoruL31J0YfHbiO4p
fmvRDuIv57wm3ol+rPkP13n/o+LDiHg+uEo2N5bmc/1m2FrPZWtLP1x0oPQj
RdcXv338XkC+Dv1D/0Cue0tp/pZEcxOtSL9r/F7gd8Z6DfuhP78j0obt0C+u
8Xcv7f8m9d9RtE36neL3yJLSjynN35b4d8qGDduhX0b6PUqPd6f0+4k2pd8/
fl+MES3E7xG/f5aX/Z6l+XsS/26pSb9X/H7hd1LecD/skdfF7x16frc0Gh4H
/yvJ39jS+vvlb1Xxe5Ue/6HEv4N6yf7A+D0E7S3+oOC7yn7v0vyjiX8n9ZX+
0Pi9dKRof/FHxe+tNWW/b2n+KdmvLn4f8YeJfzzx77KNG+6HPb/jNhF/bPye
43fWYPEnxO8t6BDxJwaP3UDx/wv7teV/v9L8s4nn1a/h8ZjfetLvX7r/C9Kf
wnGR/tT4/ZVKf4D0Z4p/TfoNxY8rrX858e+6LWV/Rvy+gw5t2B6e33nDxJ8T
v/f4XbdZw+PgH/nW4s8N/RSdjweW5icm/l04XPoLqv59OIeKvzD47TSfE2U/
SfwfiX8nnS79B/F76RLRkeIvrfr3Y1P2h8j+CvHvyb4Uf3Bp/buJf0fuIPvx
Vf+e7CP9YdLfIP6jxPJRDfdHfz2/8xrW83uX36U7ib+66t+nvdT/UPW/RvwH
iX8X79JwP+yxG92wHnt+t+4u/uaqf78OUP8j1f8e8Z+pfz/xh4u/RfzkxL9r
95T97VX/voWOFX9H8PgZ07A9/jZW/yNK6z9V/7v5Hdewf34P87t474bl8Pwu
3k/8/VX/PobuL/6B4AfK31Gl+S8S/24+QPqHq/79DD1Q/CPBbyr7Y2T/uPhv
Ev9uPkz6p6r+/czv2oPFT6j69y30kIbt4bE7XPzTYf+c6FHin6/69/aW8v+/
0vz38r+5+GNL23+b+Hf5kQ33w36w9EeXnt9XiX/nHyP9S1X/3v9H5+Nx0r8s
/tfEv+NPlP6tqn/P8x7gOPGvVf0+AHq8+NeD31r+jy/N/5y430nSvx39GefY
hv0z3gjZn1Ba/1vi9wCnSP9u1e8DoKc2fL7DV2V/UOnr4W3Zj1J7P8WPHUQ7
Zr4OzpD9h3E9HC3ZRdItr3ixTOr3DudK/1nV7x94L3GW+MlVv5+Ani3+k+D5
3X+x+G+r/v0/Sv5OLq3/S+PvLP5U8V+L/zux3/Nk/3n45z3FBeK/qvp9BfTC
hu3hd1L/U0rbz0w8ziXSfxfj8Z7iavHTqn5fwXuOy8T/WPX7Dujl4n8Kfnf5
O700/5/87Sr+tNL+/k38HuQK2f9a9fuQPaQ/Q/rfxM+TWn5lwzx6xr1G/J8x
/ljZn1many/1e5PrpJ9R9fsT6PXiZwa/t+zPKs3Pn/q9yi3St6v5/Qr0VvHz
BP+P9DeJ/7fq9zf7qv/ZpfkF1X/5QvfQ0vaLij9A+nN5FuF3eOr3MHep/0I1
v4/hPc3t4tvX/L4GekfD9vC8J7qx4XEZj353i184+vMe517xHWt+n9NJ9EHx
S9T8Pgf5feIXDf2hms/5pflOqd/7PNBwP+wPl/6C0v07S3+w+PNKj7dY6t/F
D8t+qfh9DH1E/NLBHyn7C0vzS6X+3fyY9MvF7+edpTtA18No5iDb7fV3Uunr
4c/E75WekP1KNb9fWk30GfFdan6fhPxJ8SuH/lj1v7g0v5zGW1P0JenXqvl9
Eu+hnm7YD/15z/Riw3boj1P/S0r7X0H9u4s+L/3qNb+vOkH6S0vzK6V+j/Vc
w3boT5L+stLjrSJ9Kvq29JWa3z+tI/qq+HVrfj92Cs+QpfnVUr/Xel36DWp+
v8V7tFca7oc98jfEbxh63mu91fA4+D9N/saX1neVvzPEX1F6/O6p35NNlH1R
8/sy6Lviq8FnOl+vLM33TP0e7T3py5rfp/US/Uh875rfx50v/1eX5teW/Tni
r+I3gvg1U7+3+7Dhftjznm+y+H41v+/jPdwU8QNqfh8H/Uz8JsFj94n4jcL+
Qvm/pjS/bup5vd/weMzvYumvLd1/fekHi34p/ZCa389dLv310m8hPpH+UvHX
ldZvmPq939ey37zm93/Qbxq2h+c94Lfit6r5fSDv/b5oeBz8I/9O/LDQXyH/
N5TmK6nfG/7Q8O8Efh9wHUxo+H7P9cB79O0afi7ieYj3iD/zfF/z+8RNFO9m
8LzC72f5u07+b+b5Xfq6+GvE38Tzvvhq6veMv/E8X/P7xpukv5Xnc/Gt1PLf
G+6PfozojIb1vA/lveU0fk/U/P7yBvW/hd8D4hup35v+1XA/7LH7s2E99rzX
nMXzf83vN+9Q/zt4Hhe/kfrfIv42nu/F90793vNfnv9rfv8JnS1+/+Dx83fD
9vgbqvP19tL6/up/oOg8TfvnfSnvTds1LYfnvel84g+t+f0ptL34w4K/W/O5
szQ/IPV71QWkP7Lm96vQBcUfFfz9sr+b53fxg1O/V+0o/Qk1v1/lvefC4o+t
+f0ntEPT9vDYLSr+xLA/RbST+FNrfh/7sPzfW5rfXP4fFH9PaftNU7+3Xbzp
ftjfK/1dpec3MPV74M7Sn1Hz++BHpb+P3wvit0z9nnc56S+o+X0v74mXFn9O
ze+LocuIPzf4Cep/f2l+q9T9+CZ2YfRnnCWb9s94T8j+gdJ6vpnxnnhF6S+p
+X0xdCXxlwb/lOwfLM0PT/1edVPpJ9f8fhW6mfhPgn9G9g/xe0H8tqnfS3eX
/vqa30/z3rqL+Ktrfn8N7Sr+muB5L9xT/O01vx9+Tv4eLq0fKX/76fx6lOd5
8buk9ru67G8I/7zHXkP8zTW/z4au2bQ9/Avy90hp+x1Sj7O29HfEeLzHTsQ/
XPP7bN6Dryv+7prfh0PXE39P8K/L34TS/K7y94r4x0r7G536PfkGsr+/5vfl
b0r/OM//4ndPLd+waR4946biH4nx35b9E6X5PVK/V8+kn1Dz+3VoLv7x4CfK
/snS/NjU791L6Z+r+f07tCH++eCfEq2Jf7rm9/uT1P+p0vze6v+++KdL2+8r
/kPxz/B8L37/1O/p+6j/azW/r+c9fkv8SzW/z4f2atoenu8I1abHZTz69RX/
evTnPf9G4t+q+X3/u6KbiJ9U8/cu5BuLfzv0n2g+z5XmD0r9XWxA0/2wnyL9
86X7HyL9x+KfLT3eAam/mw2S/Qc1fz+DDhb/YfCfy/6F0vxhqb+jrCL9+Jq/
p0BXbfp8h/9S9i+Wvh6OSP2e/X/Srxbv27+SfJj4r2v+3vAZ1734z2t+P3um
zu+XSvP/U/8fRbeT/qeavzfwnWKrpv3Qn+8Q2zZth36qxn+5tP9j1P9brlvp
v6v5e8b30r9Smj8u9XeObZq2Q/+j9K+WHu8E6WdwnUk/s+bvE79y3Yj/rebv
Jz/L/rXS/Empv3vsKP20mr9/8J1l+6b7YY98J/F/hp7vHjs3Pc4c//L3emn9
KfgT/0bp8U9L/R1lN9n/U/P3FOju4v8Nfprs3yzNn5H6O8se0rer+3tLe9G9
xc8f32tmyP7t0vw5/B4R/xa/D8Sflfq7zl5N98Oe70D7il+o7u9BfKcZJ75j
3d9roAeIXzR47PYTv3DYz5L/d0rz56We155Nj8f8/pF+Yun+F0jfSfRg6Zeo
+/tNOz1vTOL5ne8qrE/275bWX5T6u9Chsl+q7u9D0MOatofnO9ER4per+3sR
34UOanoc/CM/Uvzyob9V5+N7pfkrU39XOlr6ler+vgQ9RvzKwffQ/KbyvCP+
idTfHbZo+jzn/OY6OE58l7geFpb9hzy/i79G9guK/6C0/qrU36FOkH33ur9H
LSr9xzyfi78htfzEpvujX0f09Kb1fC/ju9bJ4tes+/vWIur/Eb8HxF+X+rva
aU33wx67U5rWY893rzPFb1D3968l1f9TnsfF36b+i4ufzPO9+JtSfxc7R/Zp
3d/HoOeKrwSPn7OatsffEur/SWn9Lepf8H9v2j/f0/iudn7Tcni+q10kvqz7
+xr0YvGN4JeWvyml+TtSf3e7VPpedX9/g14mvnfwy8v+c57fxd+T+rvbVdIP
qPv7G9/FxovvV/f3MegVTdvDY3e1+E3CfjDHVfyQur/XrSz/X5bmH5D/FcV/
Udr+vtTf9a5tuh/2y0r/Wen53ZX6O+EN0m9e9/fCF3U+fsXvBc631N8Bb5N+
eN3fA/mOeLP4rer+ngi9Rfyw4LvI/9el+UdS97td+hHRn3FubNo/43WX/Tel
9RNSf0e8U/qRdX9PhN7V9PkO317275e+Hsan/h19oH5P7xK/p/nd8EvDvwf4
/bCm7L/l9wLnQ+rvlg/J35i6v1/yXfN+8bvU/X0T+oD4XYPnu+Hj4ver+/th
T/n7rrT+GX6/iv+B53n+P6n9Piz7PcI/3zkfFb9X3d87oY81bQ+/jvp/X9r+
udTjPCH9/jEe3zlf4Hm87u+dfCd9iuf7ur+XQp/m+T/4Nvn7qTT/ivxtIP7H
0v5eSv0d9Vl+D9T9PTWV/mee/8W/llr+XNM8esZ9kef/GD+T/S+l+TdSf3d9
mef9ur+/Ql/heT/4Qva/lubfSv1d9k2e3+v+Pgt9i+f/4E/guPP7oO7vvzX1
/600/476f6Xz8/fS9h9w/Un/B8/39E/9HXcSz/N1f8/lO+87/B6o+3svdGLT
9vB8Z36t6XEZj37v8fwf/fkO/IH4C+r+HnyJ6GSe3+v+HjxHzu+B0PfVfP4s
zX+c+rvxx033w34j6aeX7v+J9L3FTys93oepv6t9yvNP3d/XoFN4/gm+v+z/
Ks1PSY27+Jzn/brxF5+Jdtb18Hnd32P3lP1CDfPzVvxd+it+L9T9ffpm0W95
fq/7ezTyr3neD/0g9Z9Zmv9S490t+jPP53V/j+Y79tSm/dCf79Q/NW2Hfoj6
zyrt/2t+D4j+wO+Bur93byb936X5qam/g3/ftB36LaT/p/R430k/QfQvnsfr
/n59v+hvPN/X/X19qOz/Lc3/kPq7+B/SP1z393G+w//adD/skU/j90Do+S4+
velx8D9M/maX1v8kf9uI/6/0+L+k/s4+k+ftur+3Q2fxvB/8PFU9UzTM/5n6
O/w//F6o+3v8S6Lt9P96ue7v+TvI/7wN89Nlv534efiewDpSf/f/r+l+2IMT
mFf9X6sbL8B3/PnFv1X393zoAuLfDh67+cS/HvY7yv98DfMzUs/r36bHY36j
pW/fcP9Z0r8rurD6T6r7+/5u0i/A+3zxs6XfRfz8Dev/SY0bWET2H9SNH4B2
bNkeHhzBYuIn140nADewUMvj4B/54uI/Cf0Y+V+wYb5dxbiDJVo+7znfuQ6+
aPp9EdcDOJR7xO9YNx4FHMJSsv+qbjxCd2Kz+NVLf5/fR/478H6f48b9WvzC
fA8Q375inMKysv+2brzCOOk78j5efIeK5cu13B/9r6KrtKwHTwHuYQXxP9aN
f9hP/Rfh+wDrrhh3sXLL/bDHbsWW9diDi1hN/LS68RGHqv/ivI8X34l4IH5R
vgdwnCvGTXST/Yy68RPQ7uJnBo+fLi3b428Vna+LNazvzPOy6Bot+wdvAe6i
R8tyeHAXa4lvVxp/Ae0pfp7gj9B8OjXML1kxLmMd6duXxmdA1xU/f/DHyL4z
7/fFL1sxLqNN+o6l8RngJtYXv1Bp/AR0g5bt4bFLxC8a9p1EM/FLlMZzHC//
SzXMryj+f+KXbNh++YpxH5WW+2F/lPRLNDy/pSvGkRTSL1UaT3Ki9Evz/p9n
kopxIk3pVyqNFwFnUhe/XGm8CbQUv3zwJ6v/Mg3zq1bcryX9ytGfcaot+2e8
U2W/bMP6LhXjTHpLv1ppvAm0j/guwZ8u++Ua5rtVfB3c2/TzENcD18HSLZ/f
XA9nyn75hq+H1SvGtQyUfp3S+BZwL/3Fr1ka/wIdIH6t4MGVbC4+LY0vOVv+
VmhYv4b0dZ1fK/E+n/9jxX4HyX7d8A8OZoj4DUrjYaCbtmwPf678rdiw/VoV
j7OF9JUYDxzMCPG9SuNhwNEMFV+UxtNAtxJfDf4S+VulYX4D+btQ/MoN+1u3
YpzN1rIvS+NtLpN+Vd6/c15WLN+mZR49424rvneMP172qzXMpxXjckZK3680
Pge6vfiNgr9S9l0a5rOKcTujpR9cGr8D3Vn8kOAHiO4ofpPS+KCr1b9rw3xB
vBffrWH7GvFdfHfe73MeVozzGaP+W5XG+4AD2lX85qXxQNDdWraHB4c0quVx
GY9+e4gfFv3BCY0VP7w0Xmik6L7ity+Nl0O+l/gRob9Z8+nRMN+rYlzdPi33
w/5W6ddouH8fnjfEr97weM2KvyvvL/sdS39fho4Tv1Pwt8t+zYb5fhXjsPq1
fN/nfg9WYRPZfZ4Yq8DviIOk37X074nFMuORwCU93+b9DuCLOjO3xHhHfl/c
q+fSG1PbblM1lgkME/sdwBMtx3vzxP3oD07phTbL0YM7eqnNOsYA2wSGif0U
4JWW5jtC4jYysEpgmJAjA9f0Ypt9MSZYKDBM7I8AP9SF97KJ92+AV1qR9+KJ
28jAJoFhWiUz/ggc0itttsMGnNPLbd6fgR67BxP7xT84pVfbrMMGbNPeMTZz
ANsEhql7ZnwSOKXX2ry/Ax75hMRtZGCZwDCtkRmPBC7p9TbvFwGv1JP3pInb
yMAmgWHClj0iYInAFGGHDTinN9R/3cz4I3BIb4rfIDPeCNzRW23ePwKP/KXE
+1ewp9/zidvIwDKBYTokxmSeTybuiw+wT2CY2D8CPinh+CTGLrEHBSzSmaHD
BuwRGKYssw04p3fabAuP/A31vz/wSOCS3m2zX3yAg3q7zftZ0GN3c+I2MrBM
YJgezo3PAKcxqc37XeCR354YuzQxsBxgOqbm/j7Nd+qpbd7/Aj7pMcnvSoxd
Ys8L2KMrQndxfMsDw/REbhtwTu+3GbvEnhywRmCU6Iseu3sT67B5TvzD4p/O
jVcCt/RBm9vsuQGbBEYJO+zBRX3YZh029HtA/V/MjU8Cp/RRm7FL7LkBSwTG
CB17dMAigUl6JTceCVzSx23erwOP/InEtvTB72OJddiAbQLDhG/GeF36pxNT
eHBTk+Xvrdz4JHBKn7R5vw888ucSt5GBZQLDNDE3Hghc0Kdt3g8Ej/zFxNgl
9uCARQKT9GFufBE4o89k/15uG3BOU9psC4/8lcT7hbCn3+uJ9wuBV5os/q3E
bWRgk54PW/qAdQLDhB024Jw+b/PcmCPYKjBMnwZeCdzSl21us4cJbBEYoy9z
44vAGX0t/ee58UnglL5q8/4meOSTEreRgWUCwzRnP1NpP+8n9s0YjPtOYh02
YJvAMH2d+xwHp/dNm891eOQfJr4WuCbA8oFh4jznnAaX916b9z9xPXBdfJwY
u8QeCb5l8037h9x4IXBD38n+u9x4JHBJ37Z5vxU88k/U/5fc+B9wQD+0WYcN
2CYwTGCX2FMFFglMEvuz8M84U9T/p9w24Jy+b7MtPHJiGrb0AesEhon9UozH
uF9K/2duvBC4oZ/V/7fc+CRwSj+2ef8WPPKvE7eRgWX6KXzhEywUGKY/cuOV
wC391OY2e7zAKoFZoo0Mu6mJ93vNwSvxXi1xGxlYJjBMf+XGJ4FT+qXN+8Hg
kf+QRLtqLBMYpr9z44/AIf3e5v1i8Mh/Sbz/DLzSTN6TJW4jA1v0b9jSB6wT
GCawS+wpA4sEJqldYTwQuKBp8j87tw04pz/abAuP/PfE4zAGOKlf27wfjf74
mSb9vIXxSOCS/mzzfjTwR+0ln5F4vxp67KYnbiMDywSGCTvswS1Nb3MbH2CZ
loixGBOsFBimBQrjk8Ap/dXm/T7wyGclbiMDywSGaaHC5zg4vRlt3g8Gvnst
yVdOfS1wTYDlA8PUoTAeCVzSzDbvhwNf1FHydqn3z6HHbnbiNjKwTGCY2A8H
nqiT9O1T96M/OKVZbZajB3f0T5t1jAG2CQwT++3AKy0mu3lTt5GBVQLDhBwZ
uKa/2+yLMcFCgWFi/xz4oWVk1yH1/j7wSp3FL5C6jQxsEhimpQrjj8AhzW6z
HTbgnP5t8/499NgtlNov/sEp/ddmHTZgmzaMsZkD2CYwTMsFPgmc0jyJ9//B
I++Yuo0MLBMYphUL45HAJc2beD8heKWVJV8idRsZ2CQwTNiyhxAsEZgi7LAB
5zQf+PPC+CNwSO153iuMNwJ3NH/i/YXwyJdOvb8Re/otmbqNDCwTGKZ6jMk8
F0/dFx9gn8Awsb8QfFI36ZdNjV1ijyJYpC1Chw3YIzBMqxe2Aee0YGJbeOTL
q/8ahfFI4JIWSuwXH+CgFki83xE9diumbiMDywSGifOc8519DQsnvtdzPXBd
/JP4uZ/nf74zbJ7YlmsErBN7INgfCT5pbdmtmhq7xJ5IsEc7hW67+FbBN4t1
C9uAc1okMXaJPZtgjcAo0Rc9dl1S67DZUPzq4tcvjFcCt9QxcZs9mWCTwChh
hz24qEUT67ChXzf1Twrjk8ApLZYYu8SeTLBEYIzQsYcTLBKYpErgkcAldUq8
nxMe+VqpbemD3zVS67AB2wSGCd+MUUi/TmoKD25qCfmrFcYngVPqnHg/KDzy
9VK3kYFlAsNUFsYDgQtaMvF+UXjkG6TGLrFHEywSmKRehfFF4IyWln2zsA04
p6US28Ijb0u9nxR7+qWp95OCV+ojPkvdRgY26dSwpQ9YJzBM2GEDzmmZxFgG
9lSC7QHT0K8wXgnc0rKJ2+xxBVsExmhAYXwROKPlpd+4MD4JnNJyife/wiOv
pW4jA8sEhon9rvTHT5naN2MwbpFahw3YJjBMAwvjk8AprZB4/ys88mbqNjKw
TGCYWAtr2lv6naQfXBivBG5pxcRt9syC5QDTAfaIPbdgk8AgbV4YPwSOaGXZ
b1rYBpzSSolt4ZH3Sb0/F3v69Uu93xb80pbiN07dRgY26ZawpQ9YJjBK7KcF
z7O97LdITeHB+XTXeMMK443AHa2WuM0eW7BMYJBGFMYbgTvqmnj/LjzyIXwv
KIxfAsfUJfG8mBM4q1UTY4/Y4wsWCQwSvhmDcTdJ7QufYJfAMG1XuA+4pW6J
+8Ij3yz1cef4g5NZJ/FaWCPYJTBLowrjj8AhrS79ToXxR+CQeiTeTwyPfFjq
/cnY029o6jYysEVPhy19wDqBYQK7xJ5jsEhgknYtjAcCF7Qm95vCNuCc1khs
C498m9T7k7Gn34jUbWRgl8AU7V4YjwQuaa3E+5fhkW+Xuo0M7BKYpT0K45PA
KfVMvL8fHvn2qdvIwDKBYRpbGI8ELmntxPv/4ZGPSt1GBnYJzBLnMuc053mv
1Pca7jlgJcEk8i6Id0K8R7oxMXaDPbN8y+abNvuFwWOcq/4npsYWsWca7BEY
I7BK7DEF2wFmaVxhG3BI6yfGErFnGmwSmCL6osdut9Q6bA4Wv6f4Awvjk8Ap
bZC4zZ5ssElglrDDHpzShol12NBvDN+HC+ORwCW1JcYOsccabBEYInTsAQeL
BGbp8MJ4I3BHSeL92/DI90ltSx/87pVahw3YJTBK+GaMI6XfLzWFB7eUyt/R
hfFI4JIqifeDwyMfl7qNDOwSmKVjC+OPwCFlifeLwyM/MDVWiT3nYJHALJ1Q
GE8ErqiQ/XGFbcA15Ylt4ZEfnHo/O/b0OzT1fnPwRieJPzx1GxnYpUXDlj5g
l8AsYYcNOKVq4rkxR7BLYJhOKYxHApdUS9xmDzrYIjBKZxTGE4Erakh/WmE8
E7imeuL97fDIj07dRgZ2CQwT+93pj59jU/tmDMY9MrUOG7BLYJbOLozHAJfR
TLw/Hh758anbyMAugdnYt/A5DQ5vvcTnNjzynVNfC1wTYJfAKF1YGE8Erqg3
v38K45nANfVKvJ8eHvnJPO8XxguBG+qbWIcN2CUwTGCb2PMPFgkME/vz8c84
p6r/xYVtwEH1SWwLj/z01Lb0AbsEhon9+4zHuGdKf1VhfBA4oY3V//LC+CNw
SP0S7++HR3526jYysEuV8IVPsEtgmK4ojIcCF7VR4jY5AcAqgWGijQy7c1Pn
B2B85nF+6jYysEtglq4pjP8BB9Q/cf4AeOQXpm4jA7sERuiGwngicEWbJM4f
AI/80tT7+8E3XSf+4tRtZGCXNgpb+oBdApMEVomcA2CRwCzdUhhvBO5oMO/X
CtuAaxqY2BYe+eWpx2EMcFUDEuc7oD9+ruD5sjD+CBzSkMT5DMAX3Sn5tanz
IaDH7urUbWRgl8AsYYc9uKRNE7fxAXZpRIzFmGCXwDDdXfieDi5vs8T3dnjk
16d+7ucZn30KHRLf5znHweG1EseHng3vk+abQSG6lvg7pb9Q+tUy7yd+Nvf7
S/IvgBd6UH5uTZ2fATzS/eJvTt1GBnYJjBL5D8D/PMpzdOp+9Ad3tGViOXpw
Qlsl1jEG2CUwSeRrAN/0sOxuT91GBnYJDBNyZOCghib2xZhgl8Acka8BvNBT
PKemzvcAPmkCz9mp28jALoFZeqIwHglc0taJ7bAB1zQscT4I9Njdm9ov/sEl
bZNYhw3YpcNibOYAdgnM0jOF8UjgkoYnzh8Bj/zB1G1kYJfALD1XGH8EDmlE
4vwS4I9e4DkudRsZ2CUwSdiSwwIsEZgl7LABt7Sd+r9cGK8Ebmkk8bsw/gcc
0PaJ81HAI38ydb4K7On3eOo2MrBLYJiOjzGZ58Op++ID7BKYIvJZgEd6nee8
1NijOTktKsYgocMG7BKYpTcL24BTGpXYFh75s8THwvgjcEg7JvaLD3BPOyTO
D4Aeu+dTt5GBXQKzNLHwfh729eyUOH8MPPIXU2OVyCkBlgPM0vTC+AtwGAck
zq8BHmkSz0GpsUXk1AB7dEvosAG7BGbp/cI24JB2TowlIqcG2CQwRfRFj92r
qXXYfMxzhfgPC+OTwCntkrhNzg6wSWCWsMMenNKuiXXY0O917u+F8UjgknZL
jB0iBwfYIjBE6MgRAhYJzNKUwngjcEe7J87vAY98Ympb+uD37dQ6bMAugVHC
N2N8TtxPTeHBLY2Rvy8L45HAJe2ZOF8IPPL3U7eRgV0Cs/RNYfwROKSxifOJ
wCP/KDVWiZwkYJHALH1fGE8Ermhv2X9b2AZc016JbeGRT06d7wR7+n2aRj4S
9s8Sp1K3kYFdejts6QN2CcwSdtiAU9on8dyYI9glMEw/F8YjgUvaN3GbHCVg
i8Ao/V4YTwSuaH/pfy2MZwLXtF/i/CfwyL9K3UYGdgkME/lQ6I+fb1L7ZgzG
/SK1DhuwS2CWphU+x8HljUt8rsMj/zb1tcA1AXYJDBPnOec0OLzRifOpcD1w
XXyfGqtBjhG+ZYPZmFUYTwSu6CDZzyiMZwLXdGDifCvwyH/k/CmMFwI3dEhi
HTZgl8AwgW0iJwxYJDBM5G/BP+P8rP7/FLYBB3VwYlt45L+mtqUP2CUwTOR3
YTzG/V36+avGB4ETOkL921WNPwKHdFji/C/wyKelbiMDuzQzfOET7BIYpvmq
xkOBizo8cZucMWCVwDDRRobdX6nzxzA+85iZuo0M7BKYpQWrxv+AAzoycX4Z
eOR/p24jA7sERmiRqvFE4IqOTpxfBh75f6nzv8zBN4n/N3UbGdilhefalsYu
gUkCq0ROGrBIYJYWrxpvBO7oWPlftGobcE3HJLaFRz5PxeMwBriqoxLnw6E/
fubDZ9X4I3BI/0uc7wZ80ZKSL1hxvhz02M1fcRsZ2CUwS9hhDy7puMRtfIBd
WjnGYkywS2CYlq4ajwQu6fjE+XLgkS9ccRsZ2CUwS8tWfY6DSzoh8f5pno94
Tlqn4muBawLsEhim5avGG4E7OjFxfh7wQityXlScvwc9dotW3EYGdgmMEvlx
wP+sxnGtuB/9wR2dlFiOHpzQqYl1jAF2CUwS+XzAN63MeVNxGxnYJTBMyJGB
gzolsS/GBLsE5oh8PuCFerCOivMBgU/qyv+p4jYysEtglrpXjUcCl3R6Yjts
wDWdljhfEHrslqvYL/7BJZ2RWIcN2KVGjM0cwC6BWVqzajwSuKQzE+cXgke+
UsVtZGCXwCz1rBp/BA7prMT5h8AfrcO4FbeRgV0Ck4QtOY7AEoFZwg4bcEtn
q/96VeOVwC2dI36DqvE/4IDOTZyvCB5594rzGWFPv64Vt5GBXQLD1D/GZJ6r
VNwXH2CXwBSR7wg8Upv0PSrGHpHzCyzS9qHDBuwSmKW0ahtwSucntoVHvqb6
Z1Xjj8AhXZCE34ZxT+clzo+BHrueFbeRgV0Cs8TvAM538EgbV3yv53rgulik
4m8PYJDA8oHp43cAvwHYp7BFYpwRvy/uzY03IhdTp8zYkOHx2wMbciXxG+S+
3Da0kZHbFWwRuZLIvURf9NiBH0GHzYO58UfgTsjnhG/GoL1E5lxO4KGwwx6M
E/gpdNjQDzzLQ7nzOzEWY5JLFmwUuZjI1YRuqcxYFXJAgVshnxRtZPcF/3DM
D1v64Jfv9+vH3Fkb+Cp8M8YjufFXUHgwVuCtHs2dH4qxmcOymXnk4FloIwML
s2PgBcg3RRvZQ8E/FuOT+xYsFbmiyF31eO78VbSRTchtA4YLvBi28MjBX62Q
2Z5+4GGYB/mxnoj5VGJuzBX8F7b0AVtDjqwnwp42srY4Nhxr8GRP5s7vCyYM
fBhtsGDkoiKXFbga8l+Rzwp8zVO581uhw2blzDxy8Di0kWE7JtZL/6dj/vhm
DMYFb1bE2jgW4NGeyZ0PGEwZeDNwZvDIwZvRRkZuLHJvgYsh3xR5p8DHvBk8
cvAz/JbmNzXYInJxPZ87fzAYNfBx4InIz4Xu4Vgf/HOxHnA/5AMjXxf4n3qs
lbWDdyOXV7fMOmzAueGfccC7vZDbhrxf5OfCFh45eCNs6YMOm2djvBfj9z84
JPJ9kfcLPNJLufMjg5kDPwdODh45eDnayMjlRe4wfOGT4wUe7+Xc+cTQYUO7
R2bfjEEbGXaTY/6M/0rMt3fMnfmC13s1d35mcHHg4cDdwSMHf0cbGbnGyE0G
Por8X+QBAy/1cvCvx3hrZc5f9lpuvBRtZNjOzR1GH+YO3o9c0mD7yC1G7jL+
/+Qvo43sjdw2YAbBD2ILjxw8IOMwBnNjjutk7v9mnD/gtMifRj408FrgBslv
/XZu/OBroX8r5ts/5o4v8InYYQ+GEDwhbXyQ64zcaozFmPhmjHdy51tDh836
mXnk4LloI+NcPzbOF85xrgX+x8QOnpnAshJDBsZaOBbgF7/InX+DPBzkH2vL
nM9tUm78GLhC8mm/mxtfSBsZudbI/QZOkfzY7+fGK9KP/uiwQY4ejCP4R3SM
AfbshFgf+eLei/UMibWxVvCT74UeW/rgizHJ/UbutjxzPu+PZDeR+1/mfG4f
5Maj0UYGto0cb+DcyCdHGxl22OALn5NC/2GsH7/4B4cJ/nLzODasDbwmOubw
ZuLccx/nzj9HG1mRmUf+RZvbyMDWkZsO/Bz56WgjA5e5VcRo4hdtZOTSInfd
0Fgbcz0z4jE2Z0e8/SR3fjts6QMOjnx25LUDD1fPzCMHj1fLbE8/8Ha0kWFL
nw9ifpPjeNIXH+TCA08KLm6biMnEN3LjNTJj9ciNhw4bctmRO++z3Da0kWEL
j3wu/o98evTFx1Lh//yI75+E/vOY74iYO2sFr0csJj/7xRF/m8EjJz7yHMQz
D+9d+R7Hec05DWYXvG8r8/XAdQE+cGTMjbmCZ0WHDVhDctaAO8SGNjJy9fXO
jCUcH+tF/2WsDx02X+XG0xKbyRd/ecRj2nOwrolz/2GHPW1kvcKefsRPcIvk
/2MsxiTXX9/M2ERy+Y2KtXBtg88lFpOv/qqI332CR058+yL8fR3rR4cNuQbJ
JYhvxvgmN54RCo8OG3CR5A9kbObwVfBTY72jY+2sBfwusZj8/NdFvO0XPHLi
HbkJN8qMlSRHIbhJ8hvSRvZtbhvyGJJ/EFt45N/F/LD/LuYLrne3iNHEL9rI
yD1IrsNdY22sBXxyt7C/KeI9c2OOjMWY3+fOj0hffNDunxmbeXPET/L93xbx
Gtwm+Q/RTYn5w/8Q8x0Tc8c/eOQB0R8/xEN8MwbjgvdEhw25GMm9+GPuPQ20
kbG3AR45+FKuBa4Jzgfu+eBEyc/I3gfwot8H/1P4Zy/v5MJ7d3kffmXhfAt8
L+L7ETjmvSImE++IXdQvuC/i4+DgkRM/f86dz5G8juRnHJSZRw7eFF/4RHdn
rId8kL/E/PeJtbA28Nu/hJ78kOBZGYsxyZ1Irkhwz+MiRs6JL5nzR/6aG59K
GxnYVnJJcm+mXsKzcT9eP/o/FM+T9KMPvhmDeZN/8reY/2/B4wuf9GUO5JYk
F+X+sVbWB76btXMMmDtr+D13vkps6bNZZh45+Fxw3QdFDCU+MR/yWf4R6zkw
1sbcwF//EXryXk6N+E7/xyKegrslnyV5LcHfomMMclOS+3KLzPkvp+XG39JG
hu2EmC/9/4z5EWupP/FkxFdwuuTHJE8meN0tQ48d8YQ2MnJjknuTtbJm5sqc
h2bOxzk9N34WCo8tfWhjg2/GmBbj/RXzPTzmznrAqx8Sx5JjC16e3Kw7Zsba
fhD9WSNrp89WcT5wXhC//82dL3MOfpd4mTl/5wzJf2tzGxnYYnJ6bpM5f+es
3Phg2sjAIpNrk/WQL3RmrO+oWCtrA28/M/T4wie1P8DGk7uT3KD4xSdtZOiO
jhhOfAT3TD5PxmJMcoNumxmbTG5QdMMz5xIFj088pp7IqxF/WTvH4MfEuUrp
iw+OA+unLz4YB7w1fcHykyuUXKQjwh9+vw68NPlIGZs54Ad/2NKnFvN/MZ5X
ZoX97Dh+x8exZK3g/8l9OjIzlppcptQ2AdtP7l1yo/6X24Y2MnQnRAyfE98z
67EDf80+l5MjhhOv+D/z/8Y3Y5wUa2eu7CfoHfYTI/7Sxge5HMmVukPmfKnz
FMZnsw/gtIjRxCN02IDtJpcqOG/yqdKeHs8jzPfNeL44NebKWibF+pDRj/n3
Df/vR/ylzZjkQiUX8XyFz3nayJgXc2CuzJnzmHOY/zX/80My5+dcoTAemGuF
/vgBP44cPXk8yY95RqwVX+DBicfUl/k44vXZc/sm3t9APKPezJSIh9iyd4Jc
q+R+nb9w/lfayHYKf/glXoJbxyd5YcGvzxf8AjE/+o7OrMNm5xiPcYlvxEfq
1XwZ8W/BwvlnyUNLvthdMvPIwbOTy3WRwrlb2f9ALlnmyNzYX4FvxqAvPsAJ
Y0PeWfDC+MInbWS7xvjMg/g2f9jTD7w9cz8rxoDHlj7kiiV37cKF89fS/jfi
KfVwpkY8BGdPPlvy2s6O9cF3iPXQd7fMurm5b7Fh/uw3IbfumMzYfXLf7h7+
GYd4x7HAhjy8HBNsL45jBL5+Dn6/4b74oM2cmSv7RciVu2dmrD65conF1Av6
IeLnHsEjJ74x1wvCB/sBFi3sg7y75MfFlj60keEbPXbsFwD/z/+QsRhzkeAX
i/kuHPPtGP45lzmn28f12z54YsWMiM/UL/ol4iv4fvLjkq+W/QOLF87nS15f
8vHulZlHzv6AJQrnDyaPMPl398nMI58d+x3I90veX/ZDLBp8p1gPvvCJDhv2
yVwVMZr4RxsZvn+PeI7sj4j3jMWY7G0gl/B+mfMFL1l4fwLzJL9w55jvNTF3
1sL+nLGxfo4D8Z9+9CfvMPmAO0d/fDMG+2CujZhNvBsa/F/xfEBf5sBeCXIV
o6MPvvB5Zfwv+f+yn4h9FeQzxpY+SwS/VBy/cZnzBy/Nd2/53z9z/SliNPGa
NrKFU+caHhb6vyPe0o/+6LAhdlN/6r+Ip+gYg/81//Ml4/+/TBy/m+JYMv85
OZOjP36IZ8sWzrdM3mXyIxNfqV/FPiLi44GZ9dixn4M2MvZ+kJv5+jhX+P+y
/+mgzPma2R/CfhEoPLb0oY0NuZnZ33RwjMe4xHPayLiXc09nrsyZuTFH/tf8
z/n/c05zL+CewLXPPYBYQMxgbwe5nNk3Qj2rwzLvH2Ed5HdeMdZzR6wN/+yv
Ip6Q33nliDd3R+xhPuxfYp/UnRHziXe0kZHLmdzSI0PPnifi9V0xNntfyB29
cvinjQwdNisVnh+xmPpg7LEi/t4XOvyz3wode63IDU3u6VUK55+mjaxr4fy2
7D9hPwp98bFq+D88/M+J+W3ue0TmvTLkqqaNDL/zR7ylPhl7urjfrBr+sKUP
/pk/a2eOR4Y9/Yh/tJGRi5pc1w+Gb+bK/jByXx+Vee8OObDZx4MNbWTosFmt
8H6ZVULfJeZ3TOZ82F1jvcQr6kexh4yYS5u9Y+R2J3c2dtjTRkYbH+z1IZc2
45BPu1uM97/M+bO7F96/80jMhfWwP41YSn0q9uUQU9ExX9aKDTr2opEbm1zc
x4Y9/Yh/+MU/OmxoMyZ7h8hVvHr8P2kj6xbzY67MeUKsnbWw//PoWD/HYUbE
K+rFsceNGEvu7VMz790hBze5vo/PvPeI3N7YsteNXNzkAu9R2IY2MmrLsXeN
XNzk9qYveuzYn4TuqYjZxDP2NZEvHN+M8WQcS9bKfrsxYc8eOuJz97BfI473
moXzhzMWY1LLjr135PomFzi6EzPvBSTHOPulyFdOG1mP4NeK+WFLH/yCh3wm
5s7a2L+Hb8YgbhPf9gyePXzE656F848zNnM4OTOPnP1StJGx14oc5YxDPvO1
Y7z+hfNLk2ea/NHrFP6fkBd9tYjP1ONjTyAx9ZTgkRP/iJXU+2MPIPEMHTb0
xcdLMRfmxn5C/tf4Zxz2Y7FvCxv+911iPfDrxvxPC/+MQ/yijYzc5uRGJzZS
D5A9g8S70zPnS1+v8H4u2sjYy0UO9efjWPO/Y/8jdtjgC5/s+yI/O7bd4njA
rx/zPSPGY1ziGW1k5FYnd/ursTbWz37I4+J857zn+WnFuN8TC4gJGxTO905f
fNA+M/PetQ1ifnPyvcd63oi1MVf2R9Kf/PLsJ2N/Gm1k+GK/5FmZ6x8Sk4n3
tJH1SJ07flzo2WNJzCaX/NmZ96aRUz4J/7SRocOmTfLFIx5TfzGPeEou+fMy
545n/yU69l6SC57c82nh/PO0kVUL53dnPxr70+iLD/bLsX/unPDPOMRH+p6b
eS8duetpI8PvEvH7jPqP9Ti++MEftvRh3nPmX/MxOD/s6Ud8pY2MXPbkvn8/
fDNX9oOSC/+CzHvzyD3P/jxsaCNDh01eeH9eGvoi5ndR5nz41VjvYfE80Ir4
S5tnBHLbkzsfO+xpI6OND/b6kVOfccjHX4vxLsmcX79eeL/eRzEX1tM74in1
NvtGvETHfFkrNujYy0rufHL1Xxz29CO+4Rf/6LChzZjsJSRXfxn/T9rIajE/
5sqcN4zzmXObc5xz/fU4Zzl/P4ljw1rZH0uu/asz78Ujtz61O9mrSq5+agc0
CtcPoI2MWpzsfSW3P7n5W4Xz89NGhu1lmfcuUmuAfYzUG6CNDB02+F064jk+
B0V8uzx45MT3z+JYcyzYrzs+83iMy37G3oXrCVBXgPz/7JOkHgH1Atgv2Qi+
V4zH8wVr7B/PG9QiZa8uffGBb8agLz6IzdhsFvH4y5g7x4L9wFdmHp95sH/y
irCn30Lx/2QNzThfsKUPezepfcD+TOof0EbWt/D/hDoI1DMj3lIfdWjE06uC
R058+yaOBcee/crosKEvPr6LubE+9hfzv8Y/47B/k32Y2PC/5xzoHXy/WA/x
k3qs20R8pc3eAmofUGvhx/DFeOw/3qhw/QV02FybmUfO/tFWrLdP/P/YN4oP
6jWwfxRb+tBG1jf0G8d8ibXUf2UPMzH3uuCRE8+uifkyb+LvpfH/5v/O893a
EZ+7R3/64oPYTIy+PnO8Jm6z/5R9q+R3Jc8r+1ep9XBj5r2o1HZgXyr1HWgj
6x/8wOhPbvn9C+eSvyeOD/4GxPH4JY4Nx4r92PhmjE0K718lnlPPdlTEb+To
qTtBfQhqR9yceS8gtSHQUx9icPRn3/UfEaOJb9R+uDPzXlVqP1Cblr2/1Cqg
1sHg6I+vXhHv6b9zxGva+KS2BbUrfo9jxfFjfzlzYU6DCu+fhcJjSx/Wwl5x
5s4aboj1sU7i/5+xdvTsHx9SuP4FdTCoX3FrZh45+3WpLczecXTYbFa4HgZ1
Mfqm3rdLvQ3qZ7B/d1Dwm8b88IVPdNjclrleMHGY+EsbGb7m1tq4PfPeX2pl
UEuYvePU2qC2xhaFjzFtZMyTehqbx3yZK3Pmvsz9+Mzgd4/79eZhj2/GIP4y
xr4RX/+OtbNe9sPzv2Q8xmW/MHNjjhyHVRLP7Z+I6cRH9gNT74P//cbxvMEa
x8bzB7q7Mtf6YL88tTUeyrzXl9oa1Epmbzy1O6j9wb536iUTM4m3tJFRG4Na
IFsXrgdCGxl9/4sYTzzdqnD9EHzh857MPPIuEc/xeUjEN3TYsFd5bi0S1s6x
Jl8A++ip10zM5H47vHB9EeqMUD+E/dHUI6EuyaDUa2XNHBf2Rz+QuR4ye6DZ
T40vfNIXH6zlvsx98bFV+Nsm5osOG9bdNZ4X8HFExOv2sTbWelicL6xhWPz/
hgXP2lgj82H+rIP91wuGb44l+32Jp9R/PibiKzpsRsT4HaIv8yf/ALbkHqC2
CbVTti38P6aN7MHwh1/iJfu88cH/nnNgePDbxXzIK0C9a2Im93P8UW+Ffe3s
Z6eNDN/kIxhZuH4LdVyotzIi5ntkHG/WypppI8M3Y2A7t/bLI5n3zlPbhTYy
/LK/nNjKPe3kiKfjY37Hx/PA9jE/+uKDc3vhmCPz5Tsz35vJ88/+xBlxL+Pe
RT6MC+L8PSCeR9mnTj0Z6sOwX51aMI9n3stOrRb2tVOvhTayHYJHzv53YgMx
gv3O7I8eGf5GxXo6xdpYP/kd8M0YOxbez048px756RG/kaOnLg31Y6g182Tm
ve7UmkFPvZmdoz95HahfTswlHhH/qE9+fsS75zPXxxhTeH/6ztEfX9tEfKf/
2RG/aeOTWjTUumGtrJn4Qj4J5sKcRhfenw+Fx5Y+rIXcEsydNUyI9bFO4v8y
sXb050a8pD76xRF/mTu5I6htQ+2dZ0KPHfFwl8L1cNi/z35+avM8nXnvP7V2
aCPbJfRQeHzhk/lSj2fXmP+uwdMXH7sVrr9DHR7q5ZBHgnrtxEXiDW1k1L6h
9gi2z2bOJUCtnqfi+PN/4PmB2kOPZT63OMewpQ/jkF9gpZgrcyMfxu6xPnzh
k/8b/z/GYkyOBceEuV0U8Zo5XR7xnrwT1I8nrnA/ejSuJ64rngfJY0B9FOqk
kM+A85f6PtT54Rln1Zgb/sm3wfjUAxob50/XOJeYC/k3iFfUu78u4t1u4X+P
WB+xebWm83AQo18IHjnxdGz4p+4Q+RLQYUMtoLm1iV7MrMNmz8L1hchbQb6K
O2O9N0U83KtwfSPqHO2Y+thxDbBW1sy5zP+EZyXOaXzhk/HI78FaXsrcFx8v
Z/aH33UT67Bh3cTnvWM+1D0ifwm29KGNjLl3iTGYLxSetTEmc+d/Rm0iaiWx
r536SNRJYn/7a5l55Ox/p5bSq5l12JC3gXpJ1E3aLeLvWk3nBSH+vB48cuIb
vvBJrSbym7yR+f+/f9y/aCPD19xaTPsUnh/5S6i99Fbm3A7UXjow7n+0kZHX
ZJ2IscQv5rpG+CD/BBSeteLzvrC/K+L5AYXHoM4T9ZjQ4ZM2Mq6lxeOe1CP8
Mcdx4Z+50R8/5KNg7RwDzm3OcXBHYIbIuwgmmGcFcqNQy4naUOcUru9DfgDy
BbyTuV7UQYXzVxxSuB4Vdamo5/RuZn6OPHEbGbkpqB1FP/rjmzFo45PcGtSa
In8G9aZoI2trOpcMvhnjgNAfHOtBhw1xj3h3WOH6U9Shoj4U7fcy58qgFlUa
c2ds8sUcU7geFHWhqLc0OTOPnPwU9MUHfsmXQV98HBrrJ15Xms4RQ/w9NPSs
lTWjI1cMc2FOk8KefsTDh+bOP55HNoz/Ff9f8tWQ54P6WcydNZBnpoh7KP9v
2sioffVEnA/Inoz4TZ6YesRw4uMHmetbHVE43wdtZOQGoeYVcmT4wmct1s78
n454jb9nI/4fVbh+F3W8qLdFPGw2nZeGePpx8MiJL9h+lDm3CLW+8jhX+P+S
X+eQWO/hcf5gSx/GId8I86M+2NEx/6ODxxc+GYsx+V/yP2WuHAPmxhwbsXbW
Rr4d/tf8z8ldQi0w1sqaj4z/N3lNqA+GDpuBTecGonYWtbmOCv2xMb9eMVfG
eznOL+qHHRfnU984t5gf+XjIw9M7YjbxmTYyaoW9EvEb2asRj6ll9mnmXCnU
Jjsu/NNGhg6b/xXOt0J87dd0Th/i58ahwz/5fdCR24faY9Q2O75wfTPayPo3
ncuH2mLULqMvPk4I/1PCP+MQ3+j7WebcLdRCo40Mv+RjIfbgc2LE2xPCH7b0
wT/zZ+3M8fOwpx/x9sTC9dOYC3Oi/UXm3DDUVCP/C/XYaCOjdtpXmXOvUDuN
PCzUT6ONbJOYG2udFPGJ//H7EX+PD38nxfxPLuyT/z3nAL7hkddjfvhnHPLL
UIvwm8y5YqhFSN4Y6hHSRva1dEMiRhJPWQtrOjH6cy/mnsxvCH6fvBz2H0d8
HRy2HAvyKaHD51GpayGeHOOdFvNjLszpVK7bxBQeW/p8GevnOBCfz4/7P/Xb
yA9zZFwf3Cu4ZxDPNm86Dw0x+NvM9bROL5zP5qzC9eCoC0c9tx8y88jJ30Eb
GbluqBlHP/pTl4v6cLTxSS4danSRV4d6dLSRDW06FxO+GeO7zHrsyN+DbmjE
cOI58Yx6ctSVo34c7Z8y546ixtywmDtjkz/qosL14qgbR3031kruKPTMkb74
OCfiI33xcXasn/i7ddN5oHgeODv0rJU1oyNXFHNhTj+GPf2Ib2/E/L+M5xnW
xhqpvUc+K/KhUD+PubMG8kqNiJhKfKKNjNp31OJ7J/Q/RHwlr9TIiNHcb3/J
XK/vvML5gmgj43/POYAcGb7wuV2snfmTP+vd8PdLxL8LCtfXo84e9fKIp6Oa
zlFFPPs9eOTcb7H9LXMuIWryDY9zhf8v+bXOivWeG+cPtvRhHPINMT/q/10Y
878weHzhk7EYk/8l/1PmyjFgbsxxh1g7ayP/1h+Z//+cB+RD2iyuda598g2S
14h6gdQNJL/R2KZzXVE7j9p8O8Xc8P9nnE/UK7w0/O0SvpkP+b+Id7s2nXNr
XBw/fFwc6yNWj246rxfX37TgkRMPLw3/1CsknxI6bKg1OLeW4Z+ZddhcUrg+
IfmUyK9ELBzTdM4s4t1lhesZUteQeoMcC44Ja2XNU+P65z7A8ya+8Ml45Atj
LeQKoy8+/srsD7/kY5oe62XdxM/LYz7UTSS/E7b0oY2Mue8cYzBfKDxrY8wZ
MX/WQbyltuLMzLmdqGVInifqGdJGhg6b8YXzTVFL8e/MuZ+oqbhnzJX5kz+M
+Mr/mLxlB8fxweaKWA/4fnzwv+ccwBc8cvD+jEN9x6tivH8z12u8unA+JtrI
eFfDOxvi5z5N5zgjPtKf+VI3knqQrJU100a2d6wFnvxr9CUXGrUaqQ35T/jD
L/GMbwP8NufdCN8Eror5sXaOAfNiTvTFx6xYP8eB+L9frI21kn/t78L1oqgb
RX0n8qztHzGaeEYbGbUgqU15beH6lLSRHdh0rjVqR1L78frC9R9pI8P2v8y5
sqhlST4r6lnSRoYOG/ySb4v4jE/ysBHv8X1gPBMQDw+IY8/ayCc3T+7xGJf8
WTcWrldJ3crLUuftot4l9SjJ33Vt8DfEeMc2nVuNWpHUVj2EcyF3X3zgmzHo
iw/iMTbkkON54OCYO8eCfHTz5R6feQxK7At7+hG/r471XxfnD7b0IdcXtTXJ
+0V9TdrIbi5cX5M6m+MjXh/edE464il56A6PmEv8OiyOBcee/HbosKEvPqjF
uUDu2pvks5s/t3/GIX8YecWwoW4n+cWwhUdOvjJi/1FN57gjHtImtxe1Nanl
eUz4Yjzy391WuL4nOmwWys0jJ9/Y9bHem+L/R54yfFAHlHxl2NKHNrKbQ397
zJd4zv+QHHrEU/6X8MiJ78yNOTJv4s8DhetnkseL/F2snWPAWlnzHYXr63Iu
cE5w/zqj6Rx13IPJl0a9UeqOkl/ttuDvjPWQB436odQRJR/aHcEj3yzi9fFN
5+gjRpPn7/iI2cS/4+LYcKzIB9gxd73SuwrnW6aNDN+MgRwZdU2pP8pYjMnc
Vw899Ufvjf7k+TspYjbxiTYyap9S27RD7vXfEfO9N/pTx5R6L/SjDzkBic+L
5a6Hek/h/AtQeHzh85SYO3MjfyA6+uALn6ydY4CeNRCrTm06DyExi7yGp0YM
6xv+qcd6f4zXKXe91fsK53ejjYzccNRgRY6MuqzUU70/+qPDhvOBeqzUZaVe
6umxFuZOvkTyGJ4RMZj4RRsZtvTpnLv/A3E+kW+OeqzUZSVf3UOF67dSx5X6
rveF/sGY71kxd+ZG/kPWyprhmTN5EM+OmEq8mhNbm86hSIyljQ2+GWOp3OMx
LvntaCMjlx21Y5krc2ZuzJH/Nf9zzmXOafKeUS+LulnkP3s4rhf64oPacmvn
1mFD3sfzImYTH2kjo1YstWbJu3hhxGjiKW1k1GKl9uwyuevRPlI43x1tZOTu
o0YtcmT4wucFsTbWSz5I/OKzHvEPHTaPxvofK1zflrEY85KmcylSm5ZatuiW
y52bj9q35N+j/i1tZKsSG+Iezf2cvpdEzOf+TV98MA75+y6OtTDXRswf2YRY
3+OF6+cyNnPAD/5a8b3n0Zg/a+cYrJDbnn7k+6ONjFyA1N69vOlcldS+pbbu
ZTEX1ko+S+IrNn0j3qLD5omYL30vjxi9ScyPerxPxXhPFq7Xi2/GoL1S7tyG
1O59KuxpI7si5srayIdJXssrI4YODH/U9yX/IPkI0WFDLV9qBT9duF4wbWRP
xHxZK2tGt0ru3IXUCqaNjH7kK3wm/KPDhjZjMvdNIj7z/xwU8XWemF//eD7g
POYczuN589y4trneyVdKX86Jh1LXGqbW70uFa/mSL5Paw6vlzk1IDWLyFFK/
mDYyag93zZ1LkdrA5EukPjBtZNfFWlj7kIjP1zedg5MY9XT4ey7W+3xhn9Q1
pv4wvuGRk2+RvuQGRYdNt9zjMe7c/IzUM6au8eMRn29qOkcoMbd78MiJb88W
XiNr5xhQG3n13H3xgW/GoJbynJrHhW2oo8wxwhc+aSN7PsZ/OeaLr5vjmJIf
skusn+Mw5/kk1sZ6hkW8urXpnKXcw8gjyf+EOszkk3ylcD1n6jpTP3yN3Dxy
8jfSl1ym6ObWfsaGvvi4o+laB9RS3jbWg/9XY37EYmy2i3i/ZvDIibevFa7v
TF980F4rd25Kaj3f3XTuImorU7uT/JLUf0b3dMwf/vWYb49YL+smPhNL8TEq
4vNdsTbWQ77tnqHHjnj5RuF7OGMxJvdyeOTkt2RuzJF5kw+Tc5n/N//3bRNf
++Pjmhoe6yNevBn2PxWu50td389Tx+L7ms7ROicmB4+c+EcserDpHKzEpPWC
R048fatwvWrqVlMvet3cPHLyaeILn+iwYR3Us3471vNArI21kh/27dBT95p8
nYzFmNSyplY2eWEfiZhJ/Fg/d/3sdwrnI6SNjNyd1L7mXvxM0zlYuT8tFf3H
RrykH33wzRjMm3rZE2P+E4PHFz7pyxyoXU0t7YdjrayP/LSsnWPA3FnDu4Xr
bWNLnw1z88jJ/0ke2QkRU4k/zId63JNiPY/F2pgb+W0nhZ663eQbXSb67xvx
iLyh1Oumbjf5Q9ExBrW3qR2e5K4f/l7h/KG0kWG7X8yX/u/H/IifTzadE5d4
Sx5R6ntT55t8omnosSNe0UZG7W5qg7NW1sxcmXMld73wDwrnJ4XCY0sf2tjg
mzHei/E+jPk+HXNnPXPy88ax5NiS3zeL/zf/d+IjtqyRtdMHHTbUCqf2+KeF
63uTl3RMzId64x/H/PLc9ck/KpwvlTYycrFSm7yaux46OQnIj/px9EeHDXL0
1E0nZ8FzsXbWSj5g8v4+HzGb65U2Mmzps1Loj4j4jS/GJNcqtdDrueudfxrz
Z57UR/8k5vtizJ31HhXx+KWmcwoTfz8Je3zhsxZ67Ihf+MU/ddWpd44OG9pz
a60zB3LBUmudvLDkaKA9MdYPPyWOD/erV5vOE0y8/SLeZ5CDnu8L1D5v5M4V
Sw10bEvx76aujf5ZYRvayN5oOncxtdap5U5f9NjtkVj3RsR04tfn8f+eU189
dZs1sh7yI3cN+5Mj3n9RuD48vhmjlZtHTv7Zt5vOlUytdGq7k7eW+vHUkSd/
ba/cPHLy25axfo4D92t84RPbubXn6UMtefI3E28Z4/SI/18Xrh/PWIzZJzeP
nHy2vcOeftvH+cA5y7nOOXBvxA5iHfn56IsPcudSi551UY/+m1gfsfbdpnM4
E3P7Bo98h4hH7zeds5l4uFHwyIk3U+Vnkviz6q4/3y83j5x8vPjCJzpsWAf1
7r+N9bwXa2Ot5I/+NvTn1J2vl7EYk9r159WdB/qjpuMm8WVjjqX47wrn46WN
jNy+F9R9b/qy6RzNL0e8pT95pvkNRT/64JsxmPeHTecHZv7fB48vfNKXOUxR
+6K6dfRhfeSzZu0cA+bOGn5A17QtfQbk5pGTH5i81J9ETCEeMZ/JTecZZj2T
Y23MjfzZP4b+krrzFa8b/S+PeEoe4Cnix9edDxgdY/AswDPBwNzPBzwnkG+Y
NjJsx8d86f9zzI9Y+1nTOYKJj+Qlpt45dc/JTzwo9NgRz2gj+1K6K+teK2tm
rsx5MHOR7JfC+Y+h8NjShzY2+GaMn2K8X2O+X8TcWQ/5iqfEseTYzsn3Hdcu
1zL5yr+J851zn2tgSJwPnBfEvz+l/7np/MTkK96UscX/VjhfMm1k5Fq+Xj42
V3uqZH8Uzg9OGxm5lG+uez1fN52fmfV9HWtlbeQH/z30+MLnN03n+p6q9o11
+8UnbWTovokYTnyck7e56bEY83u1t8ydm/n2unXM/evU+cmJtd81nSecmMva
OQbor61H36aPA+v/LfxPi/XTl1zj38n+1nq0I4YTP8kL/UPTYzMH/OAPW/ok
Mf+b4nnlj7CfHsfvhziWrJX85j+J3yp3rui7Od+bzmX+A8/u4v8qbEMbGbof
I2YTD+mLHjvyUZPX/JeIqcSnGfH/nuM7dZs5M9d7It5jf1/ES9r4+Il7q2Rb
q/2rZDML558mz/nvESOJz+iwIVf1/XXnrf6t6TayPOZ7Vzw//BZzZS0PxPqQ
zYr518P/QxFvaTMm3wr4ZjA89/cDviOQT5t5MQfmypz5f3IO87/mf44tfciV
/XDdebOnNd1GNjP4f2J9/4pOF/+o9L+ljr9/Np33nfg6InjkxGNi3Yymc7oT
89BhQ198/BVzZf7ko982t3/GOTRxnm5sJtSdr/vv4GfH+rClDzpstovxGJd4
Rqz7u+mc7Fzv/6nfTPFPcG2JH5mbR06+btrIyPX9VN2+8IktfcgDPqtpHTa0
t2fNqfPV00aGHfnDd4jxmQfxjTay6Tybyn5e8nI03UY2KjePnHzktJGRK/y5
umPJ7Kbz2BNTdgweOfGJdfzbdH5x1vNvrI35k48eW/rM4NlS/H/id8qde/yl
uvOQt2u5jax91TbY0gdbeORz8pFXPQZzY47zRv/5Y/7E3nlazplPvNxZ/Lzi
F6g6H/jo0GM3J39+y7JZsn2lbjvsaSOjjQ9yn79W91iMybEj/z950edrWfd3
zB9+wbnzbVnGWsjfTyxq33KOf2LSvuKXEt+56vzgtJGRi/wr2SxEngzJ3uBa
ST2/BVrOc856ds2tx47867SRkWv9LfXZXe2FJOtQdb70haM/OmyQo3+H/1Vq
HWOwduoPUBdgwZZjNPGPNjJs34l4jmxixHt8MSa539+VbA+1F5GsY9X525nn
wi3nh2e+C8fcWdukiM8dWq45QAxeJOzxhc8xoceO+IZf/L/H/6ZiHTa0kaFj
DuSG/6DuPPEdW24j6xD8onF8OsaxYn3UOyD2LtpyTQPi5Vjxi4lfrOr88bSR
kVt+ct221DqYV/xHddthQxsZeegXb9mWPsTuTi3XRSCe7hU88gNifdgvHsdv
8TiW7aK+wp4xP+ZJvKQvPtpL/6n0e6u9hGSdqs5X3znmPm/UG0GHDbnuP6s7
7z02tJEtFvwSsV7i9ZIt56An3uIXH4zFmPuEHjviOW1kC0j3Rd3nOec4bWS7
xPXAdcHzHm1knA+c8+TbX7rla4FrgroJq7d8j+J6X6bl2g8LSfdN3bbMqX3k
xyceYzM14u1yca0tEPUe9gs9dsQ7dNgsPfd6FF22Zd+MQXv/3Ln7v61Hfv+W
28jQYUM/8vcTi5dvuSYE8XfF0C0U9SHQUUuig/jvxS8j3Qott5EdkJtHTn7/
ceEPv8RHdNiQG/3Hun0zxrIx/rLBo8OG2LtSK2pcpK6DAY+c+EYbWUfZ/iyb
5dR/5ZbbyA7KzSOnPsAqMbcOUS+D2LhqyzUqiJHUHcDm17rrDywT/PKxnoPD
nn7E30NEVxO/gvQnJ24jo5bBtLpt6bOY+N/rtsOGNjLmxhwZizGpZ9Cl5b74
6BJz7xj1M1ZSu5tk09XuVHEs7tpyzQ3i7aHBIye+0UaGLX0Oy90fP9RHWC7G
WzGODzpsqI0wo+56CN1bbiM7PDePnPoItJF1jnofa0le4ZqllkLF5zbn+JJx
PXMtcE0sKd2suus1rCHZP3XXc1hVfI+WddgcmZtHTr2ELqJriZ/NuVyxDhv6
4mPNlmuBoJsdxwv/q8V6ic/Y/Bfx+6jgkRP/1ohj0ynqkRydezzGpX5DN9F1
iKnUvqi4nkNP8e1K139YNfiuMd+eMfclo14JvvCJLX2I1Wu3XKOEeEybWiD4
ZoxjQo8d8fPY3OMzD+pD0EZG7Yj2UW9i3ZbbyLoE3z3mv26sZemoh7K62usT
Q6lbINlxuXnk1JOgTsp6EaOJf7SRYUsfbOlDLYyFxG8Qc1s26qUQWzdsuWYK
8ZD6FthgS59uwfeI9ewa41FzhXh/fPTHD/FuDdm1EfOoG1LxPJOW610w3xNy
67GjvgVtZNTC6Bj1MrCnjSyJtS4f9VwYizHxzRjE4rTlui3E3xODR058o42M
c51zflTc7/+O571p8duH3xbUfzop9/XBdUL9DOpcZMSA0vUu1gi+Z8w/i7Ws
GPVl6FdtuQ4H/avha+Wo30KdmDxiPPGPNrJVpe9cWo6Mmi/E80LtU3LX/lgq
6nvgkzYydNisXXV9D2JvreUaM8TbMnSrRr0ZdNSa6cK9U/y60tVbbiPbUPxG
LdffoB4HffGxXvg/NfwzDvcL+p6Wu1bIcqXbyPBLfRGePRst17Qh3q4X/rCl
D/6ZP2tnjqeHPf2Il7SRdaPWDPVdwneXqI/TFH9G7tolK5WuY4INbWTosFm/
6noh64Z+g5jfWdL3bnndrJd426vlGjrEX9rUzlmd2jGl7bCnjYw2Pqh1slrp
cfq0XKeE8c6Rrp/4pOr6JX1iLt2iPg+xtm/LdUmIp+iYL2vFBh21eNbgXla6
3TdiNPEOv/hHhw1txqR2Sveor8L/kzaytpgfc2XOvcRvLb6GbcVrZc0cB+L9
RnFsWCv1sTYXfynXvPiUmiot1/ZZi3u9+Ips+7fcRraJ2udzj1S7p2S59ANb
biPD9rw8areUruMyoOU2MnTY4PfCiOf4pGYQ8ff84JET3wfEseZYUI/ogtzj
Me5FXI+iQzifOfcrroM0iOu1dD2kSvBFjEfsZ43UOOIZYHDLtYvoiw98MwZ9
8UFsxoaaRcTjQTF3jgX1jS7KPT7zuCSxr8ER00+N/ydryOJ8wZY+66n/Bly/
km/achtZWfX/pI1zP+LxZi3XRCLmXhI8cuIdfS8mhlRcTwkdNvTFxxYxN9ZH
PSX+1/hnnEu5Hqu24X/POVANvhHrIXZu2XKNJWIobWortamdSbZV+GI86i81
1R7asg6by3PzyC9LPFfmzLov5n1M1T4K2ScV29KHNrIy9K2YL7F3WMs1moi3
44NHTjy7LObLvIm/58b/m/87z1vY0odrg2vkitzXC9fN5YljBTGD2ECMINYO
b7kGFPGzt+y2Yc1cGxWvC753rK+v6Lb449qoWIcNx4J6UiPEX5Vbh82V4Z9x
iKd9qrZpcu1UbAuPfHxiW/qgw6ZXjNc35r+R6Pbi+0lXrTgWb9dyTSri79XB
Iyfe0UZWSNenjLlXfXyod9VP7ZEt67ChfU1u34xBGxl2V8T8GX+jmO/2MXfm
Sz0sju0OLded4hhfGzxy4ittZDXpNqY+lfruKNkAtesVjwPfP8a7TrajxG8s
/srEbWTY0mfHmBtzp57WTi3XzirFDxQ/QLrRLbfLiL/YDIp4fH3wyImXjDNn
vNJzvCF3f/xcJf0mojuLHyx9o+K6XLtETD03+qPfJOa7c8wdX0Mi3mK/WcRT
2vhoqr1p6bEYE9+MMVB9d21Zh81NuXnkVyduI2tJt7lsBkm+W8ttZJz7XAOc
y2UcD/SDYj3E291brglG/L1F/BjWJ/01iet27R4xm/hIG1kv7hWl64DtGTGV
eEw/+qPD5qzQbxPxCx1j9FZ7q1jfHpINifXsEWtjrdQnoy9j9GEt4jeVbmzL
bWTUGds7Yij3X3S3EXOlG879UvZ7tdxGtlv8LzkXqI+GLX3we23MH/vNYv17
xbFgLdQ/YyzG7Cd+W+KrdPu03EZ2Tsxnu4jfQ2J9rJU1Tyi9V/jqivPx3JG7
P36u03hbiO4rfqTsNqq4Htp+EXOJb7SRURtth9K2zJ1jQb2288J+VMTjLaXb
v2Vb+gwVP078jlx7FY8LPzTGvyu3Pf2uT9xGhu2OcfwZc4s4XuNi7qyd+m13
y/aAiLHE7wPVvoeYz7leWofNAPGjiS9V29BGhi088hu4n4se1HJffFwQ/neO
+L9l6IfFfA+KubNW6v9Q24EaD9SquCP+Vxxzju3I+F/wPyF/Cvu3/w+quiPY

          "]],
         Annotation[#, "Charting`Private`Tag$5192#5"]& ]]}, 
      {RGBColor[0.772079, 0.431554, 0.102387], AbsoluteThickness[1.6], 
       Opacity[0.3], EdgeForm[None], GraphicsGroupBox[
        TagBox[PolygonBox[CompressedData["
1:eJxNnXX8FdXz/7GwuwsVuz92e3ffu3vv3btvu7sDu7sDUbEwsAVFERWxOwG7
EbBQUQQEBEQkxPq9nrzGx/f3x32cM3PmzJmzNefuvs7MaoefvPtJc3bo0CFZ
qEOHuVUuWXTo8H6rQ4dlVH5V69BhvnqHDt+UHTrMq/LPtEOHhVR+J3pBlX+J
3kDldNHrq5y7rUOH/6n8Q/TGKucRvZTKn0QvqfIfyS+ncqzoZVX+K3oxlT+I
XlTl36LXUPmr6NVVzqn+66icKnptlXOJXlXlRNGrqJxD9ObYIXozlR1F76ly
Kdm/h8pFRG+PHtHbqZxPdIJdomsq5xf9isrDRb+sch3Ru6pcXPQuKhcWvTV2
Sv9WKucV3VS5oNoblKJz9IrOVC4gel+Vy4reR+WiotuxQ3SlciHRK6kcL30r
quwg+kCVK6j9AJWLiT5U5cqiD8EO0eeo3Fj02egVfYLKtUQfzzxFn6JyXdEn
q1xa9LEqVxd9jMolRZ+hcgPRp6tcRnR3lTuKvlblSqIvULmp6PNVLif6CpVb
i74cu0R3U7md6KtUrij6RpWp6BuwU/TtKhuie6pcRfQTKvcTPUDlmqLvVtkS
fZfKVUX3UrmT6PtUrib6SPiij1C5hOiHVe4hui/zEN1H5a6iH1DZWfRjKvcW
/ajKNUQ/o/JA0U9zXES/oPIQ0c+rXFv0LSpz0Ter7MT8Gh06zGR+KvcXfYn4
W4i+WOXyot9QeZTo1zmunF/Jvcv5VdkS/aH4J4n+gOMq+lOVp4r+ROWGon9V
ebXoyegV/bvK7qKnqtxS9Jcqzxb9BedV9AiV54n+RuX/RA9VeYboz1VuJPpn
lZeLHqtyM9G/qOwqeoLKzUX/pPIS0aM4j6JnqrxB9AyVW4leTnb3Fb2sypro
DipvFf2v2rcRPbfo20XPpXJb0YPFP1b0IJXrcf+K30f0kip3FP2X+D1E/8l1
Inoh8e8VvaDK7UXPp/Iu0fOq3I7rXeUjoldUmYheTGVv0Yuq3EH0SOm5UPT3
Kjfh/ha/v+hVVKai11D5hOjVVbZxP6scyP2sssnzRuWLojdWWfA8UPmK6M1U
1kVvoPI50eurzLmfVb4ueiuVDe53lZ9xv6vcieeDyrd4Pqgsud9VfsD9rrLi
flb5MfezynaeNyqH8rxRuTP3s8qvuZ9V7sr9p/IX7j+Ve3N/q/yW+1vlblz/
Kkdy/avcneedyqdFr60y435XOYb7XeWe3N8qR3F/q9yD+1/lOO5/lXvxvFA5
meeFyn24v1X+xv2tcl+eTyq/4PmkchfR7+q4Hy/6HZXrcz71bOrUrvOp8hXu
D8lN4/5QuR/nl2eX2udV+TLPA/HnqHTNqTyI+03l3KJvVnkw96fKlUQ/rfJo
7k+Vq4h+XuUxPB9ULiD6LpWH8nxQubDo+1QexvNF5byie6o8hPtf5TKiH1V5
JM8blcuLHqDyKJ4fKpcU3VflETzfVXYW/bLKY7nfuM5Ff6PyFK53leuIHqTy
OI6HyvVFv6PyeO7/pp6BojOV13D/ir+V6C9UnszzQuWaol9X2YXngcpNRH+i
8kSeFyo3Ev2ByhO43rnuRX+v8lTud5Wbi/5c5Uk871QuJvoBlYdzf3PfiB6l
8jSeB1wXoseqPJ37WXbtJfpf0efyvOG6FD1V5Vk8DzjPomeoPJvnE9e16Mkq
z+R+5roT/afKc7jfpe9I0UuqvIjng8p9Rc+l8jyuD5UHi15Q5QXczyoPE72o
ygt53qg8RvSyKi/mflZ5ouhVVF7K/Qdf9FYqr+L+VnmK6NVVXsb1r/J00Wur
vJznHfex6Akqz+B+F/9c0RurvJL7W+VZotdXeQX3P3aJ3kxlV54X6BW9HeeR
+5t+omsqr+b5pPI40SuqvAT/qHH+wT+qPBD/p/JP/J/KA3geSO5ayTcoOb8q
J3F+VT7G80DlLaL3UHk995vKnqL3UXkD96fKAaLPhs/9qfIp0eervJ3ng8p7
RB+i8iaeDyp7iT5CZQ+eLyrvFH2Ayhu5/1X2E32yylt53mCH6NNV3sbzQ+VD
oo/HLu5nlc+KvljlHdxvKj/iflPZm/mqfFn0VSrv4niofE30tSrv5vnHvERX
Krtz/6p8n/sXO/GvKl8QfTl28jxQOZjngcp7eV6ofJPnBfPkelf5Kde7yvu5
31W+w/2u8j6edyofEH2Mypu5v1V+zv0Nn+eByuE8D1T24X5W+TP3s8pHeN6o
/J7njcq+PA9U/sjzQOXDPJ9UjuD5xHHiflY5mvuZ48r9rnIG9zvnjeeDygk8
H1Q+yv2ucgr3u8r+3M8qf+d+Vvk4zxuVs3jeqHyC+1llBz0/R3Heuf9ULiH6
T44b97fKuUSPVfk017/KjqInqHyG553Kr3jeqXyQ+13lQmqfqvI57m+V84ue
zHnm/le5qOgZKp/neaHn9tKi/xX9Ive36OVEz6XyJZ5P4v/N80nlk/hHrkPR
u6i8jue/ygNEz6vyfO5/9VtN/RdV+Wqb12EH6X55NtZj/G8Yobb54/8D5bei
Fwia/wWjsSn+H1COEb1M0PzP+F70wnX/36AcKXqRoI/O9awJffsnWjOrHCV6
ifg/MVg2LB/0gYn/Z/xYWo72d9S+Qox3iNpXUzlZdOf4f7G8ynGiV6j7/8r7
4q0Y9OGJ1/3za75FrP/5XzKptB768z/n59J66L+yyl/wsbH+53/AhNJ86E/1
WznGP1b6P+IZFfJHiX6DZ2zMf9/E/5OmiF6z7v9LlL+JXivoDVXOFL1R3f/P
1lU5TfR6df+fGo7NQZ+U+H/W76XlaOd/3YzSeujP/6y/RW9R9/+tr3jGh/5T
1X8TzqvoTev+/zdCv9WCPiNxv39Ebxn9+V/VQcdvm7r/X/G/rKPotO7/Z/Dn
EL1ttP+o3+ql6fOk73PRnWK+x4veATslv2Pd//f43zdXy3zo0fic0u0XJh5n
XrW3xXg36npaszR9hdq/F69z2Ht2EudZ8vU43/zPnVV63sx3vH5rlW6/TPKn
sq6S/Gl1/z/bSeVioneu+/9gqXJh0a26/09O1G/t0vSV6r+XymXUvnfd/2f5
H7loy3roz//cpVuWo30yPrS0/qvUfzeVS6p997r/z07hGihNX534f+4SLcvR
PlW/9UqPd63aD1O5itoPr/v/6H4qlxe9f93/b6dxjZSmr0v8P3ZFtR9U9/9Z
/gcv13I/5OGvJPrgaOd/bqeWx0H/DHx66fYbpO8PruHS49+U+H/iapI/qu7/
i5SdRR8dNP971xDdpe7/v0tyb+j5tLTK10T/yxpC9ZPU3lP6/uYcij5O9K2J
/1evrf4n1v3/eq5M167azxJ9V2L+Oi33p/1MlRu13M7/a/6Hr9fyeed8z6H+
m5Q+/3ck/h++Ycv9kOd//f9En1v3/3vKTUSfF/QC6r+F+l8m+v7E/9M3U/uF
df9fp9xc9EVBM+81W54P8++v63mz0vp6q/+80rd5afn7Ev/v3VLyl9b9/5f/
/duIvrLu//+U24ruGjRyW7VsD/K8B1mo5euY63cp6V6j3ced472QxtuydP8+
Gu9qlTtI/pq63yfwHqIm+rq630dQJqKvD5r3Ck3Rd9T9foGyFH1n0LyHaBN9
U93vIygz0T2CXkzjb11a38Ma/1aVdbXfVvf7gKXUvm1p+rHE7wmKluVoX0bt
25Ue73G1P6hyd7U/VPf7iHtUtou+t+73G8tJfvvS9BOJ/1edoPb36v5/xXuM
3VrWQ3/ei1Qt66F/b5W7iL6/7vcjvCfZuWU+9ErSv2Pp8Z+R/hVE71Ba/inR
S4jepvT8H0n8HmVP9e9X9/sUyr1EPxL0kyoPEP1U3e9r+qvcV/Tjdb9fWVX6
ktL0C4nfu+zTshztvOfZv2U99Oe9y6GiX6z7/cv7uv7S0vpfS7wuOFjtz9W9
PlhD+ttK068k7neY2l+K/ryXO0L0q3W/n+O9RBfRb9X9fgL+kaJfi/Z1pS8v
Tb8pfZ1E10rP9znRb6o8RvID636/w3ueo1vmQ68v+aJ0+6DE4xyn9rdjvA3V
Xi9Nv4W/FJ2Vtvd10YuI3qr09f1Q4vdm27d83XO9cx2cKPr9uB6mqbxe9PS6
3w99pPIU0R/X/X5pE+lrlqbfk76vVJ6r9q/rfn+0ldqr0vQnav9M5elqH1L3
+6jN1F6Wpj9I/J7qtJblaN9C7S21Dxf9UeL3Uue0PA76h6k8q+V23kfxnup8
0d/W/b5qB/XfWf3HiB6m/tuIbhf9nejPEr/XuUjyP9T9fmdjtTdKz/8dtY9W
eVnL/Xl/hd4LWu6P/u0kv5PkfxT9eWI9F7dMo4/3YleIHlf3+zHeg13asl70
8R7tzJbngf3IXSl6fMiP1fW5S2n6G+nPNd5uon8TPYL1gehdRU8S/VXi93rX
qP+Uut/vTVTZreV23sfBv7bl/rT/ofIm0bPqfh/He8DrWj7vnO+69O9e+vx/
l/i93Y0t90O+qfY9Svcfib9SeYva/6n7/ds8+l96p+iO8f6uJfk9S7f/mPg9
321qn6Ph9328N7yqZbuxt13ye0l+TrX/lFiuZ8s08rwXvKPlcdC/s+T3Lj3e
mMTv+e5W+/zxvo/3gje3bCf28Z705Java67nP/XbqLS/vjlxv3vUvkD05z3i
faIXbvh94u4ab1/Wu6LHJ35veL/aF2/4/eG+aj+A9bjoXxO/Z3xU7Ss3/L5x
T7Xvx/qf93CJ32M+qPalG36fiZ4HWm5HH+9JHxa9fMPvSyn7tawfem/p25//
C6InJR7nMbV3ivF4b/eM6HXj/R3vMR8XvVrD7zMpB4juHPSp0ncM6z3R8+v/
wcGiD2Y9K3q69O8v+sDS+n9L/B70SfVfs+H3oXMXWlOV1jcz8bjPqn29GB+5
p1rWhzzzfqhl+5n/YdJ/SGn5PxK/J31e7Rs2/L6U96ivit6i4fepvGd9SfQm
Db9vpXxZ9KZBHyF9h/J/gPcm0neU6MNKt/8tuovoI1i/894wtd7X1H/L0M97
2Tf4P9Dw+1nKN1uWh+a97yDW8w2//z1e+o5kPS96Luk7WfTRrL95b5j6Pe7b
/J9o+H0u5Tus94Nmni+0bC/z5T3/e6KLht/3nyh9R5WWnyc1n+9j9WjnvfCH
rH8afj9M+VHL5xMaOwe3bB/2Xqeyg/4/Xx/vl46R/sNLz//fxO+VP2F93/D7
Zd7j/sr6sOH3ubynHsJ6veH31ZSfs74PmvfO37D+bvj9M+UI1ttB8556mOi9
Gn5fTTlc9N5Bnyl7upTWt7Dmu5/Kr1jvN/y+eDVdb8eXppdO/R75y5blaD9f
/U8oPd6Sau+icjTr0YbfVx+m8nvRhzf8/vsiyZ9Yml4m9bw/VfvOMX/ec//U
sh768978u5b10P8olT+KPrrh9+e8R/+hZT70ZdJ/cunxV5D+S0SfVFp+OdFn
iz6u9PwXTf2efaz6n9jw+3bKn0WfFPSZ3Peiz2r4ff6pKieIPq3h9+9dpe/U
0nSn1O/lx7csRzvfASa2rIf+vJefynq+4ffz3dT/tNL6V0193qeo/bw4/9eo
/fTSdOfU/X5X+0XRn/f001nPN/y+nveWf7H+aPj9JfwZrN+j/XrpO7M0vZb0
XSH6lNLzXUn0lSpnSb5rw9/L+G72R8t86Bslf1bp9nVSj/M36/sYr4fazy5N
r6f27qLPKG3vGqJPF31s6fO9oOh7c/8/5H9ij8TvYf9t+b7hfvlC8rfjD5o6
tpK/ifte91OPhr8/7Kjr89zS9KZqv0flQmq/t+HvC/eo/wWl6S3UfqvKjmq/
reHvFber/bzS9P9Sf8eYp7Ic7Xep/Xz+D4jeLPV3iwUrj4P+O1TOX7md7xV8
x1hEdO+Gv2c8oP4Xsx4VvZ363yf6QtbvordK/d5/cck/2PD7/4+wQ/THDX8/
6Md9V7k/3zfQu2jl/ujvLX0X8f9A9Dap9SxRmUYf302WFd2/4e8nfCdZqrJe
9PGdZb7K88B+5JYT/XjIPyj9l5Smd5D+fqIvY/0uOhXdV/SlrPdF11J/91lZ
/Z9t+PvPkypXrNzO9xr4nSr3p/1VrgvRrzX8vYbvRKuKfrHh70WPSv/lrLdF
Z6m/66xeuR/y/dV+Ren+hdrfVLm22gc2/H3mPZUbin6/4e87AyR/Zen2Rurv
QOuq/a2GvwfxXWmFynZj75OS78r6X3SZWm69yjTyfDfaoPI46D9A1+NVpcfb
JfV3oI0rn1fOJ9+N1qpsJ/bxHW3Oytf17O9pGu+c0v5iA/V/VnS30tfDTqI/
FH0z60POj+gXRF/Nel/0rqm/K20hfcMa/r70mtq7sz7n+ZP6O9SOav+h4e9R
L6n9Gv4PiN499XeurdX+VcPfu9CzZeV29PEdbTvR3zb8PY1y+8r6oV+Rvmv5
fyJ6z9Tj1NT+Y4zHd52G6IkNf9/hO1cqenTD37so20SPCZrvapuK/qzh72uD
pf8G1u88H6T/DdHXlda/b+rvZLnkxzX8vWyg2q8vrW//1OM21T4pxkeuqKwP
eea9TWX7mf/b6n9jafmDU39Ha6l9SsPf0/jOtqvoPxr+3sZ3uJ1ET2v4exzl
zqKnB/2u9N3E/w2eH7xfFt2jdPvhoj8WfQvree6P1Hp3q3y+0c93uz1E/93w
9zvKPSvLQ/NdcG/RczT9ffAcXY+3st4XfYL0DZP+nqIX4Dtd6u98+0l+nqa/
91HuL7pj0Myzqmwv8+U7wIGi54/vAUOk77bS8sel5h9UWT/tfDc8RPTCTX8/
pDy08vMcGjv3qWwf9nKeN6t8PXO+d5X+fUr/X/g58XfHw9W+eNPfHzeV/xjM
/c93qdTfMY9S+9JNf8+kPFr0MkHzXfIk0as1/X2S8mTRnYPmO+axopdv+nsm
ZRfRKwT9jey5s7S+03m/z3FVe6emvyd+r/a7S9Nnp/7OeHxlOdp/UPs9pcc7
V+0bqjxH7Rs1/T1zTZWniV6r6e+joyR/b2n6/NTfZXqofbf4PsN30LMr66E/
31VPrayH/uuqPFP0ek1/X+U76xmV+dBjpb9X6fEvlv7Rou8rLX+h6G9F31V6
/mem/g57nvpv0vT3WMrzRW8a9DYcR9HbNv29dwuOu+gtm/4+O0H67i9NX576
u+2FleVo5zvxJZX10J/vtl1Fp01/v71V1/MDpfVfrf47MG+179j0997J0t+n
NH1V6n5Xqb0t+vNd/2rRRdPf9/mueYPonZr+vjmbL7oe7b9L30Ol6e7SN050
79LzvVR0yXmQfKvp78N8J+5emQ89XfJ9S7dfn3qcG9W+c4w3U+0Pl6ZvVPtv
oh8sbe81XD+6vl9kfcP3wdTftS+vPG/my3Vws+jd43q4kO+Goi9q+vvyXipv
E71309+n/5L+R0rTt0jfYSrvU/vhTX9/nlPj9S9N38n/AZV3qH3/pr9n/6P+
j5amb0v9nfv2ynK0d1D/x/g/AD/1d+17K4+D/oNU3l25ne/ZfOfuLfqopr93
z6f+T7AeFd1L/ecW/Tjrd/ql/i7cR/Jdmv4+PEv29Cs9/x5qP1Hlw5X78/0b
vfdX7o/+jtI3gP8H2JVaz4OVafTxXf0R0ac2/X2d7+h9K+tFH9/h76o8D+xH
7lHRp4X8U7o+nyxNPyT9i2q8p1m/owc8peinWO8zj9S4gCfU/9ym8QFnqny8
cjvf8+E/Wbk/7ZeqfF70ZU1/zwdH8HTl8875Xlz6nyl9/vul/u7/XOV+yC+p
9mdL93+U9b7Kl9Tetenv99epfIP/q01//19a8s+Vbu+fGifwitqvbhovAO6g
f2W7sXdZyT/P+l/0gNRyr1amkQdX8HrlcdC/vORfKD3ek6lxAgNZDzWNFwBX
8GJlO7EPnMWtla9rruevdP7v4H2P6FNT9xtU+X6hP37iiMrt+IuVNd5LrPdF
P5sad/Au69+m8Qerq/1V1ueiX06NU/iM9XnTeIVV1P4y/wc4D6lxEB/wf6Bp
PAR63qvcjj5wFh/zf6BpvAXlJ5X1Q68mfa/w/4R5ph5nCOv3GI/v/l+zHm36
+z84iKGs35vGQ1AOE/1I0NtL33usB5GTvnVFv8H6XfSbotcU/Vpp/a+mxlF8
wf+DpvEUn+j6fb20vkGpx/2G9XuMj9yXlfUhz7w/rGw/899A+t8sLT84Nc7i
W/4PNI23AIcxivV703gMcBojWe83jdeg/EH0S0FvJH0D+b8h+m3p+5/oQaXb
3xW9uei3WM9jR2q9P1VeD6AfXMcY1ttN4zsox1aWhwY3Mo71f9P4kS2l723W
+5w36dtW9LusvzkvqXEgv7DebxoPQjlR9PtBM8/vKtvLfMEJTWb93zReaGvp
e6e0/Kep+b9W1k87uJLfWO82jS+hnFr5fEJj5/jK9mHvrRyXytczeBtwN29V
5kODS5kmeljT+BRwIMu0a91VGg8CzmWm2r9qGu9C+Qfr36DBrcwh+dFN41co
5xQ9JmhwLn9K/tum8S6Uf4n+LuhE8/2gtL4v+T+g8l+1/9g03uQXXW8flaZH
psah/FNZjva6+n9cerzv1D5F5YIa/7em8S7jVM4jenzT+JlS8p+Upn9IPe/p
0jc85g9OZoF266E/uJu5262H/hNVzid6UtP4G3A487abD72T9H9WevzR0l+J
/rS0/CjRbaI/LD3/r1PjdBZW/2lN43UoFxE9Pei/VS4l+p+m8UB/qFxc9Kym
8Tu7Sd/npelxqXE9i7VbjnZwREu2Ww/9wfUsL3qe0viePdR/aGn9E1Kf92XV
Pmec/73UPqw0PTF1vxXU3jH6g/tcSfT8pfGf4H46i168NP4H/sqiF4j2/aTv
i9L0FNarooeUnu9Y8Dyqryr5RUrjTcGdrtJuPvQBkv+ydPvU1OOsrvYlYryD
1P5VaXoa6w/Rw0vbO1n0jqLfL32+h6d+j7Ba5fcHvE8AF7CW9C1T+nv1623G
E4ErOqvm/Q7gbQZhS2K8I/7lCF2n+6SWZY8EWCYwSOx3AE/0nuQPS9yP/uB2
zq6ZTzu4o3NrbmMMsExgetgPAV7pbbUfnLgOD6wSGCb48MA1nVOzLsYEKwWG
if0R4IeGqP24xPstwCt9KPrIxHV4YJHAMH3SZnwROKPza5ZDBpzTeTXvV6Ad
uWMS60U/OKULam5DBuxSpxgbG8A+gWEa1mZ8DjidC2ve3wEN/8TEdXhglcDw
fNlmPBK4pItq3l8Cvugb1haJ6/DAIoE5QpY9ImCVwDAhhwy4pIvV/7s244/A
IV0i+oc243nA9Vxa8/4RaPjnJt6/gjz9zkpchwe2BwzTOjEmdp6SuC86wDKB
EWK/CPiknzg+ibFG7EEBe7RjtCEDlgkM09g2y4BLurxmWWj4F/P9JPBI4JKu
rFkvOsBBXVbzfhbakdsvcR0eWCYwTF1y45HAJXWteb8KNPyDJH977u/VfLe+
veY2ZMA2gWFivwt4pBMkd2ji/Szgi04WfUTiOjywSDuH7Ow9Mm3GMCGHDLik
btJ/Wm78ETikq0WfmRtvBO7ompr370DD75J4Pw7y9Ds6cR0eWCUwTHxLZA8J
2J+joy86wEKBYWI/Dvikc9T/hMTYIvbcgD06ONqQAZsEhun83DLgkLrX3A8Z
cE7Xir4oNx4JXNJ1NY+NDZeKf2bi/Tu0I3da4jo8sE1gmJBDnu+g19e8Xwf8
0RXin5P43QZ7KPgWyjsO2pABywOmB+wSe4DAHoFBuiY3vgic0U3Sd1VuGXBO
N9YsCw3//MT7hZCn30WJ9weBb7pO9KWJ6/DAJp0VsvQBywSGCTlkwEX1kP4b
Al8EzuiWmvcrQcO/PHEdHlgmMEg9cuOPwCHdWvP+I2j4XRPX4YFlAqN0S278
Ezio22qxX6c0v1viOjywSGCSbsuNNwJ31LPm/UzQ8K9JXIcHlglMEtc11yy4
u6tqvjY4/1wHJyfe/8T9wX3SXfTLufEY4DIeqXk/FHibu8W/MfH+KvBGd4q+
PnEdHlgmMEjslwJP1Ivjlbgf/cHt3Fkzn3ZwR3fX3MYYYJnA9LCfCbwS30n4
PkIdHlglMEzw4YFruqtmXYwJVgoME/upZuOHJHdn4v1Z4JXuF31b4jo8sEhg
mPrkxheBM7q3ZjlkwDndU/N+LtqRuz2xXvSDU7qv5jZkwC7dH2NjA9gnMEwP
58bngNPpVfP+L2j4dydRrxurBIbnkdx4JHBJvWvebwa+6DHxeyWuwwOLBOYI
WfaMgVUCw/RY4JHAJT2g/gNy44/AIfUR/WRuPA+4ngdr3k8GDf/BxPvNkKff
A4nr8MAygWF6LMbEznsT90UHWCYwQuw3BJ/0tNr7JsYasecM7NHAaEMGLBMY
pmdzy4BL6luzLDT8fur/fG48Erikh2vWiw5wUA/VvJ+LduQeTVyHB5YJDNOL
ufE44HL61bwfCBp+/8TXPvcA2CUwTVzXXNPg6u6oeT8c9wP3xYDEWCP2xIEt
GhJtyID9AMP0am4ZcEmP1oxdYk8cWCMwTPSlHbknE7ch8ybvKUS/nhuvBG7p
sZrr7JkD2wNGCTnkwUX1r7kNGfo9zXosNz4JnNLjNWOX2EMHVggMEm3syQN7
BAbprdz4I3BIA2rerwYN/8XEsvRB7/OJ25ABmwRGCd2M8Q7vCRKX0OCmnmA9
mBt/BA7pqZr3+0HDfzVxHR5YJTBKH+bGI4FLerrm/YDQ8N9IjF1iDyLYIzBI
n+bGF4EzelbyH+eWAef0TM2y0PAHJt6viDz9BifeTwj+aAj/gxPX4YFNmhWy
9AHLBIYJOWTALT1Xs23YCNYIjNTQ3PgkcErP11xnTyFYITBLX+bGF4EzelHt
w3Pjk8ApvSCa/YvQ8N9PXIcHVgnMEvsZ6Y+eDxPrZgzGfTdxGzJgmcAwfZ3b
5/Jd4aWafS80/I8T3wvcE2D1wKyx7mf9z3umORL7bXw0OOIbYr80/wn4H7GP
2r/LjT8Ch/RKzfsfoeEPSbzfiO97naR3idRYJ/ZUgn1aJGTpAzYJjBLYI/Zk
gt0Bw/NjbvwTOKjXuD5zy4BTerVmWWj4QxPvLwTvM0H094n3h9IfPcNF/5Qb
bwTu6PWa92OCLxoj/teJ93PSjtyXievwwD51Cl3oBCu1QvRFB1gnMEqMy/jg
jgZJ/7jceCdwTwNr3u8JDf/bxHV4YJfWCtuZA9gmMEsTc+ONwB0Nrnn/Jnid
GeJPSLwfFHzNFNGjE2OR2DMKVglMEnzaweG8rf6Tc8uAW3qrZqwSe0bBHoFB
mpqbB47pnZrboOGPTXweOZ98t/22Zt3YALYJjA9jo59xRiXen4r9zOMH0dNy
45nANb1b81yYE1glMEh/5MY3gXN6v+Z5IgNO6b2a9yvTjtzExPtl0YfecYn3
s4I3+1P05MRtyIBN2jH6ogNsExgn5JAHp/ZBzdcB5xTc2Zs172/ke3QievPU
sowB9qkVc2OOYKvAWLFfFrzNHJKflhhrxB5csEtgjuDTDi7nY+lfpDAeBVzK
sJqxR+xhBWsEBmmuwCOBS/q05jZo+DMSY3/YMwt26LgYGxvAOoH5AZvCHj+w
KmBUsAWb/tU8pyYuocFFfVQzdog9u2CLwBCBXWJPL1gkMEyHBm8+jf+X+ncs
jIcCF/VZzX3RsYD4/6h9ocI2glMaWrOt0PA7pO7LnmKwW2CqqMND76zE+4M5
PhynOVPX4YFVAsMDtoc9vGB9wPiwHxl80RKS75gaq8QeYrBJYJbg0w4O6Que
V4VlwDUNrxl7xB5jsEhgkJYqzAOX9GXNbdDw50uN7WHPNFiunWNsbAD7BMaJ
sdHPOHOnjjsBPgicEPEn2L8MDX8B3lkUxhuBO/qG9yeF5wiO6eua5woNf6HU
+/2Rp98iqevwwC6BWcI2bPxb53lK4rEYEywVGKWVCl8j4JhG1HytQMNfLHU/
+oNj+lDtI3I/w8Gtvlzzs4BnPNglMBzs5wV/0K7+ifqvXhhvBO5oZM37p6Hh
L5t6fzV4plVFL5W6Dg9sSI+QpQ/YJDBLYJPYMw12BwzS2oXxTuCefpT+NQvL
gGP6oWZZaPjLp95fDb5nY9Grp96fTX/0rMj3g8J4JXBLo2rerwzeaH3xV0m9
f5t25FZOXYcHNun+0IVOsFL3Rl90gE0Co8S4jA/OaIz0b1gYLwVuanTN+7uh
4a+Wug4P7NIjYTtzAKsERmmTwngkcElj+T9UGL8DjucX0VsUxhOBKxpX8351
8Eybib926jo8sElglNDFnnOwQGCY2F8O3mgrya+fWhd73Hm3yDtG+LSDSxpf
M3aNPdRgHcA8IEsf7Fg39biMCa7q55rHYkzmsWZqXYwJ1gmME/vXmQ/z2jh1
HR5YJDBJYJvYow62CIzTDoFHApc0if+XhWXAQU2o+TnO8xyc0eSa+9KO3Iap
98fTHz2bpK7DA+sExonrgHMKDu0n9W8rjEcCl/RrzWsb7g/uk08Tj4UPAQsF
pon98OCPcvXbOnUdHlgjMEfoYo89WBAwIcghA25pivTXC+ONwB39JrpZGO8E
7mlqzfv/oeFvn3o/P/L02zZ1HR5YHzA/YH3Ygw42aFL0RQfYJjBO7OcHb9RS
/x1T39vc42CVxkQbMmCdwCRx3yMDDmlazf2QAbf0O/9HCuOZwDVNr3lsbNhV
/Dz1/n/akWtLXYcHVgnMEnLIg1Oaof67F8YXgTOaWfP+f2j49dT7+8HrHCR6
t9TxAsCT7S26lRqLREwBsEpgkuDTDu5sFuv3wjLglv6oGatETAGwR2CQ9i3M
A8f0Z81t0PDbU59LzinXyZapdWMD2CYwToyNfsZppradOYA9AoO0f+CZwDX9
XfNcmBNYJTBIhxTGN4Fz+rfmeSIDTumfmvcz047cHtJPPAX0oXfn1Pcq9+xh
ovdK3YYM2KQ5oy86wDaBcUIOeXCqHRI/t3lmg0v9vuZ9Db1aXtuzxme/3Nf6
jVP7t6n3An/W5nef7AkmngJ4m2PUfkDq+AzgjY4SvV/qOjywTGCQiLcAnuh4
tR+Suh/9we3MlZhPO7ijeRK3MQZYJjA9xEMAr9SFfQWp6/DAKoFhgg8PXNPc
iXUxJlgpMEzEYwA/dKrkjkod3wG80omiD0tdhwcWCQzTyYXxReCM5k0shww4
p46J40HQjtwRqfWiH5zSfInbkAG7tF6MjQ1gn8AwnV4YnwNOZ/7E8SOg4R+T
ug4PrBIYnjML45HAJS2QOF4F+KKzWWemrsMDiwTmCFliToBVAsN0duCRwCUt
pP7nFcYfgUNaWPQFhfE84HoWSRyPAhr+KanjVSBPv5NS1+GB7QHDtHmMiZ1d
UvdFB1gmMELEKwGfdBHruNRYo9kxK9qMOaINGbBMYJguKSwDLmmxxLLQ8M/A
/xXGI4FLWjyxXnSAg1o0cTwI2pE7K3UdHlgmMExXFMbjgMtZInE8AWj456TG
MhETAmwGGI2+hfEY4DLWSBxPA3xSV9ZJqbFGxNQAW7R/tCED9gMMU7fCMuCS
lkqMXSKmBlgjMEz0pR25C1K3IdOddQf+pjBeCdzS0onrxNwA2wNGCTnkwUUt
k7gNGfpdxPO/MD4JnNKyibFLxOAAKwQGiTZieoA9AoN0Y2H8ETik5RLHu4CG
f0VqWfqg97LUbciATQKjhG7G6MG6JnUJDW5qeem7pTD+CBzSionjhUDD75a6
Dg+sEhilnoXxSOCSVkocTwQa/rWpsUvEMAF7BAbprsL4InBGnSR/R2EZcE4r
J5aFhn9d6ngnyNPvhjTikYi+Bz+Vug4PbNJlIUsfsExgmJBDBtzSKoltw0aw
RmCk7iuMTwKntGriOjFJwAqBWXqgML4InFFntfcujE8Cp7Ra4vgn0PBvTV2H
B1YJzBLxUOiPnp6pdTMG496cug0ZsExgmB4sfI2D21s98bUODf+O1PcC9wRY
PTBrXOdc0+DylkwcP4X7gfvirtTfsokxAnaBb9qPFsYLgRtaS/L9CuORwCWt
mTieCjT8e7h+CuN9wP2sk7gNGbBJYJTAOhETBiwSmCTiu6Cfce5T//6FZcBF
rZ1YFhp+79Sy9AH7AwaI+C6Mx7gPqP25wnggcEEbqP+ThfFF4IzWSxzfBRr+
g6nr8MAyPRK60AkWCszSM4XxTOCa1k9cJyYMWCQwSdThIfdw6vgpjI8dj6Su
wwPLBEbphcL4InBGGyaODwMN/7HUdXhgecD0vFIYbwzueOPE8WWg4T+ROv7M
bHwSz4XUdXhgmV76T7ZpbBIYJbBLxKABiwQm6Y3C+CNwSJtI/2uFZcA5/S+x
LDT8p1KPwxjgojZKHA+H/uh5BvsL443AHW2aOH4ReKbB3Bep49vQjtxzqevw
wDKBUUIOeXBQmyWuowOs0scxFmOCRQKT9HZh/Bk4tM0Tx8uBhv9S6jo8sExg
mt4tfI2D29gi8dqINRLYDDAa3AvcE2CZwDi9XxhPBK5oy8TxdsDbfMh1kTp+
D+3IvZa6Dg8sExgk4vGAJ/qM45q6H/3B7WyVmE87uKNtE7cxBlgmMD3EywGv
9DHXTeo6PLBKYJjgwwPXtE1iXYwJVgoME/F6wA99wTxSx/8Br/Q55yl1HR5Y
JDBMwwrji8AZbZ9YDhlwTtsljhdEO3LvpdaLfnBKOyRuQwbs0qQYGxvAPoFh
+qowPgeczo6J4wtBw/8odR0eWCUwPN8UxiOBS6oljmcEvuhbxk1dhwcWCcwR
ssQkAqsEhgk5ZMAlJer/fWH8ETikVPQPhfE84HraEscrgoY/jPV6aXn6fZ66
Dg8s05wxFmNi5yep+6IDLBMYIeLZgU8apfYvUmONiIEH9miRaEMGLBMYptGF
ZcAl5Yllvwz+V+o/tjAeCVxSkYTe0jioLHG8JNqR+yZ1HR5YJjBM/A/gmj+E
73qJn/XcD9wXr6T+9gAGCewqGFb+B/AfgH0IcyaO1QrWiNhAxF4CF0K8JeIu
gQ85Mnc8JtqQebPNNHzwIcfmjrdE3CXiJdGGDH3RQexXsEe0ITOwzfoZB3zK
MbllwDSBl0IWGj54JWTpQ6wm8FJvtXk8xuX7+/G54zMRp4l4TOBUiPdE3KeD
wn7oLmHvyLCduYCfQhc6kaXPcbnjy4KhAk9FHewVuhmDOjzkwGO92+bxsQO8
CnV4hyaOGQVegPhS1OEdG/QJYf+omAvHB7zWSbnjWxHn6nDxPmgzDR/8Czgr
4uOemBtvRR0esv/FxqIPWJv/YmNhG/aD9zoldzxdMF1HJsbbIIMsfY4P+uSY
D+MwBpgx8GngvuiPHvBfp+aOV0XcqqMS20n8q9PC3o/b3I4ceB3q8I5OHOPq
tJCnDm9czJX5gDdjLMZEN2OcnjseLhiyYxLjyqDhgy+jDu/YxLGyzsj9H5k6
vEtyx5viOxzf36jDI9YUeC1wRMTb4r80/6nBoRE/+KzceLRTo/3MmM8vMTfs
6xTjEQ8MHBD4H/rRH4zbcYn5tBPvC3wRbYxxfOJYYEPbHA/s7Nx4IurwkKUP
fHjI0gddjMncOkc78bzOj/7g4oiPfG5ufBx1eMTuIhbYebnjgVGHhxwyYOzA
233R5nbkwC+dH/qJGwbehTZkqP8XSwwbsA183gW54zGDgwP/Bs4OGj54O+rw
iAVGLLELc8cTow6PcYk/dlGMPy1swVbwe8h+3WbsFDHILgp56vAuzh1vGgzg
6XH+iU9GnDLO+bdtpi+J6wHcH/L0A/9HHR6y9GEsxsRO8Fj0RQdYrg3DfuKn
XRrtxLYGO0gsMGJ/zYy+zA084mW5ZcAMgh9EFho+eMPLc8cLoy86Lg39jMWY
I9vcjhz4LerwwIYRY+yKuN6pw+Nd0YS4Zrg+j8jtA/gOzffnK3PHxwajCL7x
1zbHa7o5Nz6KWG6j2owNIzYbsmALia1GrLeuuWWowyMWNljFCxPHbqMv7ciB
P6MNmW658Yzgzoj3hm7G+CfmxtzBSyKHPJhI8JKXh/xVMf+rVRIfjrEYk1je
P2uMSxLHdqNtTJuxbMSKA9dGvDjq8LoGfU3Yhyx90At+jTZkmBt4THQzxrXi
XVFzCQ0uEzxm99zx5BgbG8a1mYZ/c811eGDpiDkHXo54dNThXR30dTE+scjB
Zl6WOPbd9bnj31G/LPwzMkn47/FBw8f/TWizPP3A0/3S5nh24O/A41GHd0Vi
PCiy9AGbR+w75JChDm/uODYc6x3DPxPfPA//Sx2s3JWJYx+C2yMeHnHxuop3
U+54iLQhM6nNNHzwe9ThIVvEfOnfI+yfGOMxLv50gZgbxwI8Kr6Y+OvN8L+T
g4aPf6MO76rEsclYC3E/cF+Av+ba5hrnvgA/y73APQGWkBhm+FritbeH/wRn
SHw+2rrF/KBvifmAKySeH/H4rknchgxzB/9KrL7f2tyGzJTQzzj401tzyxDX
7+rEstDwweMiOxsrm1jm5hjvtrh/wSUS34/4feAT8cXEr981/O/UoOHj36jD
uzZx7L/F4lnA8QK/2zN3PEDakKH+e5t1MwZ1eMjdEfYz/u1h75JhO/aCz+X5
RDz+PcP/TgsaPs8r6vCIHUgsQ/BlxDskniH4yZ5B3xnjTW9zvMM7cuMlqcND
9r9YifTBdvC/xOIHy0ssQWIR3pU7HiF1ePhiZPYN/z0jaPj4W8ZhDGzDxplt
7o8e8JXgN4mHSHxD8J/ggonnjw+9LvrTfnfYu3zYji7wxl+E/IHhf6mjg1iH
xFJkLMZEN2Pckzu+Im3IzGozDR+8KP8b+P/Af+UZqc8t1zj3AucYWfqAHSXG
xi6F90PwPYjvQ8yL+Bv3xvzAKZOPAD+J/8M3Eq//yPBXfwcNH39LHR6xFInV
uHvoZ98F35vQhU5iPxH78b7c8R+pw1sl5sLcwEv/1eZ25MCb0oZMr5gvvpF8
B8eGP6QO9pnYjsSCJFbkP23GthIrkmcz+RDOiOcxsdkWz4ylJEbbv6EPvfgf
+qKjd/5/+FfiTaILnfBpZ67MuXPYylyOjvnBuz/s7xX2E+8S/C9zY47U4T2Q
O34ltvcM/cRz7BPjrxm2MBZ48D7RTtxH8Lf0Jz4lOFzwt+DCyReBn8b/UYdH
LMrjw3/DOyH8M7Ev58yMDSbW5UOhjzo8/Cf5Jk4J/wpOl/imxLsEr/tg0PDB
8yILVpzYmcTGZG4dMtuKzdThPRD2Irtu+HT849yZ42n2zY33pYRGFzoZizGZ
D/j0dUIXxw58PLLowDZsnCfz+ec6wF8z17VDB/b2yx2fkzid9ySOdfl47tib
4Mtp65gZ20sMz/kyx+98NDd+mDq8XoljeYI3Jp4ndXj0RQfj3F8zTpj4oehC
Z9+gH4n5ohedxAklXudGcSyYO/h8coOApacNmQUzxwfFZvDL4JSJD0qc0AfC
H5Pv44Lw1xwLjglzZc7rZI7f/EFufCi60ElfdDCX+TPHEgXPDy5/0/Dps/17
ZhnmDb4aO9BB3FKOIbL0oQ4P25kDa5JbYz0DfU6sRx4N+wfE8SVXB9j+Polj
lz6RO34pdXi0bRE+Hf9ILhP2tjyUOLYpsgtnxnITyxRcN+eYOjzakEEv+Gn8
MTquCP+Orq3Dp+PvFs0cL/Wp3PhscNHbhc/EX1GH93DiWJDgs4mnSlzVvont
xN5LYn2xeVxLnE/2P6CbMZD9LxYrtjHXrjF/eE+Hvc/kfqYxFmNiFzqYO8cA
u7CpW6wXHo/5PxnXC+eea+CNxLE6uS+4P3hWcI+BOyd+K89Knpn4XvLJdA9/
TexWbGBs9jvgu8gXc2P4R/YlpOHT8C87xLHDNvDl7IPYMXw6/pI6vEcSx4pF
N2OAZwfv/lzu+LG0IfN8tBNH9tHEsWCRoY39E+yryMMH4j+Wzhw/9oXc+zmI
5fpK7tit7H94Kub7bJxf+tGfPRf4UPrRnzi0xI+ljk6w88SiZa7MmTZksAWb
wNeDt38xaGTpw1yWzGw7c6Beizkgz9jMgVi0xKoFd088W+LVDgh7oF+O+RDL
dtnMbcjMxt+3HEcXfD2+h/w9t4c/Yl9HI3wS/qoexwb72V+yfOZ4vBwj8PfU
4aHrv9i8L+W2j/0mxLZdMTP2nhi34PA5xtThsa+kFT4a/4atRehgfwAlNHNF
J3LI3x3+97XcYxBHl/i3tKGTOrxXYrzXw96XYv6vhn5soz962C+APyI/Ua/w
p6wNtv/vmq65jb0txN4lNu/g3PFywfWD5185c7zeN3LvLxiYO94vcX+JP7tK
Zho++wmow2PvADGB6Ud/dDMGdXSy94EYwOxvID4wdXjkRmLvDLoZ47VofzPm
Qxsy+Dn8G/YSD5i4wMTzpb5a5r0MxAbePWxnbPbnrBTHg+OCf8Yv8Iwgzj/x
bumLjsExf/qiY1DMH99LPqeHY30wKNqZK3Omjb082IJNq4Y8/XqHf8b+PrH+
2CXOFeeX/UTswyCeMbYzh86Z80PhZ/Gv1OG9lDh2ccdofyz8Lft+9gufjX9Z
PXN847el98ma6/DYu0HMY/jw0IXOfWPu2P94rAfQ90T4+3dzx0cmTjLxjfGl
5Kt6Jvzx2kHD5/mL7JqZ934QU3mvuFY4v+x/GhjzfSuuH2TpwzjsB1krczxn
9o+wn4QSGl3oZCzG5NxxDrGVY4Bt2IgsOojVzP6pd+L6Zu4cA+4n7nnicvOM
ZN8J8ZzxFfgMcl+x14RYtsTKPThsQz/7o7h+iO/8cawvqMPDHvZH4evIx/ZK
+Md3Q/+HMT/8M/m9Xgh/vW7Q8PF/H4d+4kgPTNyGzJvJ/8WmXi9zGzIf5Y4f
zX4X9sdwv5P/643wb5/kjj9NHOpBoj/PHb+Z/SfsR6EO753E+0PQhU7GY/8W
c2HvFn3RsUFmfehlf8z6Md/ZPr5mO9BBXOvBiWXpQx0eth8aY2AvJTRzY8wN
w37mwfOK2NYbZd67Q4xr9ucQ/5o6PNqQ+Sz3fhxia/8v814ZYl8fE7Zi/8Dw
R+QHGxz+9ZPQNyTmw7FAB3G6OSbo6hLHiOPFOMTTHhrjbZo5Pvqw3Pt9qMN7
P3GsbHwp+aneDf9If+wlbvdbiefKnKnDOy7mAs3+NvqyV/O9xLHYNwl96MU/
Do/zyViMOTTsY+4cA+zCJvqiA/9E/rcPw99yLNg7x1yZ82bRjhz+hX0+xOsm
njb7fWhD5oPEsZG/yB0fmTo8csmxt41Y3MTq/ip3vG7q8JDdPPPeJmIqs8+J
eOHU4dGGDHrZz4RvRuen4e+3CBo+/vCUOPbMjf15W2Yej3HBr3+TO342cbSJ
L86+KOKLEz+c/VFfBP11jAeul3jhxNsG30suO/bi0Rcd6GYM+qID/4vM0FgP
nB62cyzYP7h15vGxg/1TW4U8/fBvw2L+X8b1gyx9GHtYHD/sGRHzwZeSf+/L
8J/bBA0ff4UvJh/fiPBP2wUNn+ftt7njoxMnnfjm22am4bPfCl3opA2Zb+L8
fxf2nxtzmX0s69bNGMQ2J7Y6/pR8eCPDn+0QNHz8K7HXt8+8l4tY6WfFueLa
YP/jzNzxs4mjTbxrZOnzfe79YZTQjMWY7Asj3jq60MlYjEksd2K3XxBzYz7s
h/w25EfGfJk7x4Brm2ucZ//V8Yzl+bRxPC94brB+3TGLePC595ddHLZhC/sl
4RMP/qdovyxksYf9mfg78iH+HP6MvrPjwcf88NXkQ/wp/FUtaPj4859CP/Hh
2b9GGzJfJP8XOz7J3IZMljlePPue2O/EfyPyL/4S/m507vjzxKEnPvz43PH8
2c/FfrQfwz7i1rO/Dl3oJNY8+zmZC3s56YuOtsz60Mt+uDTmy7zxf9iBDuLY
sx8PWfpQh4ftzGGU5N6ouZxN1z3HPOxnHvhfYsEXmffaEROefXfEs6cOjzZk
fs69X4/Y943MeweJdd8tbMX+SeGfOP+/hv8dHfrGxXw4PuhgbcAaAV3Q4+N4
MQ7x8yfEeGXmePm/5N6PRx3eD4lj6OMbya/5e/hL+mMvce6J389cmTN1eNfG
XKDZH0tf9qqOTBybvxn60Is/mxjnk7EYc0LYx9w5BtiFTfRFx/UxF+Y2Pa5n
rnfuJa5h9r3eED4Z/8e+POL3E1+f/XmTcsf/Jw/Aj4lzbbL39afEsfV/zR1f
nzq8nTLT8NmPiG7GoC86qsz60Mv+Rurw2HtIjgF0MwZ+Gv/MvkTyFdA2Kvw3
7X+FPyR3KHtzxyTOLbBL5vwCv+Xer8g45CeYEuNtFPOdGesNjgXPAO4F7gn6
0R9d6JwS/ckfMDpxHZ3Mh/3BzJU504YMtmATa4YXYz0BzZ5g/PlNce1wbtiv
/EvMb3JcT4zNHMYmzn2A/yQfKnuE8ae7Bg0f/9YzjjXHnv3G+DLynbJvGJ/2
e+58CeRN+Fn0bplp+OzPRBc6aUPmtzj/0+L43RnHkmPB/mR0s5dsfOJcC/eE
LvoTHwRfR/5V9tXg8/bInI9heu79odiKzVPj+pgaNHNlzsghj27GYD8pY5CX
YULiNnRSh7dnjMe4+LPdY/4cB/zr79F/RsyXuXMMuLa5xom1NFfd3yb4RsG7
Bt458F+C/xRfx/cGYqbwvR9ftlfmvazsndgnc/6HWbn321GHx15WcjmwX5V8
DtThdS4cb579bex3Y18s+y/QNTHmD/1HHC/0opM8E+R36BXHkmPDng1y17K3
mjZk9sucT+Kv3PtD2Q9IfgXyLEwJ/0v+XPZh418PyZwPYs7C+0HZ5/t6XIOc
f3Shk77oYC74dHw5+7/3DX3oxd/NjPkyb/bnYgc6yHNBPgxk6UMdHrb3Dp+N
/942aPaY48Nnhf1/x/EldzB7wck9QW6Mf3Lnx6AOj7a+cU/jr8n1e6DqvyfO
xYHsAZn30pJLg/205NOgDo82ZNDLfl/8FzrYUz57f3nQ8PFnB2XO79EBPF/N
+8b7hw/Ev1CHR+4Mcm+wn5j8HOTpYL/xjmEve9R5Bj0U1xLnk/306GYMZP/L
7YFtzLVTzB8eerGX88j5ZCzGxC50MHeOQVvYxx54fDSyXAPsTSYXSL+4djg/
7Jc/NHN+EPYvs5/52Mz5NhYsvP+ZffNPhM/GP+I/yRfMnnj80RFBw8efUodH
Lg5ykxTRnz31+Hfq6CT3B7lF5imcX4Q6vKfiWmVu7L8/PHM7ckNi/sh0jOsZ
30y+ZfZ84y+ps5f+78S5RciNcmTmvdHkKmGezJdjwTHhXuWeJRcE+6mPCn3o
5XlNX3TMC96z5n3W5DtBFzrh085cmfOzYStzWS/mB2++sL9j2E+eFPZTMzfm
SB3e/IXzoWD736GffCELxPgvhC2Mxf72BaKdvCLs76Y/+VHYz83+buIMvBg+
GP9IHR65P8itUkU7cQLwv5x7rgH2gpNrZaHQRx0evpB818QYwCeyD5x8KuRV
YT/4gkEvEtcPssQuIPcKuV2Y29GZbcVm6vDmD3u7hH7GwX8clzkfzMKF94NT
QqMLna/Ftcp8iHfwcuji2BFvAVl0YBs2IsscmTt9thZNfhT2s/4SzzPukX/j
+cq1wj1CrhviSSxaOF8MeWPI/3JCZho++9cXL5zvhf3oXwZN/hjyyJDPhX3n
5Jchzwz7zxcOerGYH7rQSRsyxFkYGD4N/0YdHrrQuVu0bx/rOcY6KfNee3LB
nJI5H82Shfe3Yyf5YZYIeweH7cyFeAzLF84HQ14Y8rHQj/7ktSG/DXEg3gof
jf+iDu+/3Dd7RHsS/py+2MDefHLhYBs2Lh7H5804t5xL4l0sFccPWfosEfYy
l9nxA/Bb4aPxP9ThkcsoC39N/vRm+GNypxNLgbkwJ3LtnJZ5bz+5dZYuzKMv
OmiDhs/+/vfj2DE/4lMQFwAefdHBWOzFJ5dII/wzY7aHPz4zaPhcT+TuOSNz
rABy95we9mI3/u+dODacX+JvIEufZQvHH6CEZizGJO4A+X/Qhc694vjksd74
KObC3FoxX3jLxfzWjPUK+W3Yj79LrA+2jvUa18JZmWMZkCuH/DlfxzNrSNhD
/pwVwj7iFJAfiDxBxCtYPmj4xDOgDo/zQfyNFaI/uhnj05grcyN+A/76s5bj
ZOC/yUV0TmbdjHF2tCOHf6QNmRULx0MhPgr5hsg7RLyb4dFG7h3icQwVfa76
LJ46VxFz/SRsxF6OBWsm7g/u+RVDX6fQT9+h4cNZH6xcON8RutB5ULTvGesB
2s7LbAs2UYdHv+9q1o/95F3CRubGHKnDw5d/0XLcEfzXBZnzIa1SOJ4DdXjE
biBHEnx45E0iP9LFmfM1dY716YWZ8y2xb5j9wtThkWuJeCfw4aELnZx7rgH8
Jbmf0IM+6vCII0H+J/JAEU9ijcL5k8ijRP6jSzPT8IkPMSJsxzbijTA3YpdA
Y/P5MV/mjb9fJfSvHvMlv9K34eM/D38NfWj4Z8ZiTK5trnFs5RhgGzYiiw5s
OyTWG8zxwPDP/PfgPwjrYd5xETdlZPgw/BXxAMj3Qz4e4gesVTgfFHmhyP80
quVYMuQ2IrfUOoXzS1Gfne8oMz2bX7NuxqAvOi7PrA+9xL+gDo/YGOScQveo
8Nn4W+JmkJ+KNmSO/a89/PeYlmOrkCuK3FNXZc4/tV7heBeMQ/6sdWO8yS3H
RiF3ErnB8JX4THLDEF+EfvRHFzrXjf7kzyIex+iwnfkQD4e5MmfakMGWMeGj
h4e/hz4h1hM/xrXC+SH+zRoxv7Xj+mFs5kAsEHJn4TvHtRznBR/aLWj4+Luf
41hz7E8Kf/RLyzFi8C8bFM6fRR4t8mFdnZmGT3wQdKGTtpNj/uTj2jCO34Q4
lhwL4tugm1g15M4iF9ek0EX/s8I/c4zPCX93beZ8XRsVjh+Crdi8flwf6wfN
XJkzcsijmzGIZ8IY5Psingpt6KQOr3uMx7isB66J+XMc8McbRP+NY77/K5wP
jnPPNbBhzJf8YsRDoe26zLFCyB1GHKo/4xnN8xH7yCe2ScyHeCPkDyOPGPFO
/hc0fOKPUIfHWMTD2ST6o5sxpsSxYa7EA8Jf/9ZyDB38MbnNbsismzGuj3bk
8He0IbNp4fgrxEEhPxl5yoiHMiPayE1G/KJpLcf+IdcYuc6Y669hI/bib3ln
MDP+D28a+rYI/fSdFj4f/7h54Xxp6ELnGdF+Sfhv2m7KbAs2UYdHv/GhH/vJ
44aNzI05Uj8//NfMlmMO4U9vzpw/bcvC8VaowyN2DDnV4MMjzxr50m7NnL9t
61gPMy752LaK8WeFLdhOPKOtoh1d6OTccw3wfCAXHHrQRx0ecV3I10beNuK7
bFs43xp51zYS3TMzDX9izbLYiG3Ey2JuxEaCxuYeMV/mjb/eMvRvE/O9Tfx/
wufiX88LunusBxiLMYllQ843bOUYYBs2IosObMPGc+L67hbrG3Kx9cr87McH
8KzgmcG9wT2CL56jcgwl/Of2hfNtkXeLfG9zV46NRG43cr/VCud/ow7v7sw0
fOLZoIvYTfRFxx2Z9aGX+DnU4RErh5xe6GYMfB7+njg65K+jbZNYD9B+S/jr
eSvHbiJXHbnZ7s2cny0tHO+Gcchfl8R4i1WOlURuOXLJ3R7zZd74Z/rRH13o
TKI/+e2I39YxbGc+xJNirsyZNmSwBZvw4TzvLw369livMpc7M+feIz4VdXjM
k3hDjM0ciPVyR/jTBSrHhMI/3hc0fPzd/HGsOfbEs8JXLVw5phQ+Kyt8zsnD
R/48zj00fOL/oAudtCGTxvogj+O3UBxLjgXxqNBN7CJy55G7b9HQRf/7wz9z
jPvE8/7+zPn9isLxhbAVm9vi+mgLmrkyZ+SQRzdjEHeIMcjjR/wh2tBJHd4D
MR7j4s96x/xnr1Nqto3+9Zhvo3D+QM491wD/o1kjcC9xT9HWJ3PsI3IDEvdq
pcrPYZ6P2Ee+wGbMh/hE5BskPyDxjRpBwydeEXV4jEX8rWb0RzdjLBHHhrkS
34t7ccnKMbu4J8k9+FBm3YzxYLQjh7+jDZmycLwk4ieRj5C8hMRPWy7ayEVI
vK9lKsf6IvcguQ6Z6+JhI/YeHetF4vDxzqMMfe2hn77owEfjH6vC+RLRVYv1
AO2PhT+n7eHMtmATdXj0I34T+rGfPIvYyNyYI/W+4b+WrxznC3/6SOZ8gzsV
jt9EHR6xnshBCB8eeQnJt/hY5vyK4Phnhr3kV9w5xl8xbMF24pXtHO3oQifn
nmuAXIrkakQP+qjDI54U+RnJ00j8qd0K52MkLyP5FR/PTMMn/lOnsB3biJfG
3IhlBo3N/WK+zBt/vVPo3zXmS5y0VSr7WfzbTUG/EOsBxmJM9hKwpwBbOQbY
ho3IogPbsPGGuL6fifXNY4XzRZE3qlf4486VY6rhL9fWuuFT0QuqXDdxG7HR
yA1Jrknixq1Z2Sfhj6nDIxckuRz3KpzPkTq8AaGfcfB/exTOV4kudD6RmYZP
PK1bQ/8b4Y9pQ4bYV//lxuRYMz/ivz3NWqiyz8Q/71M4fyV5LKvU8brIf0l+
SeJ5ESdtk3gG8/wjnhP5FcmzSLwndKGTvuhgLk9l7ouOPULf3mEvbcgwb+J7
9Qx7BsfzZu2YG3Ml/hy2M4c943rZM2jmxhyfyWw/8/ir5tya6OZYvh3+df3K
Mefwl7Qhs2+MT27P5zPn2pwdj65yLDtyZZKbc7/C+Tmpw3s29KEX/0ncL3SQ
v5P4X+iChk98MeLYbRQ+kec7+sjPSlwx4olRh4du4tkdWDjfJ3k/yce5b9hL
3lDinzFX5kwdHroZA9n/coW+mDk2GzlDqcNDL/HM7o3z+Wn4l7vDvg/Dnx8U
9tEXHchyDZDbk1yaHIvnMs+VOb+cOb/mwfiNxM/fHSrHsOMZTZw08jGSl5F4
aeQWfTVzbDRygxL/jPyg1OEdHPRhoQ/djEHfz+L4oO+QmM9mMTfmT3w/dDPG
oYXjLePfN68cE5A1HnzayXNKflFylb6eOTcLuTtpJ3/nEdGfOIBbhY/Fv2Ef
NnEsOCbkkhyROfbV7Fxh0R9d+4S/p/+X4a+po5NcquRK3TKOHbqIV4gt2HR4
4fgMlNDI0oe5EKsQ25nDKzE/5ok/3ybmTjvxCI8snG+VvKvkN30zMw1/Lunf
tnIsQdqQObpwflfyvJLvlHgR5GclTyvx4w4P+qiwD13opA2ZgXH+uQ7wj9Th
oeu/3LGDMsemI7drUjl2IblYyeV6bOF8rtThYSf5X48Je7EVm/HT+Oc+QY+I
9cMxIY9uxpjtayvHWMTn1mLuzJf4im9lHo9x50lsGzZyHOZObFsSPhv/uH2c
G84F8RyJe0Z+OM491wD3xgZxT3N/Hx3Pyy6hjziLWfho/Be+qF45biM+6d2g
4eOfqcMj1yu5bx+J/j+HP6aOTnLLkrv2uML5a6nDK2JuHEviPb6TuR25jonb
kDk+5o+vLCvHTMRnUidWI7llyV1L7t33MsfmIxcuz6LdK8dp5JnUFseO8008
y/dDH3p5ftMXHScU/xe/j3y66EInfNqZK3Nuhq3MZVLMD96JYf/xYT95eIlf
yNyYI3V4JxXOt4vth4d+8tGeHONXYQtjER/y5Ggnby3xA+lP/l3iCM6XOI5l
e/hY/Bl1eORSJnfvE9H+e/gncvl+lDm2Ibl8Tw191OHhD3epHMMSn0mcQfL1
kreXeIOnBA1//sSyxMYkty+5g5nbB5ltxWbq8E4Kez8O/YyDv/skc77h0wrH
K6SERhc6GYsxmQ/xNHcOXRw74nkiiw5sw8ZP4/xzHeB/uZe4p1gbsEY4o3C+
YfIOH5s6t++5hXMHE/+Sts8yxyYkF/HnmfMPn1U4/iF1eMRSJNcv8RLJ90sd
Hn3RwTgLJo5zSD5jdKHztKDPjPmiF53kOSbf8J5xLJg78Uf3qhzrkzZkhmfO
b4zNxF8kziL5jclzTLxF/Ou+lWOI4i85FhwT5sqc8Q34iIsLx0NEFzrpiw7m
MjRzbmXigw4LfejFv9GGDPMmPiR2oIO8yxxDZOnzXy5mbN8rfDTPn+eCJgYp
PvussP+8OL4HVI49enLq3MznF87PTB0ebQeED8YfH1w5lwG5MsnNjOyXmWNR
kruZuJScY+rwaEMGvcR/xD+jgzip+PuvgoaPv/06c77nCwvHlyRO0WHho/E3
1OGRO5lczsSXJB80eaGJX/ly2EuMVdYM+8e1xPmcHd+18hjI/pdLGtuY6yIx
f3gXhb2cN84fYzEmdqGDuXMMXg/7iLGEvz835n9BXC/c+zvFPcX9e2H4i0ti
fvcWzh9MHuEe4Z+PrByjFZ96dFw7jE28VvzTMZVjsOLfvg8aPv7liDh22Ea8
p29DH3rxn9ThkYuZXNfoZozL4vq8tHD+a9qQuSzayYNNvE5yWSNDG/FfiQt7
XNzz+I+RmfNfX144HiG5qK8qnHua+K08n06vHIOVZ9Zb0Z+YsTwz6Ed/8miT
/5o6Oon9SS5t5sqcaUMGW7CJ+KDEC70iaGTpw1y+y2w7c6B+VMwBecZmDuTS
Jtc28RTJx02+7fPCHuiuMR9ycf+YuQ0Z4oKS/5s84MQHxfecWDnGLT5oVNDw
8VcnxLHBfuLj/pQ5nzjHiPih1OGh67/c4lcWto94ueTmHpM5dig5uokjyjGm
Do+4uKeEj8a/YevxoYP4ppTQzBWd74U8MXbxv1cXHoM84OTvpg2d1OFdFeNd
E/ZeGfPvFvqxjf7oId7p2DjfnHf8Ef2ZI3nUuSZoQ4bc4eQWv6Fwvm/ikhKP
9NrC+cZpQ+bnzDR84qVeVzh/OXnMyac9PjMNn/ioxF8lfzn5yi+J+UF3D/vQ
hU7akCHu71nhs7lfqcNDN2N8FO3EDMZ/MxZjEmuVHOq/ZM5vfsP/Zz/52a8P
e88J25kL8Yaxk/znN4a99KM/edLJb3599Ec3YxBn+NzwwfizT4ImJjE+mb7Y
QCxYcqvTRh90ofPMODecT+If3xjjI0uf8+PYMV/iG0/kWgwfjX+lDu/K1LnX
iVN8cfho/Al1eOROJxf7pMz52W+SzhUS1+ERe5ac7fDhoQudF8Wxw17iI38e
+rcOf39z4fzu6GYM4iJfFj6V5y11eOQ+J9c5cWvJJ08++G6xXmAOxEVmfUCs
Cd5h8e6K+Pvo/jWzLH2ow2Nc4ttOyawPvcTHva1wPnXGYszhYc/2sT5Alj7k
mif+c4+4vmfnq+f8Vo51zLMfH8CzgmcG9wb3CLqnZo6lS852/OmVlWM441/J
TY8NjE08Z3xbt8oxm/Fx04OGj7+5IubCsSM+9O+hD734O+rwyFVfa1o3YxCP
d2W1366ya+U2ZO6I9rTpeL3XVJahjXjRxIG+tvI6CP8yg2Mh+s7C8XjJPY8P
ZP7Es8U2bOwZx3tE9G/G/yv60T8TfX3qOjqJDVw0PVfmTBsy2IJNxA8m3vBd
QSNLH+YyLbPtzIF615gD8ozNHG5Ue6PpeMLXiVc2HX/4zqDvifl0V/2PzG3I
EOf3RvF2ajreL/6Hc94e/nRW0PDxR9fFscF+4m//mXl9wDFaLXEdHrrQie67
C9tH/Oweov/OHIt4t6bjEnOMqcMjTvBN4VPxZ9jaPXSsmriEZq7oHBnyu4Y/
7VV4jF24t1K3oZM6vHtjvN5h790x//tCP7bRHz2dwz/dUjkmNz6Va/3yuKa5
3mgjNvdtqXO3PyT+fZXjE6+p9n8z53O/v3C85D4qbxe9D+defebITcNfI3Ed
HrGU92u6H/3RzRjU0UmsZnLEE7f5tsp1eD1VJ9Y3uhmjV7Q/EPOhrWf4cPwj
9t4l+gDJ3pm6Plfu2MwHiXdH2M7YxCf/J44HxwV/2jPuB+59ngGz+1bWy/zp
i44HY/743zsrxxlnPfBgtDNX5kwbscixBZtm1yv3wx9iN/bvG+uZ2+JccX6J
l05c6bsr284ciFt+T/hQ/Bt1eHer7ZCm+fAODf9L3PJe4TPxd/OIvlf0w4Xj
UVOHR+zpw5rmw0MXOu+LuWM/8dnRg74jwz8+orbeoo/gWkztCx+oHAMd/0ac
8wfCR+KfkZ03d6zqo5qe2+xrKHX89j4x375x/SBLH8ZZO7F991eOd439jwaN
LnQyFmPy7WD2N4TKxwDbsPH+mDtzI757v7i+mTvHgP8N/H/g3QL/yefP/T2C
7xLrJK7DI5Z2F/V5MGxD/3Hhfx+qHPcdf/Nw9MWek8K/9asc0x2fh+wC7GlQ
/XjxHpds38p1eLQ9FD4cf06cbnSe2HS87seCHhD20ZdvI7QhQ5z4fuFjeb5z
vz9WOSY71/cT6veI6JM59qIXzk3DX1/yz6j+rOr9Usd3f1T0ItiUOh49uhmD
vuggLjgypzYdHxxd6KQOj7jzj4WP5XmDLuTpt15i25kDx2HdxLL06cvaVf2f
Fr9/5To8/MeAynHs8SnEEX9c9JnNiCce9DMxH/oulrsNmcdjrthPfPonRC+R
O/b4uU3HzR8QPgv/xLFA5uymjwmyT8QxIh45ccufrNwXHdSxGVuJx/+06KVy
xyq/sGlf+lTlGPr4R+LmPxU+Fv+Grf1DB/HYny+s43zORWpZ+lCHh27akSO+
OHHROYeMxZjPBv1C2Pt02Ptc6F+VfVeiBxWOB87cOQbMlTnjv56tnAMAn0vc
8jdEX9d0/PIXRT8n+mLR/UUvk5uGT/z1l1W+KPpytQ9Q+3K5afjESyc++vOi
L206HvvzQb8U80EXOmlDhrwAL4SPxv9Rh4fuy8Ofw7si1gOMxZjEfr9SvBVU
f0W8VwvHb8fOlyrHh8fel8J25kJ+AvIWMH+OA/6VfvS/ims/dT/6oJsxyGPw
cmU/3Dn8MXS3WB/QFxuIDX910230QRc6n49zyfkl3wJx5F+tLEufl4N+LY7f
Sur7uujXC8ePJ6/Ba+Fj8VfU4T2tvtc2zYfXPfwt/ehP29Phz9+snBcBf0Yb
Y3CuOeevxvl/I47fG3EssZ/8CitHf/TwPH9TbQNF36C2Z8O/Dq4cMx7/1il3
O3LEr6cOj1j3NzU9V+bM+SXfA/YOqhwPn/kODBpZ+gyKY8FcyF+ySozHuPhz
6vCeV/vNTduKzdg228bK55zzzzXNs55nfv/wR9wn3C/0RcfoyrkAPuZYNT2P
tyvH5Wc+b8fc0E98fPq/VznePvfbe3HvoYt8D+SNeCd8NP6OOrwXWRs1zYd3
e/ivd1XvnDt2/x3NiO9fuQ6PNmTeKhy/H//6fuWcEPjPD6MN/eSHoI1cEi+z
lhL9jto+qFyHt77ahlWOo0/8fPqi493Qv3roZxyOF33XyB0r/Z6m6/DQS34A
fOtHVeS4SK0HfcjSB/3Yz9yxcc2Qpx/+jzq8V1m7SOaT0I2t5Mv4WPRauXMN
9G467wAy1OHRhsx7hfMLvBPt74d966j9M9EfiN46/BV4hD7hj6mDUXidtUjT
cshTh0cdHeQ+eLDpcYZUzmvAeOupbajojwrnMxgStjAf8mngSz+vnHMDn0ob
9jJXZGgj18abqvdtuv55+GD8H3rRTxsy1BmT3Aj9mj6PnE/q8D4M+7AVmwfH
9Xxr0/kouPbxGdTh0ZdrYlDqfCAjRW+WO3fCi6KHV84tMlj0o6I/lb4vKtfh
fVU5t8fbqg8Qb4jav65ch4fshrlzQfRvOv/Dl5Xr8GhDBr3kW8A/o/OJ8Mcb
BQ0f//dlHGuOBflINs49HuOSv2Goym/xv2p7N3U+h29EP9l0/odPg/48xsNf
M8fHYv0xonKuD/qiA92MQd8nw18j80z452/Cdo4F+U42yT0+duyQWBfy9Nso
zidz+CyuF2TpQ26JZ5vOM/Fd5Tq84YXPyfNc++Gfv6+c8wSfumnQ8PF/38Wx
4NiTT4U2ZOiLjh/CNuZHvhTONfoZh/wU5LdAhnPPNTA06C9iPvjiHyvnWMFf
Uid3yof4NvF+Cl2MR/6VL1UfVbkNmS1y0/DJbzEk5jsszh95MdDxatP5MZCl
D3V4w6P9q7AXX8wz/I3wr1sGDR//tnnYi9342w3ifHPeWT99LT1jKj/78QHU
t8qd2+JN1pPtWktKZlzq/BrYPbZy/gvsJ9/GeJ7BTefn+Dpo+EniOjx0k7/l
m+iPbsYYG8eCY0N+Gnz1z5VzvuCzx6m+TW7djLF1tCOH/6QNmRGF83uQt2Mi
z6Cm83dMjLZPU+ebmVA518wQ0e80nWdjOse/6XwbHdud22S06hOa7ouO70M/
fSeEj8c/fif+L5V1DYn1AO3vhj+nbbvctmATdXj0a0usH/sHNW0jc2OO1OHx
rJpUOScOz6wdRE8WPbJw/g/q8Mhd8lHTfHgfqD5UvJrafhP9Y+H8Ioz7a+V8
J4z/a9iC7eTb+SHa0YXOKZVz5wxX/ZOm9aCPOjzykUzlfm4638lPoqfxfOFa
EZ3mpuEXiWWxEdvIz8PcyOUDjc3bx3yZN+uLkaF/VMyXvDy/h0/Gv60R9NDw
t4zFmJxLzim2cgywDRuRRQe2fR7z4fyPjuPDXJkz6w7WA/jXGZVz/OBv59D1
0eKeYu3UdBu5fb7mWS86V31W+Ez8LXV4I3hWqv1njfNn5Tq8ttDPOPjTMWqf
WVkXOrPcNPx6+HN0jgj/Rhsys3O/iPdHHGvmRz4i8gz9HT6T5+14tf3D9ay2
71Lnh/mL+7XpfJHT41rh3JIPrH+sH7vE+gZd6KQvOphLkbsvOsaEvnFhL23I
MO9GrBfQMTL89V8xN+ZK/iNsZw5j43oZGzRzY46N3PYzj5L3e6o3eYanzo+E
P+3Q7pxI+FfakJkg+abk52x3X+wnXxKy5Dr6gWtZ9MTC55g6vDL0oRd/Oamw
Ds4918D4oCeFPeRRmqvdPpPnOfrmEf2rylbiOjx0k39psupzizdW9VGp7cTe
H/BdqefKnKnDQzdjIEsf+raL/olz2XQdHnqrxL6VZ9ov4U83Dvt+jvXAr2Ef
fdHBtT1H2Ii9neN++DTW4zuFPvTiD6dIbt52Pyt5ZlLfWW1jePZy/6l9vnbX
4S2g+q48w3m2cD+qfcF21+HNF7Yzv0nhn+dvd04p/PHk0PdbzG9qYZ2T1T42
tW5o+Dsl7kvuKdqQmRLjMW672qerXAQfp7bx4Z8XandOKnzubkHDx98to/q+
qv/Ks4A8QqJ3z90XHbPnUvhYkP8K34nM1KZ9KLrQSR3e1Bh/etiLroXD5+6c
2HbmwHHA3y8Sc2M+5MvCVy/a7rxU+NOZhX32H6J/ET1D9GKiZ+D7RO+ZBy3+
Lon7kiuLNmRoQ4a+6Fii3bmzJor+M+aD/plhH/4Xmb/C/+8VNHz85R+SW7Ld
fdFBfW+e8TxLxFu63bm4Jov+V/QsyS/V7rZJYT/0rLB3j5gv82Z9gT9FBzm6
8LFLxdyYD/nB9ol25PB3fxY+h4zFmJxLaPi7JbYNG7F718TX8rxxTrle/lK5
bLvPPdfAsiHL3MgPRiyazuItGvHy8c3LtTtHGP50v6Dh48/wTSu2R96w1HnA
oOHjj/6W7uWJcaP2KWrfPzcNf/fEutBJGzLMYwXx/on5rBBzY67kJ0M3Y0zl
Xi3tKzu1O+8YPvOgoOHz/F1J9QPxsWqbv/RcmfNfcXw4D2Nijcf5QJY+/4re
I3EJzViM2UHHZ+V260InYzHmNNUXLN3G3JgP+dGow6Mf8/0n5jeP2n5LHXfj
xNJ7ltmvzrHhGNGGzMGqr8L5Uv89E+czWK3dPrMe9q0qes667V01bMdW8rXB
h7ew6tPDH9OfHGv4o7nVvrroxUXPTN3GGJx7roFDc18PXBd7Ja7DQ5Y+c0T/
ucM+/OUa7c5RiE/tWHeMo6VFzxJ9WLQjhz+lDu8P7q3Sc2XO2IrNh6u+JsdL
evZOXEIjSx/qyKB76bh+Ga9j2EvuBnI4kNvi4LAVmzlfS4T9jMm5g0e8kpNK
77lmv/b/A4514Ig=
          "]],
         Annotation[#, "Charting`Private`Tag$5192#6"]& ]]}, 
      {RGBColor[0.363898, 0.618501, 0.782349], AbsoluteThickness[1.6], 
       Opacity[0.3], EdgeForm[None], GraphicsGroupBox[
        TagBox[PolygonBox[CompressedData["
1:eJxFnXUcFNXXxrHzZ3d3YicGBgbgzOzO7s7uKIJdqCgoKgaKqIhYqCAgCCqi
qBgYiIiI3ahgd3cHFvo+X57D5/1jP/eeuOfeO3dmzuzMc89Z9/CTaj3mb9Om
zZ5LtmmzoMqzWm3aPJG3afNg2qbN7HqbNpNrbdpc2hSt8o6sTZupKq8Q/bDK
CaLfU3mL6HdV3i/6I5W3if5Q5QOin1Q5RPQTKu8S/azKYaKfUXm36OkqrxL9
qMo7Rb+m8gbRs1TeK/otlWNFv6nyPtGvqLxe9MsqJ4r+jHGI/lTlJNELacxP
il5Q5TTR32FH9LcqJ4v+iXGJ/lHlQ6JPlN7ymvMJKt8SPZ/KxyRvo/IR0V8x
TtFfqnxQ9J8qHxb9B6Xo37Ar+leVU0QvpnbPiF5U5aOi54g/TfQ/KqeKflHl
daJfUHmP6P9J73nRS6qcLnpZlS+JXoZxiN5U5YeiN8Gu6DVVviF6DeYpel2V
b4teR+VToldVOUv0KiqfEL2hyvdEb6DyadG7q/xB9G4qXxS9hcpPRLdV+azo
HVR+JXp7xiW6ncpvRe+s8gXRe6n8WfSejFN0J5V/iO6o8mXRh6lcXMfzUJWv
i05V/i15ovIV0bnKf0VXVb4qekX4oldQ+bjoA1UuqPYl8xBdqJxPdEPlTNFd
VS4i+mCVr4k+SuX/RB/JcRF9nMplRB+r8k3R+6r8Tfb3UTmD+TXatBkv+fYq
l6i0abON+J9LvrXK5yTvqXIlyU/muLK+KvuI/pV5iD5H5dqiz+a4iu6ncj3R
56l8X/QNKncRPQa7om9WubvosSq/ED1Q5SaiL2ZdRV+mcnPRl6r8SPSFKjcU
fYHKD0QPV7m96GEqPxU9SuVOokeq/Ez0EJXbiL6GdRQ9XuWeom9V+SXXm8pS
9DMqfxR9j8r9RN+t8mvR96vsJPo+ld+I7q1yVdGnqnyH61dlwT2B80b0BJUd
RN/BecL9QGVF9MMqvxM9WWUi+kHOG853lV1Ev6DyJ653lTXRj6r8XvRglVuK
vlLlx1zfKruJfpnzjPuBysNEz1L5C9ezylNEf6vyT+43KruL/lDl79wPVJ4o
+lOVs7k/qTxG9LucB1zPKk8W/SXnLde7zoPzRbdR+S/3B/FPE/2jyr+43lWe
LfoPlf9wPas8V/Q/Kudwv1G7C0UvqPI/rmeVg0QvqXI+nV8bqhwlegOVi4he
VuXlopdROb/oFVUOFr2CygVEvyW7R4p+U+WvXO/iXyt6DZULSb6qymtEr6Jy
QdHrqhwheh2VC4veVOUY0ZuoXFT0FipvEt1W5WKiF1N5sehFVbYR3Uf9rCH6
DJXvsp6FrpNS66nyRK4P6Y2TfGuVi4ueLP4Lkj+o8gTRe4k/UfI9VS4lel+V
94veR+XSoo9S+SLXp8qVRR+n8mWuT5WriE5VThGdqFxWdK7yEdFVlcuJ7qTy
QdEdVS4juqvKp7n+Va4o+jCVz3G/UbmS6ANVPsH9Q+UKok9UOZP7u8pVRV+m
8huuN5Xriu6t8i3Od5WrczxUvsvxULmG6N9UttN8f1W5q+iBKr/k+lW5juie
Kl/nfqFyNdH9VH7M/UDlWqLPUfkB9wuVa4oerPJ7zneV64m+UOVnXO8q1xZd
qJzO/U7l8qKHqPyJ61vl+qKHq/yV+4HKDUTfw7prfHer3Ez0zSrncL9RubHo
8ayz5Leq3ET0DSr/4v6kciPREzjvJL9D5aain+S4in5C5Vai7+e8EX2fys1F
T2VdOT9UbiF6Ousk+lGVW4p+lnUV/YzKrUW/wnEQ/bLKbUV/BV/0lyp3Fv0a
6yB6lsrtOP+Zl+g3VW4vepTK2dzvVG4o+iPmKfmHKncU/R7zFP2uyh1Ef8a4
RH+qcifR32FX9Leso+ifaCf6R5W7iH6RdRf9gsptRO+u8i71t5vK/4lup/IO
0TurXFL0nyp3k/4flKyvroPRos9W2VX0Qir3Fb2gyj243lR2FL2oyj25PlUe
KnoT+FyfKo8Q3VZlJ+4PKjPRy6jcm/uDylz0Cio7iP6fygNEL6lyL65/lQeJ
XkflftxvGIfoDVTuL3pNlS3RazAurmeVR4veWmVnrjeVfUVXVdaYL9e16J1V
JhwPlSeJ3k1lKnqO5r2H6H9U7s71K/5ZohPGKXoHlceJ3p5xcj9Q2Vv0Pior
3C9U9hK9J/PkfFfZT3RDZZ3rXeUZojuqrHK/U9kQvYrKfbi+VV4guoTP/UDl
ANEHqyy4nlUOF32qyi7cb1ReKfpYlSX3A5VXiz5B5YHcn1ReJvpIjhPXs8qh
ok/muHK9q7xV9MWsG/cHlSNFn6HyYK53lTeKPk9lN65nlTeLvkDlIdxvVN4u
+lKVh3E9q7xH9DWsO9efyse5/jhuXN8q7xM9TOWRnP8qJ4keqfIo7ncqLxF9
qMom17vKqaLHqjyG61vlQ6LHsM5c/yof5fpXeSz3C5VPcb9Q2Z3rW+WzXN8q
j+f+pPJO0VeqPFz0fJyHotuobM/9n+uA+7/Ktlz/4r/K9a+yR8XPYUvpejk6
nsf433CZnq8eiv8PlJeLnhI0/wuGin4q/h9QXiv66aD5n3Gl6Efi/wblYNHT
gl5Z/1WeKWxvCf1neUzlNZI/Hv8nemtMzxWm/5f6f8bVTeshP0Py5wv3t4zk
r6ocI/nM+H/xnMoRop+P/ytnSf+FwvTyqZ/7H5L893j+53/J6Kbt0J7/OcOb
tkP7l1SOEj0jnv/5HzCyaT50P9l/qXD/q8p+X+5RhfVXEt2Te2zh+S+W+n/S
jWr/evxforxJ9BtBv69yvOgP4v/Z2yrHiX4n/k8NkL2XC9Nrp/6fdXPTesj5
X3dr03Zoz/+sO0V/Hv+3LuEeX9j+emr/Mesq+Sfx/+8yyV8tTG+Yut1dkn8R
7flfdY/or+P/Ff/LJon+Of6fwZ8o+puQXy17swrTm8veBaJnFJ7vGqK/Z5zS
/yH+7/G/776m+dBD8TmF5Vum7udByX+J/vbS+fR6YXoHya+U/szC490kjXWW
/uxYb/7n3t70vJnvddJ/o7B8O+mvx3OV5OvH/7N/xZ8u+r/4P/iXykdE/x3/
J69X+zcL0zuq/cL8b5N8kbr/z/I/8tGm7dCe/7lPNa2HfAw+tLD9ndV+fv4H
Sr5A3f9nb5T87cL0Lqn/5z7etB7ysZK/U7i/3SRfjv91ki9f9//RxfmfJHqJ
uv/fjpP+u4Xp9qn/x74g+VJ1/5/lf/CzTbdDH/6LopcOOf9zZzTdD/ZvxacX
lu8pe7eJfr9w/3un/p/4qvRXiv+LlDNFrxw0/3tfE71a3f9/n1Db13V/ego/
Jlt38wyh+tqSd5S9O0V/KHp1/hel/l/9ptqvVff/6/sk/0Tyjflfk5r/VtPt
kW/E/7Sm5fy/5n/4O02vO+s9Ue0/Lrz+nVP/D3+/6Xbo87/+I9Gb1f3/nvJj
0ZsHPUXtP1f77UTXU/9P/1TyLev+v075meitgmberzc9H+bfTefzp4Xt1dT+
QZ6RCutXU//v/UL629b9/5f//V+L3rHu//+U34jeKWj0vmx6POjzHmRq0+cx
5++Tsv1a6ePO8Z6q3xeF2xfqbxf+90l/17rfJ/Ae4kfR7et+H0H5k+g9gua9
wp+iO9f9foHyL9EHBM17iF9E7133+wjKX0V3CHo6z5yF7R2o/vfjf6Hk+9f9
PuBJyb8pTHdN/Z7g96b1kD8t+beF+ztE8qbKBeTfWnW/j8j4Hyj9St3vN57l
mbMwfVjq/1VrSv/M+H/Fe4z5W7ZDe96L/NO0HdrXVLaRvF73+xHek/zXNB/6
Rdn/oXD/R8n+86K/L6x/hOjHRX9deP5dUr9HWUj2Dqr7fQrlwqK7BH24yiVF
H1H3+5puKhcTfUjd71de4Zm5MH1c6vcui7ash5z3PEu0bIf2vHdZVnT3ut+/
nKXz7+fC9k9K/VywtOTHxPPBa7L/S2H6xNTtlpP8+GjPe7kVRPeo+/0c7yVW
E31a3e8n4K8o+qSQv81/tsJ0L9mbIfrHwvM9RnQvlatI/5S63+/wnmfllvnQ
70r/98LyU1P3s7rkp0d/70s+uzB9Gv5S9K+Fx3uy6Gmivyx8frdSvzf7runz
nvOd82At2TsrzodxKvcQfUvd74f6qlxX9Ll1v1/6mP8chekzZe8SlZtJPqju
90dfSv5PYfo8yc9XuYHk/et+H/Wp5H8Vps9O/Z5q/Zb1kH8u+d88Q4vum/q9
1KYt94P9i1Ru3LKc91G8p2or+vK631d9r/b/qf21oi9S+6/5jyD6CtHnp36v
s5X0r6r7/c6Hkv9ReP5nSD5U5XYtt+f9FXa3aLk99r+V/r88s4u+ILWdrVum
scd7sR1Ej6j7/RjvwbZt2S72eI+2UcvzYPzo7Sj6utAfpvOzTdP0pbL/m/qb
X/RNoi/j+YBnYNGjRV+S+r3ermp/Y93v965X2a5lOe/j4O/Wcnvkt6ncW/Tt
db+P4z1g+5bXnfWeLfsLNL3+V6R+b7dXy+3Q/1PyBZtuPxh/pXJfye+q+/3b
AyoPED2p7vd3f/MftGn51anf8+0v+cS63/fx3nDnlsfNeOdIf2Hp3yt6SGq9
ji3T6PNesHPL/WD/P+kv0nR/16Z+z5dK/lDd7/t4L7hPy+NkfLwnXafl85rz
+Q61/6Cwv94ndbtM8inRnveIVdGP1P0+cYGq7kc874u+LvV7w7rkj9X9/nAx
yZfk+Vz0DanfMx4s+Ut1v29cSPLF+T8gelTq95hNyZ+q+30mdhoty7HHe9ID
RT9X9/tSyoNatg+9iOwtwf8T0aNT99NV8hnRH+/tjhL9dt3v73iPeYjoV+t+
n0l5qOiZQa8ne6vw/Cf6IdlbWvTSPL+LvkX0EqL/17T9m1K/Bz1c7V+v+33o
/Tp/l2ra3vjU/R4t+TvRP3pHtGwPfebdann8zH852V+maf3bUr8nPVby9+t+
X8p71B6iP6/7fSrvWY8X/XHd71spTxD9SdAryN6y/N8QfYfsrSR6uabld4pe
TfQKPM+Lnpja7klq/0XY571sT9Ff1/1+lrJXy/rQvPc9VfT3db//XUP2VuR5
X/R9sreO6JWb/nbFNyze454u/Z/rfp9LeYboX4Jmnse1PF7my3v+M0X/Xvf7
/rVkb6Wm9R9Izecb2eyQ8174HNF/1f1+mLJvy+sJzTh7tzw+xtte/5vvEb1H
vF9aRfaXb3r+d6d+r3ye5P/W/X6Z97g3iN4s3ufynrq/6Pkbfl9NeYHoBYLm
vfOlopdq+P0z5WWilw6a99QXiV644ffVlANELxL0RhrPak3be0TjWVzlJZIv
Ee+LX9X5tkbT9FOp3yMPbFkPeVu1X7Pp/p5gvVUOlXz1ht9XL6fyStHLN/z+
eyvpr9U0/XTqefeT/L+YP++5h7Rsh/a8N7+iZTu0X0nl1aJXbvj9Oe/Rr2qZ
D72d7K/TdP/Py/42otduWv9Z0ZuIXr3p+T+a+j37MLVfq+H37ZTDRa8d9EYq
R4veuOH3+eupHCl6/Ybfv+8ke+s1Tc9I/V7+upb1kPMd4PqW7dCe9/JjRW/Z
8Pv5dmq/ftP2X0m97jdKvnms/66Sb9A0PTN1u5sl3yra857+FtHbNvy+nveW
E0TvEu8v4d8qeruQ7yF7GzVNvyF7O4het+n5vih6R5W3S3+nhr+X8d3stpb5
0HtJf+Om5W+l7udOyXeN/jpIvknT9DuS7y56w6bH+xr/h0Sv2vR6Pyy6kvv/
If8TO6R+D3t3y9cN18vF0u+EPxC9Ds/7Ku+TvEPD3x9+UPvNmqY/UftM5VTJ
Kw1/X8jUfoum6c/5P6BykuT7N/y9opPkmzdNf5T6O8YDLeshTyRvy/8P0Z+m
/m7xcMv9YL+zyodalvO9gu8Y00TXGv6e0VD7rdW+i+hv1b4qekvRddFfpn7v
/xj/Dxp+/9+XcfA82PD3g4O47lpuz/cN7D7acnvs12RvK9lrif46tZ3HW6ax
x3eTZ3h+b/j7Cd9JnmzZLvb4zjK55XkwfvSe5f9A6Ddlf5um6e9l/yDR24k+
RvTP/N8Qva3oI0T/mPq7z0tqf3TD338OV/lCy3K+18Cf0XJ75D04L3ieb/h7
Dd+JXuH/RMPfiw6W/e1l/3jRv6b+rjOr5Xbod5N8h6bb/87zvso3ed5v+PvM
mSrf5/m74e87h0p/x6blf6T+DvQ2/y8a/h7Ed6XnWx434z1c+jtJ/3TRf6XW
e6dlGn2+G73Xcj/YX5L3ME331ybzd6APW15X1pPvRm+0PE7Gx3e0e1s+r+d+
T1N/mzbtL97j/5Podk2fD/+KPkf0Pjwfsj6yf5zoXUT3Fz1f5u9Kn/P82/D3
pZMk313yK7j/ZP4O9QPP5w1/jzpe8l0lHyB6gczfub7i/0DD37uw80XLcuzx
He1b/g80/D2N8ruW7UOfKHu7yd4g0Qtl7udHnt+jP77r/MHzaMPfd/jO9TPP
7w1/76L8hf8HQfNd7RPR5zf8fa237O/J8zv3B9nvKbp90/YXy/yd7Df+HzT8
vewUyfdo2t4Smfv9k+f36B+931u2hz7z/rrl8TP/09V+r6b1l878He1v/g80
/D2N72zzlbpHNvy9je9w//K83/D3OMr/RN8SdB/Z25v/G9w/+L8sukPT8uVF
nyt6X57nuT4y252/9Hpjn+92C4q+s+Hvd5QLldaH5rvgIqInNvx9cFOdj/vx
vM/5x/872e8oegrHM/N3vsWl/0DD3/solxA9KWjm+U/L42W+fAf4n+QPNfw9
oL/s7d+0/uqZ+UuVto+c74bLiH6k4e+HlMuWvp9DM85FS4+P8bLOn7Z8PrPe
88n+ok3/Xxie+rvj8tJ/rOHvj59I3pvrn/+Ymb9jrsT7v4a/Z1KuLPrpoPku
ubboVxv+Pkm5juiZQfMdc1XRzzX8PZNyNdHPB32p+jugaXsbqL+XOK6Sz2j4
e+KVkqdN05tk/s64Rmk95FdJnjXd32Y8j7Jukn/Q8PfM1znvRb/R8PfRa6Rf
aZpum/m7TAfJ54/vM3wH3aS0HdrzXXW90nZo/zbrJvqdhr+v8p11w9J86GGy
nzfd/9ayP1R0tWn9Lfl/Ljppev4bZf4Ou7naf9zw91jKtqI/CfprjqPobxr+
3vs5x130Fw1/nx0pe/Wm6e0zf7fdsrQecr4Tb1PaDu35bruT6J8b/n67n87n
RtP2d+F5m3lL/kPD33vHyH7RNL1z5nY7S/5LtOe7/i6if2/4+z7fNfcU/W/D
3zfn8kXPDvnNstdqmt6d9wmia03Pd1ue/1W2l/7fDX8f5jvx7qX50LdIv2xa
vkfmfvaS/L/ob7zkBzZN7yX5TaKbTY93V84f0d15vuH7YObv2tuXnjfz5TzY
R/QCcT5syXdD0VsV/r68MO86RS9S+Pv0BNnr0jS9L/8H+e4q+fKFvz/fK3m3
pukDJF9cZWfJlyj8PfsuyQ9umt4/83fuTqX1kN8jeVf+D8DP/F27Urof7C+l
Mi0t53s237lrolcq/L17stofxvOo6Jz/u6IP4fmddpm/CxfSX63w9+HbJT+o
6fl34P+bygNLt+f7N3brpdtjf5L0D+X/AePKbKdZmsYe39W7iF6v8Pd1vqOX
pe1ij+/wSel5MH70Dha9fugfofPz8Kbpluw/qv6O5PkdO6Knij6C533mkRkX
cJjab1YYH7AR715Ly/meD//w0u2Rb8t3XdHbFf6eD47gyNLrzno/JvtHNb3+
B2X+7n9M6XboPyH50U23P1jyHXmXKflOhb/ft1fZU/Qehb//PyX9Y5qWd8uM
EzhR8l0K4wXAHXQrPW7G+4z0j+X5X/ShmfV6lKbRB1dwcul+sP+c9I9rur/D
M+METpF878J4AXAF3UuPk/GBs9iv9HnN+XyJ2nfmfQ/3vcztTi19vdAeP7FC
aTn+4iXpH8/zvuRHZ8Yd9JG8c2H8wSzJe/B8LvqEzDiF8yVvFsYrvCz5Cfwf
YB0y4yDOljwrjIfAzpml5dgDZ3Gu6FphvAXleaXtQ78qeyfy/4R5Zu6nv+St
6I/v/oNEH174+z84iAtFH1QYD0F5keguQX8ne2fyPIie7L0tuifP76J78X5I
9ElN2++RGUdxsdp3K4ynOE/n78lN2zs1c7+XSn5E9I/ewNL20Gfe55QeP/N/
T/Z7Na3fOzPO4nLJjy6MtwCHcY3oHoXxGOA0BovuXhivQXmV6OOD/kD2TuH/
hujTZe8j0ac2Le8j+jPRp/E8zzgy2x1S+nkA++A6rhXdqzC+g3JYaX1ocCMj
RJ9WGD/yheydzvM+6yZ734juw/M365IZBzJK+mcWxoNQXi/6rKCZ5xWlx8t8
wQmNEd23MF7oK9k7o2n9fpn5N5S2jxxcyU2izy+ML6EcW3o9oRnndaXHx3j3
47iUPp/B24C7Oa00HxpcyjjRFxXGp4ADeZrnw8J4EHAu40VfUhjvQnmb6EFB
g1uZKHpoYfwK5b2irw0anMsdoi8vjHehnCD6iqB/0nzPbtreQP4PqLxb8qsL
401G6Xzr2zQ9ODMO5a7Seshnq/25Tfd3Be/bVT4s+U2F8S4jVD4g+rrC+Jm/
pH9e0/RVmed9i+QDYv7gZKaUtkN7cDf3l7ZD++tVThY9ujD+BhzOg6X50P/K
/vlN9z9U9v8R3a9p/WtE/yL6nKbnPygzTucRtR9XGK9DOU30LUHfqfJJnt8L
44FuU/mY6NsL43fmz7WGTdMjMuN6ppfWQw6O6InSdmgPruc5nucL43sWVPsL
m7Y/MvO6P8Pzdqz/wpJf1DR9feZ2z0s+KdqD+3xR9EOF8Z/gfmby/F0Y/wP/
JdFTQr647F3cNH0jz6ui+zc932GiH1H5ivSnFcabgjt9uTQfeknpD2xaPjZz
P7O4f0d/S0l+SdP0OJ4/RA9oerxjRP+g439W0+s9IPN7hFdbfn/A+wRwAW/w
f6Dw9+qTK8YTgSvaOPF+B/A2pzKW1HhH/MsK4i+aWXdyYJnAILHfATzRmdJf
LnU72oPb2SQxHzm4o80Sy6YGlglMD/shwCudLvnSqevTA6sEhgk+PHBNmya2
9WRgpcAwsT8C/FB/yVdPvd8CvNI5oldMXX82sEhgmM6rGF8EzqhtYj10wDlt
nni/AnL0VkltF/vglLZILHsxsEszou9XAvsEhumiivE54HS2TLy/Axr+Wqnr
rwVWCQzPwIrxSOCStkq8vwR80aU8W6SuvxdYJDBH6L4VWCUwTOihAy5pa7W/
omL8ETikbURfVTGeB1zPton3j0DD3yz1/hX0abdx6vpHge0Bw/RW9Mk4103d
9rPAMoERYr8I+KQhHJ/UWKPvAnv0Q8i+CiwTGKZhFeuAS9o+sS40/K35fhJ4
JHBJOya2iw1wUNsl3s+CHL3FU9d/CiwTGKbVcuORwCXtlHi/CjT8paTfKff3
ar5bd0os+y2wTWCY2O8CHmlN6S2bej8L+KJ1RK+Quj4nsEj/he6fgQUBw4Qe
OuCS2sn++rnxR+CQdhG9UW68EbijXRPv34GGv1rq/Tjo027l1HV4YJXAMPEt
kT0kYH9WjrbYAAsFhon9OOCTNlX7NVNji9hzA/Zo6ZChAzYJDFPb3DrgkHZP
3A4dcE67id4qNx4JXFL7xH0zhm3F3yj1/h3k6K2fug4PbBMYJvTQ5zvoHon3
64A/2kH8TVO/25gc30KnhAwdsDxgesAusQcI7BEYpF1z44vAGe0tezvn1gHn
tFdiXWj4bVPvF0Kfdlul3h8Evqm96G1T1+GBTdo4dGkDlgkME3rogIvqIPt7
Br4InNG+ifcrQcPfPnUdHlgmMEgdcuOPwCHtl3j/ETT8nVLX4YFlAqO0b278
Ezio/ZPYr1OY3y51HR5YJDBJ++fGG4E76ph4PxM0/F1T1+GBZQKTxHnNOQvu
bufE5wbrz3mwTur9T1wfXCe78745Nx4DXEaXxPuhwNuk4u+Ven8VeKMDRO+R
ug4PLBMYJPZLgSfKOV6p29Ee3M4BifnIwR2liWX0AZYJTA/7mcAr8Z2E7yPU
4YFVAsMEHx64piSxLfoEKwWGif1Uc/FD0jsg9f4s8Ep10funrsMDiwSGqciN
LwJnVEmshw44pyzxfi7k6HVKbRf74JSqiWXogF2qR9+MAewTGKYDc+NzwOnk
ifd/QcNP06jXjVUCw9MlNx4JXFIt8X4z8EVdxc9T1+GBRQJzhC57xsAqgWHq
GngkcEkNtT80N/4IHFIh+vDceB5wPc3E+8mg4TdT7zdDn3aN1HV4YJnAMHWN
PhlnJXVbbIBlAiPEfkPwSUdKXqbGGrHnDOzRKSFDBywTGKajc+uASyoT60LD
P0jtj82NRwKXdGBiu9gAB9VKvJ8LOXoHp67DA8sEhql7bjwOuJyDEu8Hgobf
LfW5zzUAdglME+c15zS4us6J98NxPXBdHJoaa8SeOLBF/UOGDtgPMEw9cuuA
Szo4MXaJPXFgjcAw0RY5eoenlqHTS/TRok/OjVcCt9Q1cZ09c2B7wCihhz64
qG6JZejQ7kiex3Ljk8ApHZIYu8QeOrBCYJCQsScP7BEYpNNy44/AIR2aeL8a
NPzuqXVpg91jU8vQAZsERgnb9HGG5CekLqHBTR3G82Dgj8AhHZF4vx80/B6p
6/DAKoFROic3Hglc0pGJ9wNCw++ZGrvEHkSwR2CQ+uXGF4EzOlr65+bWAed0
VGJdaPinpN6viD7teqfeTwj+qL/o01PX4YFNuj10aQOWCQwTeuiAWzom8dgY
I1gjMFIX5sYngVM6NnGdPYVghcAsDcyNLwJn1F3yAbnxSeCUjku8fxEa/lmp
6/DAKoFZYj8j7bFzTmrb9EG/fVLL0AHLBIZpUG6fy3eF4xP7Xmj456a+Frgm
wOqBWeO5n+d/3jNNTOy38dHgiPdM/F+A/wT8j1hU7a/IjT8Ch3Ri4v2P0PD7
p95vxPe9GaIfT411Yk8l2KdpoUsbsElglMAesScT7A4Ynqtz45/AQZ3E+Zlb
B5xSj8S60PAvTL2/ELzPSNFXpt4fSnvsDBA9JDfeCNzRyYn3Y4Ivulb8Qan3
cyJHb2DqOjywTzPCFjbBSj0fbbEB1gmMEv3SP7ijU2V/RG68E7inUxLv94SG
f3nqOjywS2/E2JkD2CYwS9fnxhuBO+qdeP8meJ1bxR+Zej8o+JobRQ9NjUVi
zyhYJTBJ8JGDwzld7cfk1gG3dFpirBJ7RsEegUEam5sHjumMxDJo+MNSryPr
yXfbyxPbZgxgm8D40Df26eea1PtTGT/zuEr0uNx4JnBNfRLPhTmBVQKDdFtu
fBM4p7MSzxMdcEpnJt6vjBy961Pvl8Uedkek3s8K3uwO0WNSy9ABm/RDtMUG
2CYwTuihD07t7MTnAWsK7qxX4v2NfI/+iee61Lr0Afbp75gbcwRbBcaK/bLg
bSZKf1xqrBF7cMEugTmCjxxczrmyPy03HgVcykWJsUfsYQVrBAbpvtw8cEn9
Esug4d+aGvvDnlmwQ6tH34wBrBOYH7Ap7PEDqwJGhbEwprvVfmzqEhpcVN/E
2CH27IItAkMEdok9vWCRwDAtG7zJajdB7SflxkOBizo/cVtsTBH/Lsmn5h4j
OKULE48VGv49qduypxjsFpgq6vCwe3vq/cEcH47Tvanr8MAqgeEB28MeXrA+
YHzYjwy+6HHpT0qNVWIPMdgkMEvwkYNDupj7VW4dcE0DEmOP2GMMFgkM0pO5
eeCSBiaWQcOfnBrbw55psFxgfLDNGMA+gXGib+zTz/3Sfzo3Pgic0CWJ9y9D
w58i+fO58Ubgji7l/UnuOYJjGpR4rtDwp6be748+7aalrsMDuwRmibExxjsl
vzF1X/QJlgqM0ou5zxFwTJclPleg4U9P3Y724JjOkfyy3PdwcKsnJL4XcI8H
uwSGg/284A/m8Byr9rNy443AHQ1OvH8aGv4zqfdXg2d6RfSTqevwwIZ0CF3a
gE0CswQ2iT3TYHfAIL2ZG+8E7ulq2X89tw44pqsS60LDfy71/mrwPR+KnpV6
fzbtsfMC/79z45XALV2TeL8yeKN3xX859f5t5Oi9lLoOD2xSPWxhE6xUJdpi
A2wSGCX6pX9wRtfK/vu58VLgpoYm3t8NDf/V1HV4YJe6xNiZA1glMEof58Yj
gUsaxv+h3PgdcDyjRH+eG08ErmhE4v3q4Jk+Ff/N1HV4YJPAKGGLPedggcAw
sb8cvNGX0n83ta3j4t0i7xjhIweXdF1i7Bp7qME6gHlAlzaM4+3U/dInuKrh
ifuiT+bxempb9AnWCYwT+9eZD/P6MHUdHlgkMElgm9ijDrYIjNP3ufFI4JJG
8/8ytw44qJGJ7+Pcz8EZjUncFjl676feH0977Hycug4PrBMYJ84D1hQc2hC1
/yU3Hglc0g2Jn224PrhO+qXuCx8CFgpME/vhwR/9JvlXqevwwBqBOcIWe+zB
goAJQQ8dcEs3yv7s3HgjcEc3if4zN94J3NPYxPv/oeF/l3o/P/q0+yZ1HR5Y
HzA/YH3Ygw42aHS0xQbYJjBO7OcHb/S32v+Q+trmGgerdG3I0AHrBCaJ6x4d
cEjjErdDB9zSzfwfyY1nAtd0S+K+GcN8Wq/fUu//R47eL6nr8MAqgVlCD31w
Sreq/QI144vAGY1PvP8fGv7s1Pv7wessJXr+zPECwJMtIvrv1FgkYgqAVQKT
BB85uLPbeX6vWQfc0m2JsUrEFAB7BAZpsZp54JjuSCyDhj8n9VqyppwnX6S2
zRjANoFxom/s08+fqcfOHMAegUFaIvBM4JruTDwX5gRWCQzSMjXjm8A53Z14
nuiAU7or8X5m5OgtmDmeAvaw+1/qa5VrdjnRC2eWoQM26d5oiw2wTWCc0EMf
nOo9ie/b3LPBpV6ZeF9D3vKzPc/47JcbJPkItbs8817g8yt+98meYOIpgLdZ
RfUlM8dnAG+0kujFM9fhgWUCg0S8BfBEa0i+TOZ2tAe3c19iPnJwRw8kltEH
WCYwPcRDAK+0mvSWylyHB1YJDBN8eOCa7k9siz7BSoFhIh4D+KH1pLdS5vgO
4JXWEr1c5jo8sEhgmNapGV8EzujBxHrogHOalDgeBHL0VshsF/vglCYnlqED
dumd6JsxgH0Cw7RBzfgccDoPJY4fAQ1/lcx1eGCVwPBsVDMeCVzSlMTxKsAX
bcL+4sx1eGCRwByhS8wJsEpgmDYJPBK4pKlqv3nN+CNwSI/wPFMzngdcz7TE
8Sig4a+bOV4F+rRbO3MdHtgeMEyfRZ+Mc7XMbbEBlgmMEPFKwCdtJfn6mbFG
c2NWVIw5QoYOWCYwTNvUrAMuaXpiXWj4G/JOtWY8ErikxxLbxQY4qEcTx4NA
jt7GmevwwDKBYdqhZjwOuJzHE8cTgIa/aWYsEzEhwGaA0ShrxmOAy3gtcTwN
8Ek7ib95ZqwRMTXAFi0RMnTAfoBhalezDrikJxNjl4ipAdYIDBNtkaO3RWYZ
OruL3oZ3XDXjlcAtPZW4TswNsD1glNBDH1zU04ll6NBuK97x1oxPAqf0TGLs
EjE4wAqBQUJGTA+wR2CQ9qoZfwQO6dnE8S6g4e+QWZc22N0uswwdsElglLBN
Hx0k3ylzCQ1u6jnux4E/Aof0QuJ4IdDw22WuwwOrBEapY814JHBJLyaOJwIN
f7fM2CVimIA9AoOU1IwvAmc0Q/qda9YB5/RSYl1o+O0zxztBn3Z7ZhGPRHSG
n8pchwc2abvQpQ1YJjBM6KEDbunlxGNjjGCNwEhVa8YngVN6JXGdmCRghcAs
NWrGF4Ezmil5rWZ8EjilVxPHP4GGv1/mOjywSmCWiIdCe+x0zGybPuh3n8wy
dMAygWFq1nyOg9ublfhch4bfOfO1wDUBVg/MGuc55zS4vCcSx0/heuC6SDJ/
yybGCNgFvmkfXDNeCNzQG9I/qGY8Erik1xPHU4GGn3H+1Iz3AffzVmIZOmCT
wCiBdSImDFgkMEnEd8E+/VTVvlvNOuCi3kysCw2/llmXNmB/wAAR34X+6LfB
O/Ka8UDggt7jfXvN+CJwRu8kju8CDb+ZuQ4PLFOXsIVNsFBglo6qGc8Erund
xHViwoBFApNEHR56B2aOn0L/jKNL5jo8sExglI6rGV8Ezuj9xPFhoOF3zVyH
B5YHTM+JNeONwR1/mDi+DDT8wzLHn5mLT+K+kLkODyzT8fN0C2OTwCiBXSIG
DVgkMEk9a8YfgUP6WPZPqlkHnNNHiXWh4R+RuR/6ABf1QeJ4OLTHzlGMv2a8
EbijTxLHLwLP1JvrInN8G+ToHZO5Dg8sExgl9NAHB/Vp4jo2wCqdG33RJ1gk
MEmn14w/A4f2WeJ4OdDwj89chweWCUxTn5rPcXAbnyd+NuIZCWzG03EtcE2A
ZQLjdFbNeCJwRV8kjrcD3uYczovM8XuQo3dS5jo8sExgkIjHA57ofI5r5na0
B7fzZWI+cnBH3ySW0QdYJjA9xMsBr3Qu503mOjywSmCY4MMD1/R1Ylv0CVYK
DBPxesAPXcw8Msf/Aa90AeuUuQ4PLBIYpotqxheBM/ousR464Jy+TRwvCDl6
Z2a2i31wSt8nlqEDdml09M0YwD6BYbqkZnwOOJ0fEscXgobfN3MdHlglMDyX
1oxHApf0Y+J4RuCLLqffzHV4YJHAHKFLTCKwSmCY0EMHXNJPan9lzfgjcEg/
i76qZjwPuJ5fEscrgoZ/UeZ4RujT7oLMdXhgmcAwjY8+Ged5mdtiAywTGCHi
2YFPukbyizNjjYiBB/ZoWsjQAcsEhmlozTrgkn5LrAsN/xK1H1YzHglc0u9J
2G0aB/Vr4nhJyNG7NHMdHlgmMEz8D+CcX0b6sxPf67keuC5OzPztAQwS2FUw
rPwP4D8A+xDuTRyrFawRsYGIvQQuhHhLxF0CH7Ji7nhMyNDpVTENH3zIqrnj
LRF3iXhJyNChLTaI/Qr2CBk6p1Rsn37Ap6ySWwdME3gpdKHhg1dClzbEagIv
dVrF/dEv39/XyB2fiThNxGMCp0K8J+I+LRXjh14txjs4xs5cwE9hC5vo0mb1
3PFlwVCBp6IO9grb9EEdHnrgsfpU3D/jAK9CHR7YF2JGgRcgvhR1eKsGvWaM
/5qYC8cHvNbaueNbEeeKeFFnV0zDB/8Czor4uGvlxltRh4fuvNhYtAFrMy82
FmNj/OC91s0dTxdMF/gu8DbooEubNYJeJ+ZDP/QBZgx8Grgv2mMH/Nd6ueNV
EbeKeFOMk/hX68d4z61Yjh54HerwwOYQ42r90KcOb0TMlfmAN6Mv+sQ2fWyQ
Ox4uGDLwZeDKoOGDL6MOj1hYxMraMPd/ZOrwtskdb4rvcHx/ow6PWFPgtcAR
EW+L/9L8pwaHRvzgjXPj0dYL+UYxn1ExN8Y3I/ojHhg4IPA/tKM9GDfwdZuG
nHhf4IuQ0QexqIgFdmHF8cA2yY0nog4PXdrAh4cubbBFn8xtZsiJ59U22oOL
Iz7yZrnxcdThEbuLWGCb544HRh0eeuiAsQNvd3HFcvTAL7UN+8QNA++CDB3q
82KJMQbGBj5vi9zxmMHBgX8DZwcNH7wddXjEAiOW2Ja544lRh0e/xB/bKvof
F2NhrOD30B1UMXaKGGRbhT51eFvnjjcNBnCDWH/ikxGnjDW/vGJ6mzgfwP2h
Tzvwf9ThoUsb+qJPxgkei7bYAMv1foyf+GnbhpzY1mAHiQVG7K/x0Za5gUfc
LrcOmEHwg+hCwwdvuH3ueGG0xca2YZ++6HNwxXL0wG9Rhwc2jBhjO8T5Th0e
74pGxjnD+blCbh/Ad2i+P++YOz42GEXwjTdUHK9pn9z4KGK5XVMxNozYbOiC
LSS2GrHedsqtQx0esbDBKhI7jdhttEWOHvgzZOi0y41nBHdGvDds08ddMTfm
Dl4SPfTBRIKX3D70d47575I7Phx90SexvIerj21Sx3ZDdm3FWDZixYFrI14c
dXg7Bb1rjA9d2mAX/NrEGDtzA4+JbfrYTbwdEpfQ4DLBY+6eO54cfTOGERXT
8PdJXIcHlo6Yc+DliEdHHd4uQbeP/olFDjaTWHHEvtsjd/w76tuFf0bnp/Df
1wUNH/83smJ92oGnG1VxPDvwd+DxqMMjlh14UHRpAzaP2HfooUMd3v1xbDjW
P4R/Jr75b+F/qYOVIzYdsQ/B7REPj7h44Pf2zh0PERk6oyum4YPfow4P3d9j
vrTvEOO/PvqjX/zplJgbxwI8Kr6Y+Ot/hv8dEzR8/Bt1eMS+IzYZz0JcD1wX
4K85tznHuS7Az3ItcE2AJSSGGb6WeO1zwn+CMyQ+H7J2MT/ofWM+4AqJ50c8
PvCFj8RcmTv4V2L13VSxDJ0bwz794E/3y61DXD/i8aELDR88LrpzsbKpdfaJ
/vaP6xdcIvH9iN8HPhFfTPx6MLL437FBw8e/UYdHbD9i/02PewHHC/xux9zx
AJGhQ/3mim3TB3V46HWO8dN/pxjvEzF2xgs+l/sT8fjB5OJ/xwUNn/sVdXjE
Dlww8GXEOySeIfjJjkEfEP3dUnG8w8658ZLU4aE7L1YibRg7+F9i8YPlJZYg
sQiT3PEIqcPDF6MDBhiffGvQ8PG39EMfjI0xjq+4PXbAV4LfJB4i8Q3Bf4IL
fj58aPtojzyN8T4XY8cWeOOLQx/cKT6XOjaIdUgsRfqiT2zTR5Y7viIydG6v
mIYPXpT/Dfx/4L/yrZnXlnOca4E1Rpc2YEeJsdGm5v0QfA/i+xDzIv5GJeYH
Tvml8Mn4P+rwiN1E7EZwT6+Ez8TfUodHLEViNU6oOL5jNTdelDo8sK/EfIQP
D1vYfDnmwtzAS18e9sFZ4x+RoZPHfGu540HSF32S+wDsM7EdiQWJ7K6Ksa3E
igS/SrxI6vAeqDg/Avds7t+0nRU+F/9DW2zQD/jXmTEXxrpyjB9ePebXyB1/
kr47hj/HHhhu/HUe42fuHIN7KtanHXhZ6vDA0hLLkVwPYLuJHUlsytdjLMwV
PDj+Fx1w3vhXZOgUMd6JIUdv7xgf8Stb0V8zd7xLbNMH9XsrxgYT67IV+tTh
vRVjZW7gz8GBvx0+uEPYI94p+F3wvMjQIXYmsTHL3PExqcMrYrzMlTkju79i
7C8xNKnDox143wPDPjJ0qNMnYwefPiLWEww7/vbaGB8Ydp4HwM0Sf5J4fOBn
meubYYPx0pZzIksdq5NYl4fkjr0JvpzYnZMqxvYSwxOcL/E/qcMjlufkirHI
xPIEb0w8T+rwPoi5MHfw9fhi8nuAkcf/lmGvS8z34Nw2iRNKvE5sQ8MHr0xb
sPTI0Hmo4v7odx6+mfigxAlthD8m3wcYe3zwlKDh488Oyj1H5s4xINbowxW3
xQa26YNYouD5OTboEJeUY4QtbM6LVXpw9H9ojBdbn8YxBV/9YMyf44D//yzm
xnzA/+Obyc8Bxh//Cw6bNSEOKXjsw3LHLyWOKfFFH6mYhg/+mbbsBUA2L9Yp
OrTFBrlO2PtCrMbtYz7YPzzGhz9Ghz0D+PBpQcPH3x2RO14qbbFB/dGKsd3E
TiV3ClhpYo8SCxJ8NvFUkZUxfugjY7xTY77MG/+Ov8VGu/Dv38TcmA/7F6aH
HD3841G5403SF30+VjENH3w4Y2OMjBs8Oecy682610WPzx1/jzh8xMujLTa4
Vrhm3qo4vvfZufHD+F7yyewe/vrxoOHj7/Bd5IvZK/zjk0HDx78ckzv+K3Fg
iVf6RMU0fPDo2MImMnSYB/Fhj435/DRvbqn3VxwbcuLIgnenL/oktiuxYtlX
8Vv4QPzHUxXHjz0u934O6vDAvhNLlnsx+WryuD/dHu3Zc4EPpR1tsE0fjJv4
s91j/N2DxhY2acsYiCVLrNlfY67Mj/0dzJ1jwNiZw/G549GiS5tnKqbhg59n
H8Yf4VPxP4yH+LYnxHxmx9wYG/tDTgg58W3B60+I9p3CH83F5zcdZxf8PTL6
IJYtsXifqzge74m58ffU4aHbOcZL+x4xPvwn+X/S8Lfg8ImXS7xb8PjPhxw9
/BV1eMSyJTYuc2XOjJUxv1BxvNyTcuP7KaHRpQ11dLBNHydGfyfHeOfE2JkP
+1v+imPJsWV/zPdxbXAts9/hiPAXR8f18mKcD5wX+M/euePlgusHz/9SxfF6
e+axv6BpHnsXiOH7csXxf0/JvZ+AOjz2DhATmPkQ/7dXzI86PObG/pleIccW
NsmNxN4ZYtsSWxi72KQODxk6+Dn8G/sUiF9MX/RJbOBXK97LQGxgZIyd2MKt
8L/kYzow/C1z5xggn5vDqWIbvWP+PcP+qTF/2rJXh9jBxCJ+JexhF//GPgri
EdM3Y8AO9tA9Lvwz4y/i+eOU0D8tjt/CcSyZK/uDiE08q+K9FsQoJlfUTNHH
p45dfHpuHerwkKHDfZD7H22Ro3d44n1B5LPC7+K/zoj1xjZ9LBZzZ6zsL5oc
+oeFv6eODWIbz82JVXG85D6592+wz4j8VfhF/A0ydNj7QUxl9oEQn5k6vEkx
3q7xvIHsjYpjK7PfiTo82h0R/hb7R4X/p06fxComVwP3ce7n1OExLsbAWBkz
68k5zFqz5lw7XPPcC7iGaItPYO8JsZ3ZZ0L+q3cq3m+ydMwVW+yPwveSn+u4
8N/LhS+hb/ZH4Z/Ix3Zi+Ed02ctELGdiS/fNHV+aOry3wx528Z/sY8EmcaTZ
z3J20OeGv1o2xoYMnXejv7k+O7GvI/9Xz3g+PC93/GniUBMP+r2KafjsbyGW
8wW5YxmzP4RY1IyRsbF/C9v0QVtssK8GHeJWs78GW9ikDu/96J9x4N/6hj7t
OJ6MfdnoAxpd2hCLmljW5+eOZ039tPCn5PPqHf6Q/TnEvybe9ekxP+j+MR/a
flCxbF6sbHQYP/vTiL39UcV7aYiN/WHYpx/8HccCHeJ0c0zQXS2OEft32IdD
PG3aYoM6Y2as7EcjVvonFe/tIVY2vpj8VH3Cf34cNHz8G2NdOWywn+ii3DaI
u068bHRpQx0etpGjN29/EWtIX/R5QdADYrznx3gvDPs/VCKede79McydY8Bc
mTO+ivxw54R/ZZ8P8bqJp81+n4tzx0MmLjLxuD+rmIbP/qNLcsfnJk438bi/
qJiGD56cfU3EByeeMvubLgp6YMwHW9hEhg775MhPh4/G/1GHh+3zwp/D6xf+
nr7ok71PxAj/quL42Zfm3r/EOIkvPijGu0GMnbmw3+/TmD/HAf9PO9oTh5v4
5IOiPbbpg3165LvDZ+PvXgj6wng+oC1jACtMDG9ktMEWNteNtWR92V8Irph4
5ejS5pKgL4vj903F8c0vz70/in2A5OPDR+OvqMMjdjmx0F8K+cDwt7SjPTJ0
8N3k77ss/Cky+mCtWfNLY/2viOO3WRzLucei7n2Fm8czAP7sytzx1YmzTrxz
/Cv58QaHf/yuYjl67PeiDo+9XcRO3zjOFdaX/ZCMl3jqg2O+g4NGlzZbxLFg
Lux3/D76o1/8OXV4xHYnljtjZcyMjTGy1qw56885zb2ee/454d+4TrheaIuN
c0KOr8BnMI+58dxjPlvH3LDP/knaEx9+SFxv28W1hy32a/5Ycf5D/Db+mjq8
i1PHgp8V8iHhr4kN/1PFe9eIET8k7FOHhwyda8TvmdgXk39xePhfYsf/WnGs
ePZjImMvJrHhiUU/NHc8eurwrssd35/9XexPoy022EfF/qmfwz79cLxo+0vF
e+2IVU8dHnbZH4evJf/jqDh+2MEeurRh3HPHX/cx+C30aYf/ow6P2PbEgm8X
thkr+zOJDf97xXvviBHPPjx0qMNDhs7w3Pv3hoZ8RIzvj4rj418X830nngdu
CH9MnWcEYt0TSx899KnDo44N9iYSS59+iKc/Mvr7q+L4+aNy78/bLcbCfNjv
ii8l3+bN4V+RMV7mig4y9qYSS59Y/H+GPu3wf9jFPjJ0qNPn3L15da8j60kd
3sgYH2NlzFfH+UyeAvZTcu7jM6jD2yOODXNlvyyx9eevem8eMfbJ3cneWGL3
kwtgdO58ANThkXuTvbDE6ifW/g254+1Th4fuPxXvLSSHAPsMyT9AHR4ydLDL
fkf8MzYnhD+eEzR8/N/ecaw5Fuz3/bfi/uiX/Y835c4vQJ4B8gGwn5L8BMT/
Z7/l6KBvjP7w18xxfDx/kIuUvb60xQa26YO2d4a/Ruee8M/7xtg5FuwXblN1
/4yD/ZL/hT7tusd6Mocxcb6gSxv2apLrgH2b5DugDu/m3GtC3oPh4Z/Jj3p/
+Fv2CXcKH4v/6xjHgmPP/mNk6NAWGwfE2Jgf+41Za+zTD/s12ZeJDmvPOXBT
0ONiPvhi8qlODn9Jnb1l5EIg90IWtuiPeCG35M7HgAydBaum4bNf9IaY79hY
P/aPYoM8DOyXRZc21OHdHPJbY7z4YvK9Tg3/yr7mSvho/BtjY4yMG3/7d6w3
687zE98a+OZA7Gb2R9EWG7xr4p3TwlW/f+I9FPtN2cfKfgn2TbCfldwPi1a9
d5XcDexPJX8DdXjjg74j2hNrfmbu2PLsz7wl7N0WxyOPY8OxYk8Gtunj9tz7
+fDl5KudHs9v8JGTh4L8D+SSWLzqvYPkVkBOfoU7oz37sovw0fg3ckEsU/Xe
VHJBsE+VfBDU4d0Z7bF1Y/h72j8Z/po6Nsl1QS6LRhwrjh/7wxkLY5qQe78q
JTS6tGEu7A1n7MyBOjzmyfNBK+aOnP3ld+XOh0FeDPJPLFk1DZ/9ueQWZq84
MnTuyZ1/gzwcN6feP0v+DPJosJ92QtB3x/iwhU1k6Pyv6nzB+GH8L3V42JqX
22OpqvcOk3uDXMHsHSdXBrk27s19jKnDY5zk55gY42WsZdyTT47neehn4349
MfSxTR/4X/p4Jfxr15g782W/O2tJf/TL/l7Gxhg5DuclHlu38On4x2WrXm/W
nf3KzJM5vhjPH8jQIZcH++VXrTrfxsO59z/jf8mH/Fr4Y/bRHxY++9Twv+QP
fiv8Efvijwyfij9+IHf+EPKIkO9j+app+P0T28ImsllxPMkfMinmd0TMlWPL
fvxJISfPCPuR6Ys+yf1BLhT20R8TPpT774pV50d5kGe8xHV47JUmd8nKVecf
eSj3fmja0f698Le0ow226YNxk+9kcox/ctDYwiZtGQO5R8htcnTMlfkRP4C5
cwwYO3OgX/pHlzbUGRN7tckVQv/kC5kS4z8u5sJYPoj25EOZGuM/IeaCLeIN
EGege/ho/CF1eOT+ILcKfHgfhb9m7TkH2AtOrpWpYZ86PHwl+a4/C3/LeUI+
lWlxvpwU5w72iT/wSO58LuR1If/KlJgPc2OO5MYm9gC5VMjFgm1iHaBLG+on
ho/Gf6xetT3ssj8c34qNr8KfTovxkOeF/eno0oY6PMbGHJk7Y+RYkw+bffKM
56C4l3HvIp4EvgEfgS/AJzyXO18KeVPIV7Jm1fljHs29f/2x3Ple2I8+MGjy
x5BHhnwu7Dsnvwx5Zth//kjQ02M+2MImMnSIs0D+cfw4/pA6PGx9G/4d3nfh
z+lr7ar32pMLZt2q89E8kXt/O+MkP8zjMd7eMXaOP/EYNq56fsyT/ee0oz15
bchvQxyI08Jn48+ow5uX+2bBkP8U/p22jIG9+eTCYWyM8bE4Pr1iLVlv4l08
GccPXdo8HuNlLsypT8uxIchdRO6cp3Lnz6EOj/r6Ve/d/z38K/nU/wx/TS51
YiuwdqwhtvrEGuO/aYsN7A6K+ZN/5+k4fk8HjW36IBfPhlXv/ScXD32xN5/c
In+Ef6TPOeFfn8ndBhk6tIWGT3yBM+LYsL6/xPzI7/NsjOfZoOmLPvvGWJk7
8S82iv7oF3+3cMzvt3ie2SCOB8eF5wWeVXhmYT8++/PXiOuJ64rnQeIYkB+H
PDnEMyDXPDl0eL4h90+/GDtz+S+uD/IDvRjnzwVxLnG8ibeBvyJ/PTExxsXx
wMbzMX988/ktx8XAR28SNHz86YthnzxExENAhg65dOblKtq0ahk6L+TON0Sc
FOKj4D/JR0/cDp5/Xsqdn4g8RY+lPve5Bpgrc+ba4Jrk3sQ1gi1s0h/xPJjL
ZlW3xcbmVdvD7hWJZegwb/zzjBgPeZCIv4MubajDY+z9ow/GSwnN3OizbYyf
eeAfyYW0RdWxGsiJxP5f8idRh4cMnZdzx3sgV9PWVcd6IFcTultWnVuJ+Cb4
JtaYuB/4KGToYPfKOF+wwdpzDmALemacP/RD/qdZ0d+2VedPei13PAjq8Ij9
QE4lfPHlLccxwX/SnvGS54l8TsyVOVOHd1nMBZr4JLQlxxK5lcjVtE3Ywy7+
8vU4v+mLPmfF+Jg7x4BxMSbaYmOrmD/HAf8ODgkMEjEVwQOTS+ur3LlR9oh4
AOT7IR8P8QPeyJ0PirxQ5H/avmoaPvEr3sqdX4o8U3PzHVVNz+UnjntBfiny
Sb0Q44N+M44ftrCJDB3i1FwTPhv/Sx0etulj1Xnyhv03fdEnsTLIcbVz1fmn
3skd74Jxkj/r7Rjv0Bg7cyGezUe584ORJ4x8SrSjPXmsyD/1drTHNn0Qx+Xa
8MEDwn9DEzMGn0xbxkAsD3JfIaMNtrB5dZw7rA3xb4j3QH4sdGnzVtDvxvHb
per8V+/ljudBXJkR4VPxd9ThkeuKXFlrhpy4MPhc2tEeGTr4q1Etx5DB/yCj
D2KBkGOL+ZOP6/04fiPjWDJ+4tvsGu2xg7/7IHc+LvJykU8L3zim5Tg2+Lvd
qpajR/wQ6vCIjUIOr+FxrrC+xNthvOQH+zDm+2HQ6NJmdBwL5kL8m92jP/rF
n1GHx1qypoyVMTM2xsj9Y2LLMWC4n7wf82XuHIP2VZ8PnBfEDyEO1R1xD748
5ks+sY9jPjfG3LC/eZxP5BP7NNrfHLYYD/FwiLNzU/h0/B91eOQOI5fZ+iEn
hg7+mNxme1YdS4VcZZ+GferwkKHzSe74K/jfcS3H8cGf3hoy7BO/CBmxf8g1
Rq6zz3LnO6MOj7lzDIiVQu402mLj87C/V9inH/wbbfeuOvYKudGow8Mu8Vrw
PeNbjhmED/o87KFLG+wzfubOGDuEPu3wt9ThkfuM3Gm3h23GSvwhcqntU3Xs
GHKqES8GHerwkKHzRe74LJ+F/MsY335V53fjHkg8m01jvduFP6bOOcD9kVxw
6KFPHR51bBDbhdxt9EP+tq+jv45V51/7husksQwd5rNr+Ne7Wo5xhM9ExniZ
KzrI9pfOB6lzue0f+rTDH2MX+8jQoU6fxLIh5xtxbbjHU4f3dYyPsTLmj+N8
Zq1Zc/47EEuL++MKMV/afxvHBxk6/M/g/9l3ufNtkXeLfG+dq6bhE//mx9z5
38gDR763tGoaPvFsiIND/jnydREP54CqafjE18EWNpGhQ9yl+8Pn45+pw8M2
fWwd8n3DH9IXfRJbjRx0larzs/2cO94N4yR/3U8x3kkxduZCPKg/cueTI68c
+eZoR3vyvJH/7qdoj236IE7Ug/FMcHU8L0B3Cn9NW8ZArBZyxCGjDbawydw5
BuTeIz4VcV3Ih4cubX4M+pc4fnnV+fN+zR2vh7hSU8Kn4u+owyM3Hrn2tg95
Gv6YdrRH9mX470dajjmFv0NGHzwL8Ezwczwf/BbHb2ocS8ZPPKpatJ/7HMD7
ltz5+8jjRz49fOP0lmNW4e/qVcvRI74QdXjEEiI330NxrrC+xONivOTrmx3z
nR00urR5NI4FcyFeViP6o1/8GXV4rCVrylgZM2NjjPgGYomx/pzTncJf4Dd4
/iuqPh84L4g3RNyrF+MePSLmS77AP2M+j8fcsN+K84n8g39H+6fCFuMh/hZx
u54In4z/ow6PXIHkGtwl5AeGvyL3YKvq2EnkIPw77FOHhwydv3LHS8L3Pt1y
jC/86bMhwz7xvpAR64vcg+Q6/Cd3vkPq8Jg7x4DYT+RGpC025oT9MuzTD/6R
tgdWHauNXIjU4WGX+Ez4mudajtPF/WdO2EOXNthn/Mx9Xr7E58JH4V+pwyN3
IrkGXwjbjJX4YuQe7FJ1rCdyEBL3CR3q8JCh82/ueE//hPy/GF/XqvMvtgl8
/56x3keF/6XOOcD7eHI1ooc+dXjUsUHsKXI10g/5GokzRX+HVJ2fcf6a4z/N
iLEwn2PCn77ccpwz/CUyxstc0UFGbDRyNZLrsVvo0w7/hl3sI0OHOn0Su4pc
DgvE/gXq8BgXY2CsjPnPOJ9Za9acXA/31bw3gj0SxD2bGT4Yf/emyn7SeZhn
AtEL1pxfkjyT5Id8veXYceR+JHfjwjXnb6QO74iqafjEu8I2fdAWG4dVbQ+7
xM+iDo/YVuSwxPbr4ZPxV8S9Ih8mMnT2C3nP8H9vsVbi/ZM6d+VRVeevXJS9
fDF+8l8uEv193HKsNHI7kktx5ZrzKxLXiXhOtKM9trC5SLQnPyXxwN6MsTMf
4skxV+aMDB3G8lb48Ovj+QG6d/jv1+JcYS2JXzd/zG+hOH/omzkQG4zcmvjO
d1uOMYcPPTpo+Pi7d+JYc+yJd4ev/KDlmHL4s8VrzsdJXk7yZR5TNQ2f+F/Y
wiYydI6tOj8o8b+IJ0YdHrk7iW+HbWLZkVuTXJ4fhS3anxv+mWPcL/xd96rz
ff6v5vhjjJUxLxbnx2JBM1fmjB762KYP4pXRB/lCic+GDJvU4R0f/dEv/uy4
mD/HAf+6eLRfKua7dM35M1l7zgHmyRzJV0q8M2QnVB0LjdyLxKn7Pu7R3B8Z
H/kYl4n5EO+MfKDkBSU+2tJBwyf+GXV49EX8vmWiPbbp49M4NsyVeH746s9a
jvmHzyZ3aY+qbdPHiSFHD/+JDJ1la47HTHxm8nWSt5P8LF+HjNyjxPP7suVY
gOQ+Jbcpc/0kxsh4iXtFfjDyhBH/atmwt0LYp+2X4ePxj8vXnB8VW9ish3xg
+HNkJ1c9FsZEHR7tiNeAfcZPnlbGyNyYI3V4+KpvWo45yP2rV9X5VlesOZ4b
dXjEgiP3Knx45GUl/+mpVed3XTmub/olP+tK0f93MRbGTjzDlUKOLWyy9pwD
5Eq9Mu4X2KO+RMSXI58reV2JT7dqzflbyeNKPtbTqqbhE2/uxxg7YyMeInMj
9iE0Y+4Z82XePF+sGPZXifkSF/Gn8Mn4twODHhL+lr7ok9h15I5lrBwDxsYY
0cUGY2OMrTi/B8fzxpax/pwHxEPjXsE9g2uDa+SXOJbMnfiOv7Yca5FcsOSa
Jc7i7PCZ+Fvq8MjtSq7bNWvOd0sdHm1/DR+PP1295ny12MLmGVXT8CeFP8fm
qPBvyNAh1t+83LUca+ZHPEjiMv4VPpP769o156slby35ZYm3R/5b8uASn68f
vqH0PRj/0SXGNzyeN7CFTdpig7mcWXVbbKwe9taK8SJDh3k/GM8L2Lgh/PWf
MTfmSnxNxs4c1ojzZY2gmRtzPLvq8TMP4v/9E7Y5ljeFf53TctxI/CUydNaJ
/v+LtoyfeJboEsuS3Mnk6l235ny91OGdE/awi/8k/iA2yONLfMO1g14vxkOc
yzalfSL3d+yRr5d4g8QfpA4P28S3XL/mfMHkDSa/7zoxXvLsEu+QuTJn6vCw
TR/ozss1fF7VsQzJDUwdHnaJX3hUrOeE8C9HxPjGhz/fIMZHW2ygyzmwaubc
wqvF8wHXEtfU+VXnG95Q/Ifj/rt06TiZ3KOJS0j+YfIQE5+Q3MMXVB07kdy+
xEckvy91eBdWTcMnXiK26YO2d8bxwd5GMZ+FYm7Mn/ii2KaPjWuOr8i1unDp
GJ1cs/CRkweZfMTkNh5QdWxFchsjJ7/x5tGeOKGLlfax+DfmyZg4FhwTcg1f
VrVvwEdsHu2xhc3u0f7+8NfUsTkvtzJzZc7kXiZ+KGNhTJvVHA+SEhpd2jAX
YpUydubQP+bHPPHnS8TckRPvtG3N+ZjJy7wO8YyqpuETr3HJ0rFJkaHD/Y58
zORlJl8mcSjJ10zeZuJRbhb0FjE+bGETGTqXxPpzHuAfqcPD1rxcz4OqjkVJ
ruflSscqIlcyuZu3rvmYUofHOMkHvVWMl7EyZvw0/vmEoCfH88NWoY9t+sC/
0sf08P/LxtyZL/GWWTv6o1/iWTI2xrhl3O8vjfbYwT8uFWvDWhDflXtD36qv
fe4BK0Rb5ks8pjuqzh9cqTmeIHFXVyzto/Ff+KJVSsdcxSddGTR8/DN1eOSK
Jvd0r2j/ZPhj6tgk9zK5rbetOb81dXgrx9w4lsSDvaJqOXrE30SGznYxf3zl
6qVjvHJ9Uyc2LLmoyVVN7uvBVcfqJPc196INSsdc5Z40LGj43P+uCnvY5f5N
W2xsX3M8Q+J+kj8bW9iEj5y5MufVYqzM5fmYH7wdYvzbxfjJ4028UebGHKnD
27Hm/NqMfbOwTz7unaL/NWMs9EU8251CTj5u4ovSnvzfxAclfihxaNcq7WPx
Z9ThkXub3OFnhPyV8E/kEh9SdWxRcom3C3vU4eEP1y0dAxefSdxQ8nuTn5v4
oTsHDZ/4o+gSG5fc2+TyZm5XVz1Wxkwd3o4x3qFhn37wd9dWnf97l5rjlVJC
Ywub9EWfzGduPN6wxbEjni+62GBsjJG1Zs3JDU7ucOa6dthgvLvVnE8cGTrk
+t6z5tzexMcdXrUcPeKjUodH7FVykF9Xdf7y9jXHQ6UOj9in5DRn/OQv3z3m
s1HMjbkQ/3f3kGMLmxuXjv1Lbm5yo2MXm9ThIUOHaxr/TJxV8q/TF32S23xU
1bFYyW2+aYyduX0Q/naz0jGE8Z9tY+zYJp4wbTePY/BcHB9s7BHzpy2xhjk+
5FIfGfawi78jDiw26ZsxYAd76NKmb4z/vXgeaR/6e8Xxw5duUTpuMD6V+vXi
7Zg51/reNedbpw5v69KxismVTu71fWrOv04dHrqjq441S4524s2yxnPztWeW
oYPd5xP7Z2x+Ff5+TNDw8bc3VG2ffog3u13p2MjkOie3+f415zenDu/GqvPJ
E7+WeLbXx/yYJ88jvMfhnQsx8vl+gh765I8n3i190Sf1ebnpsUnueOI5j626
P/olfi1jYUz4afzfgKC/C3+/Z8y/Q6wv933u/+SR7xDXM9cH9wquMeLokp+e
fO3E0yWO8o7hUx8Nf9SudIxm/NktQcPHP1GHR+54ctcPjPY/hb+mjk1y0/8o
Xif1t1PpOrydY24cS+JFj6tajh7xe5Gh0znmj7/crXRcaJ55qBMLmtz05Lbf
RfStVcfy/T3uR/uWjsnMPWqHWFvOHeJXjw972MX/0BYbB9Qcz5e4wLuWtoVN
+MiZK3PeNcbKXGbH/OAltf+PP8z4f2443jBzY47U4aW0LT32vcJ++9Jxhem/
fYyFvoiXnYX8r4bjE9N+r9LxfokvTFzrPcIH4Z+ow2Pt/wn/C29O+CvODZ4R
iBX8b8N2sEcdHv5y79IxgfGPxCHeR/T8heMRV4KuxfMFusQK3leyNoXndlvV
Y2XM1OGlMd4JYZ9+8Id3MlbRec3xkCmhsYVN+qJP5kN84r3CFseO+N7oYoOx
Mca7Yv05D/BHXEtcU5zrnPP1mvO1k7d9f/GqqrfEOyBzfG5kd1cdW5mc7hNV
7yReUXM8cOrwiJ28eMRX7ly6Do+22KAf4i0Tp3n/0rawmQfdiPliF5uLSt4p
swwd5k488Y6lY4EjQ+c+1ZMYM/GVicucil6qcHxmfOUBpeOC4zM5FhwT5sqc
94nrv2Pc77A112ZmG51j7OgT3/zesIdd/F095tuM+TEObCxZ+BiiO7dNZh5j
Zw74afzzkKCJg87zSBHjL+P4ZqVjl6eSLUNcYvErpevwkGXhs/FfeenY5RXJ
Viis+0DVsaaXKxx3mjWmDg8ZOtglXjW+HRvEOcffTgoaPv7rQZU10V1qjjdN
XPNG+GTut9Th5Wq7SsTDrou3UuF41cNjvMR553kgjXOJ9SSeO7bpA13a1GNs
zHXlmD+8g2O8XVUWpfuiT8aFjblzzzwuxkSMdvx1K+Z/UJwv+Gv+Q/AOgOeN
h6q2h13icVOHRyzt1Ti/Y+7YJt47/rVVOu47/vbAaMtYiC+PbzuodEx3fBy6
U8Srq76GeIdItyxdhzcl7GEXf02cbmyuVThed9egD43x0ZZvI8jQmRr90S/n
M9d619Ix2bnmD1O7LqLXEV2IfqRqGj7xuo9S/WjVD8oc3/1g0dMYU+Z49Nim
D9pig7jg6KxXOD44trBJHd6j0T/jwH9hC33aEV+csTMHjgPfd9ClTan2GxBn
Wfxupevw8B2Hlo5jjw8hjvghojcqIp540EfFfGg7vWoZOofEXBk/8ekPE/14
1bHHNyscN//Q8FH4L44FOpsUPiboHhbHiHjkxC0/vHRbbFBnzIyVePxHin6y
6ljlWxb2r0eUjqGPP30iaPj4O8baLWwQj/3Ymm20ZS0y69KGOjxsI0eP+OLE
RWcN6Ys+jw76uBjvkTHeY8L+K2p/muhTa44Hztw5BsyVOeOvji6dAwAfRtzy
nqLbF45f3l30MaK3Jma46KerpuETf/0Eld1Fb8+3PcmfrZqGT7x04qMfK3rb
wvHYjw36+JgPtrCJDB3yAhwXPht/Sx0etunjjpCTBwD/TV/0Sez3HcV7XvUT
xetRc/x2xnl86fjwjPf4GDtzIT/BUzF/jgP+mna035lzP3M72mCbPshjcEL4
4Jnhz6HbxfMCbRkDseF3KSyjDbaweWysJetLvgXiyPcorUubE4I+KY7fi2p7
suiTa44fT16Dk8Jn44+owzuSZ8XCfHi7h/+lHe2RoYMv71U6LwL+Gxl9sNas
eY9Y/55x/HrGsWT85Fd4KdpjB//VS7JTRO9JTPPMvrV36Zjx+NgZVcvRI349
dXjEut+78FyZM+tLvgfGe2rpePjM95Sg0aXNqXEsmAv5S16O/uiX+z11eMfy
LFV4rIyZsc0dY+k1Z/05p7nXc8/vFv6O64TrhbbYGFo6F8C5HKvC8zi9dFx+
5nN6zA37xMen/Zml4+1zvZ0Z1x62yPdA3ogzwmfj36jD6y55x8J8eJ3Cf/dR
fWbVsfs7FxHfv3QdHjJ0Tqs5fj++9azSOSHwseeEDPvkh0BGLokTRCeiz5Ds
7NJ1eO9KdlHpOPrEz6ctNvqE/Vlhn344XrR9repY6VnhOjzsfhH+tm8ZOS4y
28EeurTBPuNn7ozx9dCnHf6POrwePLtK57ywzVjJl3Gu6DeqzjVQK5x3AB3q
8JChc2bN+QXOCPlZMb63JD9f9Nmivwp/BR6hCH9MHYzCyao3CuuhTx0edWyQ
+6BZuJ/+pfMa0N87kl0oum/N+Qz6x1iYD/k08KUXlM65gU9FxniZKzrIyLXR
S/WycP2C8MH4P+xiHxk61OmT3AgHFV5H1pM6vHNifIyVMfeO83m/wvkoOPfx
GdTh0ZZz4tTM+UAGi/606twJ3UUPKJ1bpLfog0X3k72LS9fhXVI6t8fpqh8q
Xn/JB5Wuw0P3/apzQXQrnP9hYOk6PGToYJd8C/hnbB4W/viDoOHj/wbGseZY
kI/kw6r7o1/yN1yo8nL8r2R9MudzuFT04YXzP/QL+oLoD3/NHLvG88dlpXN9
0BYb2KYP2h4e/hqdo8I/Xxpj51iQ7+TjqvtnHOSH+Cj0afdBrCdzOD/OF3Rp
Q26JowvnmbiidB3egJrX5FjO/fDPV5bOeYJP/SRo+Pi/K+JYcOzJp4IMHdpi
46oYG/MjXwprjX36IT8F+S3QYe05By4M+uKYD7746tI5VvCX1Mmdcg6+Tbwh
YYv+yL8yUPVrSsvQ+bxqGj75LfrHfC+K9SMvBjZ6FM6PgS5tqMMbEPJLYrz4
Yu7hPcO/fhE0fPzbZzFexo2/fS/Wm3Xn+WmQ7Fxb+t6PD6D+ZdW5LXrxPCl6
nHRGZM6vwbiHlc5/wfjJt3Ed9+DC+TkGBQ2f/BvU4WGb/C2XRnts08ewOBYc
G/LT4KuHl875gs8eofrXVdumj69Cjh7+Exk6l9Wc34O8HddzDyqcv+P6kPXL
nG9mZOlcM/1Fn1E4z8YtHP/C+TYmlc5tMlT1kYXbYuPKsE/bkeHj8Y9XiD+q
tK3+8TyAvE/4c2TfVj0WxkQdHu3IP4J9xn9q4TEyN+ZIHR73qtGlc+Jwz/pe
9BjRg2vO/0EdHrlL+hbmwztb9QvF+1Gym0RfXXN+Efq9oXS+E/q/IcbC2Mm3
c1XIsYXNG0vnzhmg+nmF7WCPOjzykYzlei6c72SI6HHcXzhXRP9cNQ2f/CVj
Y+yMjfw8zI1cPtCM+buYL/Pm+WJw2L8m5ktenpvDJ+PfXgv6wvC39EWfrCVr
ylg5BoyNMaKLDcZ2QcyH9R8ax4e5MmeeO3gewL/eWjrHD/52oup/c03x7FRY
Rm6fQdzrRf+m+u3hM/G31OFdxr1S8uHq547SdXi/hH36wZ9eK/n40raw+WvV
NPzZ4c+xeVn4N2TozM39It5tcayZH/mIyDN0Z/hM7rfXSXYX57NkV2TODzOB
67Vwvshb4lxhbckH1i2eH1eL5xtsYZO22GAuv1fdFhvXhr0RMV5k6DDvP+J5
ARuDw19PiLkxV/IfMXbmMCzOl2FBMzfm+EfV42cef0l+t+p/cg/PnB8Jf3pP
6ZxI+Fdk6IyU/p/SvzfaMn7yJaFLrqOrOJdFX1/zGlOH91fYwy7+cnTNNlh7
zoHrgh4d4yGP0n3hM7mfY+8B0Teo/DtxHR62yb80RvX7ma/q12QeJ+O9Ct+V
ea7MmTo8bNMHurSh7RzRQ1jLwnV42P0nsW/lnjYq/OmHMb7h8TxwQ4yPttjg
3J4YY2S8M+N66BfP4/+GPeziD2+U3oOl75XcM6n/J9m13Hu5/iSfXLoOb4rq
87EXiHsL16PkD5euw5scY2d+o8M/P1Q6pxT+eEzYuynmN7Zmm2MkH5bZNjT8
fxO3JfcUMnRujP7od47kt6icho+T7Lrwz1NL56TC55KHamr4YPzd06ovxl4D
7gU834peIHdbbMydS83HgvxX+E50xhb2odjCJnV4Y6P/W2K82HokfO5/icfO
HDgO+PtpMTfmQ74sfPWjpfNS4U/H1+yzbxM9SvStoqeLvhXfJ3qhPGjx26Ru
S64sZOggQ4e22Hi8dO6s60XfEfPB/vgYH/4XnQnh/9F9PHw2/vI26T1Rui02
qC/CXhbuJeI9VToX1xjRd4u+XfpPlpaNjvFD3x7jZayMmXnzfIE/xcY94e+f
jLkxH/KDYfup8MH4uztqXkP6ok/WEhr+/KnHxhgZ93ypz+UHY005XyaofKb0
2nMOPBO6zI38YGDBZ4r3aGFMOL752dI5wvCn5O16Nnw2/gzf9EIZecMy5wF7
IXwW/uhO2XtO9H2cu5IvkZuGv0BqW9hEhg7zeF68u2I+z8fcmCv5ybBNH2O5
Vgv7yhml847hM8kzNiN8KPffF1X/H3szJHuo8FyZ84Q4PqwDz4yD4nkPXdrc
LXrB1CU0fdHnPaJfKm0Lm/RFn+NUf7iwjLkxH/Kj3Rn698R874r5PcC9JXN8
jrWa3tfLfl6ODccIGTpLq/4y66V2C6XOZ/Bq+Ez8E+N7RfS9Md5XYuyMlXxt
94b8EdVvCX9M++nhj+6XfJbox0SPzyyjD9aec2DZ3OcD58XCqevw0KXNxGh/
f4wPf/la6RyF+NRJNe8xeIprQ/RyueXo4U+pw7uNa6vwXJkzY2XMy6v+OsdL
dhZJXUKjSxvq6GD7qTh/6W9SjJfcDeRwILfF0nWPlTGzXo/H+OmTtYNH/I+1
m96nzf7s/wMXGzqq
          "]],
         Annotation[#, "Charting`Private`Tag$5192#7"]& ]]}, 
      {RGBColor[1, 0.75, 0], AbsoluteThickness[1.6], Opacity[0.3], EdgeForm[
       None], GraphicsGroupBox[
        TagBox[PolygonBox[CompressedData["
1:eJxFnXX8FNX3xj8mImArBiiCiPpVbAUlBAMVUJH6zOzu7OzsLqAiNqIYWGCL
Xdjd3d0d2N1iFyqKiP6eN8/x9fvr3hP33HNnZufMzjz3nDWLfXafsHBLS8s2
7VtaFlV7UNbSsn6jpWWS2q2TlpZmtaXl+GZLyzi194jeU23fekvLHmorpZaW
E9WOFH2C2qboU9W2ij5F7RjR+6vdVvR+aquiJ6rdQfRBanPRE9RuI3pvtZno
o9XuKvootXXRU9XuLvo4tQ3RR6gdIvpwtYXoM9SWRJ+udqzo29UeIPo2tfuI
vkBtTfT5avcQfTF2RF+kdk/Rq+YtLY+JXkXtCaJvFn9f0TepnSD6HPwSfbba
caKvZpzoq9SOF30584q+TO1eou9WO1H0XdgRfb3avUVfRyv6ULU7iT4Ev0Tf
r/YQ0fep3U/0w2oPE/2Q2v1Fv6X2VNFvqp0k+nm1x4l+Tu1Bol/m/Ih+iXlF
P632aNFPqT1Q9GtqTxI9U+3Bor9Ve5Hob9QeLvo9taeLfhc/RH+m9lzRn6qd
LHqW2gtEf4lfon9Ue6noH9QeIXqO2qtF/652iuildBzvFd1B7VTRf4l/nei5
ao8S/Y/aG0XPx0/Rj6s9UvRjnDfRi2vc7aIXU3us6IXV3iJ6IbXHiF5S7V2i
26o9TvRyah8QvazaaaJXUvuw6BXVHi96tuxeIfoX5mF94o/W9f0p40R/JP5Z
kn+o9lDRq4v/pOjOak/k/KrtIf3L1N4gej21L0m+rtpTRPdU+6roDdSeKnoX
tV+LHqr2HNG7q/1O9DC154reQu1bojdXO130VmrfFd1b7emiN1H7uuiN1Z4m
ege1n4neXu1ZondW+6XondSeLXqg2o9FD1B7puhRan8UPVLtefze1C4u/w9S
e6noTO1vklfUXiC6UPuH6JraC0V3VfuM6DXVnsTvV+0iGr+f2ktEp2p/kTxR
e77oPdXO536g9iLRY9T+JbqpdgbXu9q2Gn+I2sv4vattEb232otF91P7gfT7
qj2D37fa9pIfrvZy7gdqlxZ9lNor+D2rXVP0+Wqv436jdmXRp6i9mvuB2tVE
n672Gu5PalcUfYLaq/g9q11d9Nlqr+X3rnYj0TepvZn7g9q1RF+k9np+72rX
E32V2hv5PavdQPR1am/ifqN2U9G3cZ3ye1bbW/R9am/j96d2sOiZau/h9622
j+iHuM65/tX2F/2Y2ju436ldTvRxaq/k9652e9HPcd3z+1Y7UPRTau/k9692
R9Evqb2b+4XaXUS/ye+Q37faYaLfVXsf9ye1W4i+S+2totdW+7yOf3e1J5d8
Hv8RvVecz4/UjpD+h2rv5/wWOqeKB021ncq61sTPJf+B3x2/N7V10b+ofYTf
Z033EdHLqn2G36faI0SvqPZZ7g/S20P0XO7D3B/Ujhc9X+3j3F/UjhH9u9pH
+f1r3EGi26p9ivuN2kmiO6h9mvuH2v1FL6b2Se7vao8SvYra5/i9qT1fdG+1
M7ne1U4TvabaFzgeak8U3V3ti/z+1X7F71/td/x+1Z4jenO1r3K/UHus6M5q
n+d+oHa66A3Uvsz9Qu0potdV+xLXu9oZovuqfY3fu9ozRW+s9hXud2r3Eb2Q
2if4fau9RPQAta9zP1B7uejt1b7B71ntnaIrat/jfqP2BtHD1L7N/UDtzaJH
qn2H+5Paa0UPVfsWv2e1t4lO1L7L7515+b2r/Zj7g9p7RNfUvs/vXe1DovdQ
+yG/Z7WP8ntW+xH3G84D9xu1n/B75jjye1b7Gb8/9Pj9qf2a3zfr5vet9nOu
f44L17/aL7jfqb1K9E5q3+T3zjr4vaudxe8bPr9vtV/y+8dPfv+cN+4Xaj/l
fqH2G37f2OX3rfZb7k9cF9yf0CM+6jqriP5G7UPEP7Wp6C/VPsj9gHHcD9R+
z/nV72Cofg/rqu2g38Pt4v/K/UDtT/ze1M7h96b2Z36fapeS/ptq/+T3qXZZ
0e+qncv9Qe3f3B/Uzub+oPZf7g/Y5f6CHvcXtb/w+1e7hMa/xDzcb9S2Ez1T
7R/cP9QuJvo5tb/ze1a7gugP1f7F703t+qLnq11Y/s9Su6roL/GD46G2s+hv
1M7n/qf2B+5/tPx+1a4r+Vy1C2n8Z2o7iv5U7TzuB2q7if6FdfD8oLaL6B/U
/sP1ruO2oeiF1C6i8XPEX1v072pbRD+NX6KfUvsbv2/pbSJ6MbWLSr6k2s1F
t1W7mOiuageJXlNtO9Erqe0nekW1S4heVe0A0auobSt6ObVbi15WbRvRq6vd
TnRntUuK3kLtKNGbq11G9NpqdxbdXW170T3V7iZ6A7VLid5E7XDRG6tdWvRW
ahPRvdUuK3qg2qroAWqXF52q3U90onYV0TuoLURvr3YF0TurbYreSe2KopdS
20t0B7WLi95d7V6ih6ntKHoXteNED1W7kuhRaieIHql2ZdGZ2gNFV9SuKrpQ
e7DomtrVRPdTWxbdV+1yom/muiU+qv2R+7/a+0U31X7A/UB6h0t/D7Wdpb88
vxvFjxXieWyi+FMlP0htl7L/N/QjvsT/h7XFm4xPoh9O/L9gkOQHx/+DZyv6
bUo+XvSDif8nDJB8n/i/gJ3+dcuxx/+M7UQfEP83aLev2z50V813qOztK/r+
xPPsKPmkmI//HbuJPib+f/CcvrPoyfG8TjtY9GFBz5Z/02TvStGzZG9D2T9C
9BTRz4heV/Rhhe0/lvh/y1CNPzL+v6wv+eGF7T2ZeN5hkh8b86O3S9320Gfd
A+v2n/VvovFHFtZ/PvH/pOGST4v/S/wPS0SfFv/H+J82SvRJ8X+NdrTok4Pe
XPamyN7xol+SvV6ijyosf1V0P9HHiD5L9FuJ7aYaPz3s8z+sLPrM+D9GW6lb
H5r/UVXR58b/qQGyd6zsnSf6XdkbJHqq6EtFf5z4f1sh/Qvj/xttXfSMoFnn
iLr9Zb38r2uKviT+320ne8cV1v8gMX9M3faR879tnOgr4v8b7R51n09o/Mzr
9g9/v1I7Q/TX8X9oa9k/uvD6X0/8v3Avya+J/4f87zpZ9Ovx/4v/gRNE3xD/
B2n3EX1j0PxvPFj0PfH/kXaS6HuD5n/pfqJvqfr/Ke3+om8Nelf5c0Jhe1/J
nzv4nyj5nVX/Hx4u+UmF6e8S/08+sG495CMlP7nwfD9I/gT/2yR/Mv6fPcD/
QtEPVv1/dbT0TylM/5TEuiW/NtbP/7opddthPP9zD63bDuMf4X+k6Eer/r/L
/97D6+ZDl2T/tMLz/yr7iehTC+v/InqY6BMLr/+bxP97j9H4Z6r+/0t7rOhn
g35F7YmiX636//ILaqeJfrHq/9NV2Tu9MP1H4v/ZU+vWQ87/7BPqtsN4/pef
Jvrtqv+f1zT+jML25yY+76dI/kac/7rkZxam5yUeN13yd2I8/8PPEP1+1f/H
+R9+nujPq/4/Dv9M0R+EfOlMv6nC9CKpfmuyP73wen+X/Y/VniP9T6r+f8v/
3LPr5kPvIf1zCssXSj3P+ZJ/EfONl/zcwvSikjdFn1XY3/myP0T08YXP9xei
91f/GN3v91O7RtnvDS6s+3fD72UC90bJ91a7uuTfiX+J5N9X/T5iX/HOL0wv
ofn+UHut5H9W/X5houQzCtNLSf6T2ssl/7nq9xH7S35BYXrJ1O8pLqtbD/mB
kl8o+W+i26d+b3FN3fNg/1e1V9Ut530B7y2uFz2v6vcXh2n8JTx7KL6toPGT
RF8k+m/Jl0n9XuMm6f9b9fuNHtJ7UfQ68f9qEf4X1j2e9xnYvaHu8dg/VPYu
lr0W/gemtnNz3TT2eC9yh+g2ud+P8F7k1rrtYo/3HFfWvQ78R+9O0UuE/hGy
f2lheiXZP1r05TzbiF5V9BTRl/Fsw//q1O9x7tP4pXO/z2nH/9i65bx/gX9/
3eORd+R/muiVc79/4b3Mg3U/F/A8sL6u1ysKPx90Sf2e5pG6x6E/VfNfWXj8
6pKvpvYJyTvlfj/XTe1zoteK9xMnSP+qwvI1U7+3eUryNXK/v+E90d11+42/
J0n/ap5FRHdLrfd03TT6vPd4tu55sH+K9K8pPF/31P+TX6j7vHI+eW/4eN1+
4h/v1S6u+7rmep6g8ecVjheLa/xpoq8tfD30EH216DtEjxDdT/Tpoq8Tvb7o
dVO/V5opexvmfr90ruQ38gwoesPU743ek3zr3O+PzpT8esk3Ev2/1O+R3pB8
09zvk7DzWt1y7PEe6m3RW+Z+H0X7Tt32oc+WvRtkbzPee6Se533J+8R8vJf6
XPSg3O+neI/zoej+ud/n0H4kepugeW/2suj/5X5/dpHs38Izt+jNZf980TcV
tr9x6vdan0h/29zvty7kmbSwvU1Tz/uF5DvG/Oh9Wrc99Fn3m3X7z/ov0fhb
C+tvmfo92izJB+d+n8Z7uu9FD8/9vo73eN+I3jX3+zzab0XvFvROup5vk70h
ovvK3hX8Byws31r0taLvFN0qepvUdn+o+3xjn/d0P4kenft9He3PdetD855t
tuhS7vdt18veXTyjix4oezeLvkd0Q/QOqd/r/S79au73e7RzROdBs86v6vaX
9dbU/im6nvv9342yd3dh/e1S8+fWbR857/XmiR6b+/0e7d+ixwWNn7/W7R/+
cp5fqft65nw/ouflrUUfqDlGi75V891bePyOmu8A9Y9rWk784D3hQvq/sU/u
94W0C4veN2jeKy4penLu94u07UQfFjTvLRcVfUDu95e0i4k+MOg7Ncf9he0N
0fwHq12C7x+535feK/mDhendUr9HbdOwHvL7JX+o8Hy7Sz5N7QqSH5/7/d2R
apcSPSX3+8wHpf9wYXpE6veIPSW/Iff7RN77Ld+wHcbzHrRDw3YYf4zaZUUf
m/t96FFql2mYD/2o7D9aeP5W2R+j6/ORwvqp6Lslf6Dw+ndJ/V50JY0/Kff7
UdqOok8O+ky1nUWflft96mlqVxU9Pff71qdk7/HCdCX1e9hVGtZDznvYTg3b
YTzvbbuKvjD3+9tnNP6JwvarGn+u2i6Sn5f7/exzkj9ZmK6lHtdN8hkxnve0
3UVfkvt9Le9p/yf6mtzva+GvLfrSkL/EO4XCdFP2nhD9WOH1lvj9ql1X+lfm
ft9/mdp1GuZDvyL9ZwrLx6aeh+9l18Z8MyV/tjC9h+QviH6qsL910b+Jfpfn
G9Enp34PvUbD62a9XAcbir4xroe3ue5Ev5P7fe4tajcRfWvu99Vvyt7zhem9
Ze8B7juSP5j7/fMxOv8vFaYPlvwOtZtLfmfu99Vva/wLhel9Ur/H3qxhPeTv
Sv4i/wdE75f6vfZWDc+D/XvU9mpYzvtk3mv3Ff1I7vfbn2n8qzyPij5U4z8U
/TLP76IPSv3eexvpP5H7/ffrkj9XeP17Sf4M96GGx/O+G7v9Gh6P/U+k/wr/
D0RPSm1nQMM09nhvvoPoF3K/P+e9+bYN28Ue78G3bHgd+I/eINEvhv4Xsj+z
MH2Y7H8t+nWe30VPET1L9Gs874s+IvV7/iEa/3ru9/2vqN25YTnv5+EPbXg8
8vfVDhf9Qe7387y337Xh8875/lb23yh8/o9O/R5/94bHof+95G8WHn+s5B+r
HSX5J7nf13+ltiz669zvL3+U/luF5VNTfwdrlfzz3N/D+I6wU8N+4+/P0n+b
53/Rx6fWSxqm0ee9aKnhebA/W/rvFJ7vxNTvUTPJv8v9PpXvCCMb9hP/+O6y
ccPXNdfz7Rp/H+97OG6px1Ub/r0wnvfMjxEP4n3zHOm/x/O+5Kem/u7QkPzX
3N8f5kv+Ic/nos9O/V1hb8n/zf194VL9Pt7n/4Dos1J/Zxgr+R+5vzdgp9mw
HHt8p9hT9Lzc3yto92rYPvRfmu8D/p+IPiP1PBMkb6l5Pr5bTBTdrubvF7zn
31f0IvG+n3Y/0YsG/ZD8+4bnQd7Ty94iip+f8Pwu+kLsa76PCts/N/V3jwM0
vk3N3z8Wkv7Hhe2dn3regyVvH/Ojd2DD9tBn3eMa9p/1L6bxnxbWvyj1d5ZD
JF+65u8tfMc5UnTHmr/n8J3nMNHL1/y9h/Zw0SsE3Ub2PuP/Bt81ZK+t6M8L
yy/DvugveZ7nvX9qu1M0fuWwz3eco0WvVvP3HNpjGtaH5jvMcaLXqPl7zNKy
N4vnfdHXyN7yor/m+Vv0Dam/+xwv/W41f/+hPUH0WkGzzkMb9pf18l3oJNE9
av4+tKzsfVVY/7rU/JMbto+c7z6niv5fzd9/aE9r+HxC4+fUhv3D35903IuG
r2e+p/FdrdYwH5rvSqeL3rDm70t8t7lddKnm7zd8RzpL9KY1f0+iPVv0ZkHz
3eki0f1r/v5Ee7HobYLmu9a5ores+fsW7XmiewW9qtb7XWF7t/N/gOtQ8j41
f09bXfIfCtN3p/7OdkHDesi7SP5j4fnulXww50XyITV/39mW60D0djV/7+oq
/Z8K0/enXvcZkm8U6+e70NUN22E838kubdgO4wepvVL0jjV/L+O72RUN86HX
lv1fCs//sOyvJfrnwvoPiu4k+vvC678z9Xez6zR+15q/n9FeL3q3oEervVV0
a83f24arvUn0iJq/x60ne78Wph9P/Z3uxob1kPOd7paG7TCe73p3ia7W/H1v
fY3/rbD9J1Of9zskL8f57yn574Xpp1OPu1vyPMbzHe9e0fWav+fxHe9h0XvV
/D0P/n2iGyF/T/efPwrTL8veOrI/u/B6HxU9luMk/XE1fw/gu8ADDfOhN5P+
n4XlL6ae5xHJx8d8W0o+tzD9iuQbiZ5T2N9n+f2L/rbw+b4l9Xfpf+uOD3yf
Jg48Lnv71hwP+G6zvf4/rFH4+80B3OckP7Dm75lby968wvTrsnck65J8Ss3f
JwdI/k9h+l3+D+CH5JNq/p7ZV/K/C9Nvpv7O+UzDesj7Sz6f/wOcz9TfPV9q
eB7sT+a+0rCc741893xV9DE1f/8cpPELaX0n46/Gbyv6X57fOR+pv4u+Lv1p
NX8fvUXtbJ4Ha/4+cxLzNjye76HYndnweOxvL3stvC/n+Ke280bDNPb4rvqu
6NNq/r7Kd9W3GraLPb6TPt/wOvAfvfdETw/9nWR/4brpT/m9iF6U9+eM5/cu
ehHRZ+FP6u/AH/P8W/P34DPxq2E532/hf9LweOSXMA/P8zV/v+W77meiL6z5
++4ful4Xk/0Zor9L/Z33y4bHoT9M8y9e9/hveN6nlfzKmr/v36D2J56/a/6+
OUL6beqWf5/6u+93kl9T8/dfvjN/0LDf+DtK+kvw/pvzkYZewzT6fDf9seF5
sN8q/bZ1z/dz6u9svzR8Xjmf4A6+bthP/OM76lq6vn+t+Xsq6/684fWy/lT2
lqz7epgte/uJXpH3xaLbSl4W3Y7vAaJ/S/1d+g+ef2v+Pl1IvhTv40X/lfq7
c4vme6Lm78+Z5O35HiF6Turv0H9p/AM1f4/Gzp8Ny7HHd+z5oh+p+Xs27T8N
24fOZa8D3xMYl3qehTTfkzEf37Xbin6l5u/bfAdeRPQzNX8Ppl1U9LNB8939
N9m/o+bv7+Nkf1ne77MO0Q3RS9dt/+/U38UX1/gXav4+PkbyZeq290/qeZeU
/NWYH702TdtDn3XPa9h/1r+nxi9Xt/7CJX+Hby/912v+Hs93/uVEv1/z935w
AEuLfrtmPADtMqLfCXqFqp5Z+H4gegnRE2R/hbrli4s+QPRKvN8X3a5ku8s3
fb6xz3f+FUV/XPP3ftqVmtaH5jv9yqI/r/l7/UGy15H3/6I78HsXvQrv50Uv
WzIuYDXpf1UzPoC2k+ivg2adHZr2l/WCG1hd9Hc14wcOlr2V69ZfumT+Gk3b
Rw4uYE3RP9WMD6DtKvrnoPFzlab9w1/O8+8NX8+cb3ArTzZ83+d+P1nzrVr3
+OVF9xb9V+F4MTM1zqCH7P3B9VF2u47oP4MGl7CR6EUK4xNoNxa9aNDgHtYT
Pa9m/APt/0T/HfSRmq9T3fY6av5/1faUvKUw3uIYyVevm16tZBzGBk3rIT9O
8jXqnq8zz6Nqt5J8mcLf/9vwLCZ6icJ4iGnS71I3vUbJOIQRkm9aGI8AbqB3
03YYD45i06btML6d2i1Fty+MpwBXsUXTfOiTZL9r3fN3w76uzzXr1u9OPJO8
c93rX6VkXEUfjV++ML6Ctq/oFYJeTe22ojsVxmN05NlQ9MqF8RrTZW+tuul1
SsZx9G9aDzk4joFN22E8uI8dRXcrjP84Q+O7121/vZKfC3aQvEs8H5wl+dp1
0+uXPG4nydeK8eA8BovuURjvAc5jmOgNC+M94A8RvU7Iz5O9deqmN5K9U0V3
q3u9a/P8r3ZX6a9fGC8EbmiXpvnQF0h/3brlm5Q8z+6SbxTzzZB8vbrpzSQ/
R3SPuv3tKfpw0avx/YrffclxonvTNPGC62Ck6M3ieqiqnSg6L4wH2ZJnS9G9
CuNdLpW99eume/F8rrYm+XaF8Su76PxvWDc9kOcrtSXJ+xTGu1yu8RvUTW9V
Mg4mbVoP+ZWS9+T7ANdJybiYvOl5sN9fbda0HDwKuJi66EGF8TE3afwmvI/n
uU/jrxW9Ed8DuI5Kxs2Mkf7gwviZiyX/X93r34Lnd7V7Nj0evAx2G02Px/4N
0t+Y9+VcpyXbGds0jT1wN+NFDy+MvwF3s0fTdrEHjqbS9DrwH729RY8I/Vtk
f9O66UHcz0RvzvtzrjvimejN+B7AdVkyTmh/jS8VxguN5l7WtBx8D/wDmh6P
vK72ENGNwvgecD8HNX3eOd93yf4WdZ//oSXjgCY1PQ79eyTfsu7xu0o+lmdb
yccVxn/uo/Zo0fsW/p57n/R71S0fVjIu6AjJ9yqMDwKHtE/TfuPvA9LvzfO8
6OEl6x3ZNI0+34mPanoe7D8k/a3qnm9kyd+Zj236uwHfC8ClTm7aT/wDtzW6
6eua67mdxn9R+H3CFalxSdMkP7gwPol7wepxb+CesGbZ+CNwSO+0ev/DIcG/
L9G1VDa+B5zP+63e3wAN/wnJu5eNNwJ39G6r9ztAw38osS1sgl0Cw8R+CfBQ
6/AeP3EfHtglMEzw4YGbeq/VczEn2CUwRuyfAA+0Ge9tE+83AF/Uk/feifvw
wC6BOXqh4u/3fMf/utXjGA+u6KNWj2MMOKUPWr3/AnzTxrynTdxCg3v6sNVj
8QHs0rGhyxiwS1Ni7RwDsEtgmLYsG28E7ujjVu/3gIb/SuL9JOBr+vKeM/F+
E/BIW/HeNXEfHtglMErw4YFb+qTV4xgPTudT0duWjTcCd/R5q2XMAXYJDA/7
ScA3bcN7zMR9eGCXwDCxH4Tx2Hlf8h3KxheBM/pC9p4JPBi4sK9avf8EOXof
Je7DA7s0I9bKmsEugWFifwr4p53wN3ELDS7qy1b30QG7BIaJ/SfMx7wPJO7D
A7t0ZfiKz2CXwDDxLXpWYDH4Js06WSO4rs9avb+F64Hr4pHE+0fAq3zPe8fE
+1nAF70s+vHE/QV7XErGHLH/BfzQ25K/kLgPD+wSmCL214DXmSn5U4n78MAu
geGBDw9cz7etxiqxpwdsEpgl7GITnNL3rZah84b4z8reexXjkcAl/dBq7BB7
TMAegSFCxp4bsEdglj6sGE8ErujHVq+dYwB2CUwLY7HxifTeSDwWG8zzcuKx
7NkBqwQmiT487M6U/POK8Tjgcn5utR3sgWv6qdV+4z+4rO9avX8Hfca9nbgP
D+wSmB6wRez5AXsExgisEnuCwCaBWfqmYh1wSLNbLUNnlvjvJR6LHL0PE+8v
As/zE+9hE59nzjc4pV9b3ecaALsEZgk99MEB/dbqPjbALoEJYj8ReKRfeI+b
xH4i0XN4j5NYhg7YJTBLv1WMPwKH9Eer/cRfcFi/tFrGHh2wSmCU6MNj3NeJ
7WIfnNKfre4zJ9glMEt/VnzNg8OY22q/8AHc1JxWX8dcw+Dmvmn1fha+P/SR
fKPUvxXGY+f7xHzkfKfolBir9G1gPcAs/V0x/ggc0rxWY5XYIwW2CMzSwpnx
QuCG/mm1LnuqwCaBWfqnYnwSOKW/Wy1DB7s/a76WzDbBQc1vtW1o+L8lHjs7
sD9gmNh/xXzMO0fyJTLjf8ABLSR60cx4I3BH/7Z6fxY0/D8TY1XWzo11AbMC
9mnh3FgjMEzYZg6wS2CYFs+sA06qJbEtbIJdasm9v2sB/kh6fye2hT7j/krs
O2vgOMxOrMsYsEtglpbMjE8Cp7Sw5EsFnghc0WKi22fGM4FrWiTxfjRo+C2p
x7KHDCxQ+5ChA3YJDBPYI/aQgUVaOff+Muwzz8Iav2xmHXBKiyfWhYa/GN8X
MuORwCW1SdxnjyHYoE65sURdc2OLwBStmBmPBC5picT7z6Dht03t6wKfRf8j
ecfMNsAltU2syxiwS2CYusYc6LXT+FUyn0NwR0smPpfQ8Duk9g0f8btN6muZ
a/ov3tMnbqHB5f2l62O1zPgkcErtJN8kM74FnEtH0Z0z44/AIbVPvD8OGv6y
st8tM74HnM/Sife/QcPvCB4rM94I3FGHxPvhoOEvn9oWNsEugWFiPx14qDUl
XzF1Hx7YpV65+fDATS2VeC7mBLvUJ/f+OvBA60qvc+r9aOCLuoteJXUfHtgl
MEfs/2P9HIelU49jPLii5RKPYww4pWUS788D39RD/NVSt9DgnpZNPBYfwC7t
GLqMAbu0XaydYwB2CQzT/wJvBO5ohcT7AaHhr5F6vyF4so1Er5V6PyJ4pJ6i
u6buwwO7BEYJPjxwSysmHsd4cGkrid4sM94I3NHKiWXMAXYJDBP7DTn/XAdr
p+7DA7vUmnu/IOOxs47kW2TGF4EzWoXznxn/Aw5otcT7E5Gjt17qPjywS3ms
lTWDXQLDVOTGP/Vi33LqFhpc1KqJ++iAXQLDNCb3fMzbM3UfHtilceErPoNd
Kse55pyDXVo/7gXcE8AyrhCxYs/4FsE3Cfab8f3yXNk/KfV+R/BF/URvkroP
D+wSmCP2R4If2k7yXqn78MAugSli/yV4nW0k3yx1Hx7YJTA88OGB61k9MVaJ
PZ9gkybltotNcEpdEsvQGSj+FrK3Q2Y8ErikNRNjh6bmxh6BIUJ2RG7sEZil
HQNPBK6oW+L9kOA1KqKHpR6LjcGi+6ceiw3m2Sr12KNzY5XAJNGHh90+fC/I
jMcBl9M9sR3sgWtaK7Hf+A8ua43E+zvRZ9yA1H14YJfA9IAtYk8o2CMwRmCV
2DMKNgnM0rDMOuCQeiSWobOr+NumHoscve1T7z8FzzNS9E6ih2fGJ4FTWidx
nz2mYHnOy62HPjigdRP3sQF2CUzQxbnxSKOlNzj1flPwQyXRu6aWoQN2CcxS
khl/BA7pf4n9xF9wWGsnll2eG6sERok+PMYNTW0X++CU1k/cZ06wS2CWOI+c
T3A4GyT2Cx/ATa2XWMY5B5sERoe1smaOwyC+N2bGI4FL6pkYu8KeVLAs7+TG
GrFnFmwRmCN02YML9gMMUy2zDrikDRNjl9hTC9YIDNPtYQO9kall6DRFJ6Lr
mfFK4JY2StxnzyvYnntz66EPLmqTxDJ0GDda48dlxieBU9o0MXbp6dxYITBI
yB7OjT0Cg7RnZvwROKTNEu/nhYafpdZlDHbLqWXogE0Co4Rt5hgveZ66hQY3
tbnsTciMPwKHtEXi/cDQ8IvUfXhglcAosR8YPNK+kjdS76Uol/1syJ6KAzOf
E3BFvcHrZ8YzgWvqlXi/MjT8ManzQIAXAjdEPghk6IBdAsME9ui93FgkMEic
a+wzzziNn5hZB5zSVol1oeHvmXp/MfaZZ3zqPjywQWCUjsiMlwM31y/x/n3w
SIeKPyF1Hx5YpC9i7RwDsEtgrtBDBxxTH40/LDM+CZxS38T7O6Hh75t6/yfz
Me/+qfvwwB59H7qMAesExunmuIa57oenvs9zjwdX2ln2p2TGJ4FT6p+4z55p
sBxgPNgvDf7oaOlNTN2HB9YIzNE/ufE9J0h+eOo+PLBEYH7YHw3e6DjJD0nd
hwd258/cfHjgkgYmxkL9lRurBGYJu9gER7RdYhk608SfLHsnZcYPgSPaPjEW
iD3YYIfABCFjzzJYJTBGp2TGJ4FT2iHxfmi+318u/jmpx2LjNNHHpB6LDeY5
MvVY9nCDRQKTRB8edo+S/PTM+CFwRDsmtoM9cEqDEvuN/+C+tk28Pxx9xh2X
ug8PLA+YHt4FsicdbBHvBMEisWcdrBKYpLMz6/DecOfEMnTOFH9a6rHI0Tsh
9X5w8Ebniz4l9XMAzwPgmgYn7vOMAFYJzBJ66INTGpK4jw2wQGCC2J8OvuhC
6Z2Wej85eLBLRJ+ZWoYOWCUwSBdlxjeBc9olsZ/4C85qp8Qy9riDTQKjRB8e
405PbRf74M52S9xnTrBKYJY4j5xPcBnDEvuFD+Cghia+jrmGwdUNSHytc83z
Ozgw9ViuCbA7YDrAqrAHHewKmBWwReyJB6sExujqzPgbcDjDE2OH2EMPVgkM
0Y2Z8UHghEYl1mWPPlglMDvXZsYjgUsakViGDnYv4P9EZpvgkkYmtg0N/+LU
Y8kZAHYJTBP78ZmPeS/leTozHgZcTKLxN2fGD4EjGp14vz40/Mulf2XmNYKj
2j0x9og97mCXhoRt5gC7BObp1sw64JRaE9vCJtglMErs52d+/Lg6tS30GXdl
at9ZA8dhRmpdxoBVAsNzZ2Y8ErikVPbvzXxOwBGViY+Z8UbgjkqJ8wlAw78+
9VhyDoBdGhEydMAugVECy0OOArBHYHrSOOfMcyPxO7MOuJ9KYl1o+DdL/mBm
/BE4pGriPjkJwCaBSQI7RE4CsERgiB7JjDcCd5Qn3q8MDf+O1L7iM+u+lufF
zDbAIdUS6zIG7BKYpT1jDvTuAp+Q+fsx35GLxPkPoOHfk9o3fMTvW1Nfy5xv
zvt5qb8zkE9pUuHvDYzFBtglvkmTfwF80lPSv0/6z2TGG4E7aiTOrwAN/wHJ
X8qMDwInNDZxPgVo+I+Bb8iMRwKX1Eyc7wAa/kOpbWET7BKYJvI1gH96QfJH
UvfhgV0CEwUfHjipMYnnYk6wRWCMyM8A/ud1nlNT53MAb/QKz9mp+/DAGoE5
mpUZjwIu5cDE4xgPjmjPxOMYA25pXOJ8D+CjZvJcnbqFBje1R+Kx+AAWaXro
Mgbs0smxdo4B2CUwWG9mxiOBS9orcf4IaPjPpc4fAZ7oXZ4bU+evAM/0Ns+p
qfvwwCaBUYIPD9zT+MTjGA8uaYLojzLjicAV7ZtYxhxgd8DwkJ8CfNIHPAem
7sMDuwRmiXwkjMfOa8TLzHgjcEf7yd4XmfE/4IAOSJyvAjl6b6TuwwOLdG2s
lTWDXQJzRX4H8Eif8dyXuoUGp7R/4v6CHBAlY5bID8B8zPtO6j48sEu3hq/4
DHYJDBXfpskJwbdovkmzTtYILmufxPkzuB64Lt5Lna8CfMt87oOp82mAP/qa
55rUfXhgjcAckS8DfM+PPCek7sMDSwTmh/wZ4I2+5bkndR8e2B0wPPDhgUua
mBgLRU4OsEpglrCLTXBEkxLL0Pme5x7Z+zkzfggc0SGJsUDk6AA7BCYIGTkt
wCqBMZqdGZ8ETunQxGvnGIBlAdPCWGz8RlxPPRYbzPNF6rHk+ACLBCaJPjzs
zpJ8Tmb8EDiiwxPbwR44pcmJ/cZ/cF8HJ84fgj7jvk3dhweWB0wPWDJyloAt
AmMEFomcJmCVwCTNy6wD7uzIxDJ05hKHU49Fjt5PaeQLEf0vcSj1eeZ8g2ua
krjPNQBWCcwSeuiDUzoqcR8bYIHABJG/BHzRQlrv76nzjYD/WUz03NQydMAq
gUFapGp8EzinYxL7ib/grI5ILCMHCtgkMEr04THuj9R2sQ/O6NjEfeYEqwTm
qE3V1zy4jOMS+4UP4KCOTnwdcw2Dqzso8b2fGAB2CYzq7PjNYGee5husto/o
x6R/bWJsETlTwCqBMWpXNf4GHM60xNghcqyAVQJDtGzV+CBwQicm1iWHC1gl
MDsdqsYjgUs6PrEMHez+y++papvgkk5IbBsa/iIljyWnDNglME3ka2E+5l2M
Z+yq8TDgYk7V+OWrxg+BIzo5cT4XaPhtSsZqkFMFrAqYDbBH5EABu7RM2GYO
sEtgnlaqWgec0imJbWET7BIYJfK9MD9+tC/ZFvqMW7Jk31kDx2GhknUZA1YJ
DM+qVeORwCWdJvurV40ZAEd0OuejarwRuKPpifPNLMAfib9MyWPJSQN2aeWQ
oQN2CYwSWB5y2IA9AtMDFmEBJkHjl+M/QdU64H7OSKwLDX8FybtWjT8Ch3Rm
4j45a8AmgUkCO0TOGrBEYIjWqhpvBO7orMT5jKDhr1yyr/jMupcSvXbVNsAh
nZ1YlzFgl8As9Yw50FuV/xhVn0NwN+ckPpfQ8DuV7Bs+4vdKJV/LXNNtRc9P
3UKDo5uKf1XjkcAlnSt6QNX4FHAqV4hev2q8Ebij8xLn34GG30X2N60aHwRO
aEbifDvQ8HtI3rNqPBK4pPMT58OBht+1ZFvYBLsEpol8PuCfNuK6KLkPD+wS
mCj48MBJXZh4LuYEWwTGiPw94H9643fJ+X7AG23OeSm5Dw+sEZgj8hGxfo7D
6iWPYzw4oksSj2MMuKWLEucDAh+1Jeeh5BYa3NTFicfiA1ikEaHLGLBLu8Xa
OQZgl8BgbV01Hglc0qWJ8wtBw9+w5PxC4In641fJ+Y3AM/XFr5L78MAmgVGC
Dw/c02WJxzEeXNLloretGk8ErujKxDLmALsEZon8RZx/roPNS+7DA7sEZol8
dYzHzpaSb1813gjc0VWyt1PV+5HZl3xN4nxGyBfoldyHBxZpfKyVNYNdAnNF
PgvwSIOwU3ILDU7p6sR9dMAugVkiPwbzMW/fkvvwwC4dGL7iM9ilcXGuOedg
l3rF/wJiBPsY6onzKxEPiAv9iTkV57Mhrw35OMAdka/1qYrxR/ThkfuIXEzg
iMi/+lzFeCL68MjFRK6lbmXna3q6YnwQfXhgTci9BB8etrBJLqa1ys7VBJ4J
u9gE8wPeCRk64FXAxzxfcT4n5mJOcsWCpSJXErmckPUoG4tC7iNwKeQ/og8P
nBL5YN+sGK/EWGy8WDEei7HYYB6+7w+MteDrvuE/vBdifS9VnD+KufEBO9gD
gwUeC7/xn7VzDNYrW59x4FXowwMbQ+4pct2CnSK3E7mttg9fWCt4rlcq1gHD
BV4MGTovh7+MRY7eB+Ef+apmxnyvVpwvC9vMQX+DsrE15LaaGfr04e0YvrI2
8GLgtshH+1rF+C3skd8KXAp4FGTokMuKXFivV5wPiz68l8Nf1sqakW1UNhaH
XFn04THu+8C7YB8ZOvSZE9/Bo3EeOZ9gxsCX4Rc+gFkDvwY+hHxS5JUCz8Ja
B4UN/GUs1wS5sMi1RW6rDyrOXQU+jNxbm5aNTSK3Fngi8mvRh0fury3KxvaQ
iwucD/m46MPbJdbC2sGzvVNxvmIwb+DtXg97b8d6363YJnnFyKeFbWj44I0Y
C/YNGTpvxXzMC34JHBH5rchzBZ7o/YrzIYMZAx8Hzg0aPng3xrNG1s4xIBdY
77LHYgPb6CADn8exQYe8YRwjbGGTPrx3Y/4Pw19sDY9jCn4J31kDxwH83ohY
G+sBz/ZRxfmhweiB1wP/xDkh7xh4qo8rzkdGXjLyZ/Upm4YPXoqxYPeQ/Ze7
DB3GYoNc02DXyEV2SqwH+5+Ef59WrAPGD/wgutDwwbt9VnF+NMZig37/srFX
5DYjtzRYQXKTkdsMXBb5zpC9Hf5Dfx7+4is+s27whl9UbAMMIXjCNNbGesAb
Yhs5euARv6w4fxpzMefAsmn44LnwDR/xG3wU1/LQOKdcL9znuceDKQWfylhs
8FvhN0OsmBjvnngH9VXF+a3BCIJnBMcIDR8847cV588Gswh+ERwiNHzwiF9X
nM+NvG7kV9u+bBo++DFsYRMZOqyDfGrfxHryWBtrBZ/4TcjJuwY+jbmY879c
cDuXnb/7B+nN0vgdy84P913FeDT68MAqkiuOezH5t6+P+xPjGA+GEnwl4xiD
bebAb/LLfR/+fx80trDJWHz4LHGuuXqslfWB52TtHAN8Zw0/VpyPDl3GDC6b
hv97q3G3YyOmEn/wh/x0P8V6xsTa8A28508hJ48deL1uMf7yiEfg28hfRx47
8HfImINnAZ4Jhpb9fMBzAng7+vDQZcwuZY/HzpyIn+Q7vzriLbg78ruR5w38
3a4hR28Bfq5uHrnnyIXHWlkzvuLzbmXnx/u1YrweLTS6jKGPDraZ4+eY77fw
d3z4znrAZ+IrPpN7EbxrJX4b/JbB634W8WJW/F6GxfXAdUH8nFtxfj3wdeD1
di87P9/vFeMF6cMDu0iuvhFl59/7o2I8FH14YAPJxcd6yOc3J9a3T6yVtYGP
nRNybGGTXPMLsJ+Jc/thF5v04SHbN2I68Q0cIvn+mIs5yd03qmysFjn89g/f
yYV3a8Rf8uHfHvGWtXMMkJOLkLHYmBvr/z3s/xnrZyxYW3IBkitwZNjDLvEN
fBj5BZkbH7CDPXR/iPiM/zfH88cfof9XHL+D4liyVvC95D5sLRvrSO5DcumD
5SW3ILkR51WsQx8esokR07n/MRY5euAnwfUeEjGd+PV3nG9sM8ekWDu+gk/e
IvTvj3hPHxvkGiR3YVp2/sL5FeMvwfEeFjGWeIMMHbCL5DgEx0i+RPrwNg1/
747njcnhK2t5MNYH75/wv3fYfzjiP33mJBciuRL/rfgbP314+IUP+IrPnE+u
Yc415xwsAPqMA3/KeyRiArEg4Zty5nyMYAV+i3hMfv7HI15Xgob/c8Qj6g08
HfGwGjR8fm8LZc7/SB5I8hFmZdPwwZtiC5vIHov1kG8SvCr+HRW+sjbw2/Dh
kU8SPCtzMSe5Gsn9CO75uIh5C+JL2fkgF+E7QuI+PLCt5Ibk3kR9hbfifjow
xj8fz5eMYwy2mQO/ySe5aPi/aNDYwiZj8YHcj+SOPDbWyvrAb7N2jgG+s4bF
MueXRJcxRdk0fPC54LCPj5hCPMIf8lUuHuuZFmvDN/Dfi4ecfJV/RTxm/MsR
T8Hdkv+S/JXgb5ExB7koyW3ZKDu/ZZvM+Fr68NB9Jfxl/BLhH7GW+hKvRXwE
p0q+S/Jegldthhw94hl9eOSOJDcqa2XN+IrPY8rOl9o2M36XFhpdxtBHB9vM
0SbmWzL8PSV8Zz3g1U+MY8mxBS9Pbr4DysbGfhfjWSNrZ8zYuB64LojPy2TO
h7kAHyv5uLLzfbbjO0/iPjywxeTy3LPs/J0dMuOD6cMDO0zuTtZDvs/2sb7p
sVbWBn6+fcixhU1qc4CNJzcnuUGxi0368JCdHjGc+AhOmfygzMWc5Prcu2xs
Mjk/ke1Vdq7QDyIeU//io4jnrJ1j8G/i3KaMxcYysX7GYoN5wFszFuw9uUHJ
LTo+7GGX+AcumvyjzI0P2MEeuowZGv6/F88rHUJ/2Th+58SxZK3g/8mFuk/Z
WGVylVKrBGw/uRXJlbpcZh368JCdGzGceMZY5OiBtwbXfEHEcOLR8nG+sc0c
58fa8fWLiP/oz4r4Sx8b5Col1+l+Zec7XSEzPpt9ABdFjCa+IkMHbDc5UcF5
k0+YPrzdw9/P4vlgRvjKWr6O9cFbMfwfFfa/jfhLnznJfUouypUyX/P04eEX
PuArPnMdcw1zrjnn1OYAS0puOHLv8VthPHbAj2+QOV8neTvJt3lJrBVb7H8g
/lIf5seIr5f/Nzb1/gZiI/VYZkc8RJe9DuRiJVfrypnztdKHd2DYwy7xENw6
NsnnCn59paBXCf8Ye1DZMnQmxnzMS7wm/lGvZk7Et1Uz50slbyr5ZA8um4YP
fp3cq6tnzsXakjs3LD7iG/srsM0cjMUGuHB0yL8KPhxb2KQPb1LMjx/Et5VD
n3Hg6fH9spgDGl3GkFuWXLWdMuerpQ+PWEJ9nb8iHoKzJ18u+WzB268adOdY
D2MPKVv2X25ddPCf/Snkup1cNtae3LSHhn3mId5xLNAhLy7HBN3r4xiBr1+A
3697LDbo4zO+sj+E3LiHl43VJ7ctsZh6QP9E/DwsaPjEN3y9JmywH6BLZhvk
2SX/LrqMoQ8P28jRY38B+H/OIXMx5+pBrxn+dgp/1wj7XMtc0x3j99sxaGIF
MYNYRT2ihXPHLPD/5L8lDy77B7pmzse7UO78ukeWTcNnP8BamfP3kseX/LpH
lU3DZz8A+yDID7xI7v0QXYLuFuvBFjaRocM+mNsjRhP/6MPDNnM0Qs4eGmI4
czEnexvaiHdM2flx1868fwE/yRfcPfy9M3xnLey/OSLWz3Eg/jOO8eTZJX9w
9xiPbeZgH85dEbOJd2OCZl8LMZyx+MDeCHL0ImMMtrB5W5xLzi/7jdg/Qf5h
dBmzVtA94vgdV3a+4nX47i362LLrURGjidf04XVKndt4XMjZA0S8ZRzjkaFD
7Ka+FJh/4iky5uBcc87XjvO/bhy/++NY4v+CnMgxHjvEs/Uy50MmLzL5jYmv
1KtiHxHxcVrZcvTYj0EfHns7yKF8T1wrnF/2Lx1fdr0F9n+wH4QWGl3G0EeH
XMvsVzgh5mNe4jl9eNzLuafjKz7jGz5yrjnnnH+uae4F3BP47XMPOLHseEBc
YL/IyWXXu2KPCPtPWAf5oHvGeh6NtWF/5dzjyO+8UYx/ImzhT6fc+6Iei5hP
vKMPj9zNq+Tmw1s1d7wmFzM+MPdque1ic7XwBxk6G2ber0Qspt7X6rnj79Mh
w36X3DL2WpH7ubPojTPnl6YPb/PM+W3Zd8J+E8ZiY5Owf0rYXxDzE489tey9
Mmvk7sPDLvtriLfU3+qa+36zSdhDlzHYx3/Wjo+nhT7jiH/04ZFbes3cubKx
ja/sNyO39fSy9+J0y70vBx368JChs2nm/Tkbh3yz8O+MsvNfbx7rJV5RP4p9
ZcRc+uwNI3c1ubLRQ58+PPrYYG9Pj9zzkB99i5jvrLLzQ2+ZeT/Qi+EL62H/
IbGU+mvsySGmIsNf1ooOMvaekfuaXNNnhj7jiH/YxT4ydOgzJ3uHyFXcK84n
fXhbhH/4is/bZs5HPSB3/ujTY/0cB+L1K3FsWCv7hcjNPaPsvTtb564Vx942
cmmT27t35vze9OFR+429auT2Jnf31pnzd9OHh+45Ze9dIpc3+5jI500fHjJ0
sMv+VOIzNtlDRjw+N2j4xL/X4lhzLNhPd17Z8zEv+PW+mfODkyecfNzsfyWf
Nnm12R/bO+g+MR/xmjWyR49nDGrdsdePsdjANnMwFhvEa3TYs0d8fjN851iw
3+2CsufHD/Y3nR/6jFs6zidr2CquF3QZw14rcpmDxyefOX14/TOfk96584cT
S6m/t1XE2wuDhk/8eyeOBce+V24ZOozFxvvh24Jjk/tcY5952J/E/ix0OPdc
A32D3ibWQyym/l2/iJf02RtILvS+uXOnY4v5thE9IHN+dWToXFw2DZ/9XVvH
evvF+WO/1AIbufd7ocsY+vD6h3xg+Esspp7gwIivlwQNn/h2UfiL38Tbs+N8
c955fuoZ93vy+bPfkLHY4LfCb4ZYQcxAhg7708jXvm3u/W8Dgt4u1sO+MfK7
D8q9f2zboOGvGfGe+og7xPPXZUHDJ/5/GseGY8V+ysvLzle/vXhdE/fhYZs5
4C+Q89tMPRdz4j/7M68qO386+9XY/8a+yS8jRhPf6MMj9zu55dmfRT538rqz
n4xxjCcPe5+I94zZOeL1lWXnox+Ueb8bLTS2sMlYfCDXPPsfkTEGW9hk7RwD
fGcNHGvqUe4S5+PqoOGvFPbJZz845rum7Hz3O2fef0cfHnv5yH0PHx558alX
MDjGI0NnSOb8+eTRJ9/9t7EWfGe/6bXxfEAcJj7Sh4cuY64rezx22M/Gvj7y
5ZM3n/19u2TOl0/efPLf7xzyoeHvD+E7vrE/lbWyZmh8Zh/rjxGDiWenBj0q
4it9dLDNHDeUPR/zsj+QPjzOJecUX/EZ3/CR2HBp2dcy1zT9T+Ia4nodEtfD
rrG+O8rOpz8q834+9sX+EjGaeEgfHrn4k9z7Wn+LGEr8pQ/vv9z/N5VdL2C3
zPsR6cNj72IpNx8etrD5a6yN9ZZz28VmFvEOGTrDYv27Z64vwFzMSe1Q9u6S
u7+WW3ZLOfYC5t4XSP0B+vB+jnPL+W7NPfaPiMHcvxmLDeZhv+ScWAu+5uE/
vOGxvhGZ6xcwNz6cFfaKiN/Dwn/WzjG4rWx9xrGfkT489nLWc9cuJbcDuaep
dTA3fGGt7B8mvqIzJuItMnRGhr+3hxy9TuEf9RFGx3ycZ843tpmDPtcAez/H
5tZDnz68v8NX1sb+ZPaVzY8Y2jnskQ81iesHGTrUMqCWZ2vmep704Y0Mf1kr
a0Z2V9l7Q8mtSh8e49gfmoR9ZOj8G9cqvo+P+Mw7owkRX88L//aM54PpcT2n
8XzJvotjIn8z+y/ujvHYIR6mmes98O6Jd1D07yl7Lyy1H+4ru55DOfP+Uvrw
2HtMbQf2r1LfgT68YzPng2dfGPvB2P9K/QhsYbM16FKsF7vYpG4E9R6QocOx
Y782tXDZe4wMnQfKrgeRZd6vyj5A6kdQH2J4xGfq706M+PtY2fUaGpn3l9KH
x97VY3LbwiZjscFaOCYcC/Z73x/2sNsljhc6rJv9uviBDepUUI8CXcbQh4fv
rIHnFOL9jKD3j+eTcvhfjeNL7V72hlOr4hDp5JnrbdCHhwwd7nPc36jd+7D6
o1LXrkD3obL36k7OvW+X+hz04SFDB7vs1yUWY+OIiPcPBw2feP1I2fUwCp65
Eu8Lpz4wMZD4RR8etS+Oyr2vl/obR+be33tp+HtoPG8sEdcS53NSbtvMgS5j
lgrfWOuUWD+8evjLeeQcMhdz4hc2WPuoiOf4dHTEe/YfU7+Dc805bxfXDufn
MPEeL1uOHvuT985cP4M6GtS/QIYOtTzYP09spl7w1Ii/K8S1hS/HRzyl/vGJ
ET/RZW89tS6oNTI2c70R+vCeCHvYJZ6ybxmb03LvX24EPS6uX8Y+WbYMnadi
PuYlvhErqc98ajz/7JG53gh1R6gX8nTZNHz2O++VuX4IdUSoB0ItEnzEN/bz
Y5s5GIsN9lmjQ90S9ltjC5v04T0T8+MH8Wts6DOO/dr4vnzMAY0uY5gbH54t
2x/8Yv81+7Opf0J9kzzWAz0++//92tRLod4J+7P3CnpCjCcWU5/6jIhHzwUN
n3i2ahwL1kd+gufLPv9cB1sm7sPD9n+1WZgDf8lvwL5v6qdQT4T933sHvW+M
p/Y1uQioRULtEdbGGlkLa2KfP/W1iYnEK3QZQ1xeN+Iz9DkRz/fJXL8EW9js
Er5yrZL/ANmLZfuCT/ThMY795qydY4A+1zj3au7Z1PJgf3wW94ta3F+JBQvF
PZH7HbW7yRVA7RJqSeyXub7M+bnru7DPnHouV+Teb05tb3InULvloty6L5e9
1/3C3PveqS9DHx4ydLDbO57XsHFxxOdXgoZP/O0Wa+NYzJDOq2XXpzkg8/73
gzLXk7ksd30Y9slTn+aS3Pvl9wv6wJhvcub6GKyNNVKLntwNjL0s4jW8yyM+
zwwaPvFs7fCdY3GpdF4re378YD8/fuEfx2JsnE/WsH+cH3QZw7HjGKLLmvAV
n8kTsV7EaM4HfXjUbqEWzxtl1+M5OPP++/Vjbvwn3wTnbqOIef+dX2xcHfGZ
cYzHFjbJE4CNa3LnC0DGHPThvVV2PaVDMu/vJw8F9dp5RiCebRi+YIv8FcjQ
oXYOtZgYx3j68A6I62dinD/yCWCDOj3kH0CXOenDOzjkh8Z6H4j13RzPA+vG
tcCxvjKeZ/Dh+nhemRbPK0/k3n9/W/weL4jnNa6Fd8rOVUDNFPJO9Il7MPcv
/Kc+0GGxfvIYUO+Hej7kM5gcNHzyKdCHx7VFPo7DYjy2mWOTOJYcC/JzEK+p
d397xG9qBb1Xtm3meDfk6BEfkaFzeOb8B+wDp14Q9XbYD94rZNQWIj8Htenf
15gDUtfmYa0bh4/4y7HgHsX1zG/88LA3JewzFhvEcJ4Pjsxc3wdb2Hwk5HfH
8wCyD8r2BZ/ow2PcNont4z91kfCRtbFG+vB4duvdcB4S4vlHZddHOipzvgX6
8Mjt8EBuPrz7ctc/+rTseknHxvPpx2XXb2IfPfvn6cOjdtODufnwsIVNzj3X
APfLh3LbwR59eOR/oF7SI7nzQ0zNXG/psdz1mD4vm4ZP/od+4Tu+PZp7beRC
gcbnD2O9rJv4f1TYPy7WS96S/hGDiYdPB/14xGfmYk6uba5xfOUY4Bs+oosN
fMPHJ+P6fjieP8AmgXEC20S+xQsy10shfwH5Dqjts3DFe/v/1ZiBDedOoXYT
tZ+Oz1z/iT687Ruu4UTtJmpFnZi5XhR9eOh+WXbujWdy58ugHhV9eMjQwS75
MYjN2Hw+4v+s/+iy4+92caxZH/lkvip7vgXzSn5y5vpL1GGivhR5MahHRV0q
8mMcH/RJMd+whnOzUMvpXens2HAuF8ZiA9vMwdgXIv6i83I8HwwK3zkW5I/5
puz58YN8Gl+HPuOIB1Nj/SfE9YIuY8jNQc0o8nRQ74o+vFMz18OiLtbREU8H
N5xDhvj6bdDwiXc7x7Hg2JO/BRk6jMXG0PCN9ZF/5ruy7TPPf/lA0KHOFvlF
Tg76tFgPsWuXhvPUEMPok5uG2lnU3totbDEf+YqmZ67HhQydH8qm4ZNP48RY
7ylx/sgzgg3qd5FvBF3G0Id3ashPD3+JrZzD9+L55Meg4ROfvw9/8Zv4w7XO
NU+tK/LHsHaOAWtlzWdkrg/GtcA1wf230nAOG+7R5AOh3tj7ufOXTA/6zFgP
eUyoH/Zx7nwmZwQNn/wnxNoRDefoIeb+HDR84t3wODYcqw+k80vZ9b7Oypz/
hD48bDMHfHgf5q4vxlzMie+fhJx6Y+fGePL2jI6YS3yjD49aY59K/6ey139G
+HtujP88dz62t2L8ZxG/fy27/tk5mfOv0EJjC5tJ+I5v5BdCxhhsYZO1cwyQ
fxjxKm04RxDx87eg4fcL+9RjOz/m+73s+mnnZc6fQh8euWO+ys2HR5016gWe
H+ORocO1QH016qxxTZRjLfhOfqI5cf65DoiP9OGhy5g/yh5/Qdw/yedCvTXq
rpFvZkbm+lPUoZqe2h/kF4a/1fAd38iPxFpZMzQ+/6l+HjGWePpB0D9G/KeP
DraZY27Z8zHvron78MhNQw0sfMVnfMNHzjXnnGuZa5p7Pfd8/tPwf+uiiA+M
xcazISfvFv956g3nRqJWG7XjLs5cP44+vDEN5xKidhy14S7LXB+OPjx055Wd
i4daceTPoV4cfXjI0MEu+XKIddicE/F4ftDwif+M/bvsWnQL8j+VPR/zki/m
isz15+bmrvdGPh7qtVG3jfxKFwd9ecy3f8O5kajdRm24PRrO9cRYbGCbORiL
DWIzOn/F8+e48J1jQT6plornxw/y8fwb+owjHuA7a+A4kD8IXcaQ+2Re7jwo
1MujD++qzDF7fu76dMTT8Q3nuCK+kndqfMRg4t1ecSw49n/nlqHDWGxMCN9Y
H/mxeBbAPvOQ/4e8P+jwbMAzwhVBXx3rIVbu03BeKmImfXJZUWuPWn37hS3m
I9/VNZnr9yFDZ9GKafjkE7os1ntlnD/y8GCDOn/k40GXMfThXRXya8NfYivn
kDxYxFPO5f4Rc4ln+LZPxHjiD9cy1zTPnDyPfRT07HhevC5zfUCuBa4J7sVH
NJzHinsyeY+oB0hdQPIfXRP09bEe8h5RP5A6gpeGPWj45F8iFh3UcJ4vYhJ5
ug6KGEW8OzCODceK/F5LVFwP8YbM+ZLow8M2c8CHR91E6gUyF3Pie/uQU5/v
5hhPnqtJEXOJZ/ThLagtSG6Vitd/Xfh7c4ynzt/lEd8ZQ44wYvaSFdc7vClz
/iVaaGxh89DwHd/IJ4aMMdjCJmvnGCyodVjzvWpyw3nEuGeRV2xy3MN2DvvU
S7w15mtfcT3FWzLnl6IPj9xO1FaED4+6i9QzuDXGI0Pntsz1GanTSD3Fw2Mt
+E5+M/KSHRExmfhKHx66jFmq4vHYIT8Ueaaox0hdRvJN3ZG5HiN1GamveEvI
bw9/p4Tv+EZ+NdbKmqHxmbxnR0VMJR7SQpMjjRhLHx1sM8cyFc/HvOSjog+P
bwl8U8BXfMY3fORcc865lrmmx1Wdf4k8TOWSv0WwNtZLPjZq+6xbda2dBfky
NPbYiMnEO2LPtIZzrhGDyLM2LWIS8ZM+vP9qSzKO8eR0I17Txya1IqlVeVfm
epX04U2NtbFe8r8tV7EcPfJxIUPn7lg/sfHEhvO4Ed/or6gxN6WuVUltyxUq
zrVFbUvuxWc2nJeK+y+1EHtUnOuJmoiMPTFiLvGXsdi4J3N+LvJ2UR8TW9iE
j5y1suYTwlfWslasD9692f/nE8N/6l6SP4y1sUb68O7LXF8T328K+9TTvD/m
Pzl8YS7y190fcupuki9slYrra5J/i3xh5Kk7JWI08ZA+PGoJUpsTPjxy3BGv
qdW5csW5u6jViR3s0YdHrJzecA47YiZ5xahHSV1K8os9EDR88o+hS643amVS
u5O1rVSxr/hMHx7rzhLrTo+YTLxYreJ6nw9nzk9GC40tbDIXc7Ie8unhK8eA
WrHk60MXG/iGj53i/HMdEO9Y66lhA38fzVw/lDqi1LukNuiTmWt1km8PWeeK
c6FRW3SNiuuFPp45HwF9eORCo3YoedGoH0ofHmOxwTzkTyOvGvVJsYXNh4N+
LNaLXWxSl5R6omfHsWDt5Ac8p+HcfsjQWbPieqP4TL408iVQn5T6o/dFfD6/
4bx4xFyOBceEtbLmfhXXD/s0c/4sbGGTsdg4L3xHn/yCXcIedkfG8UPniVgf
fmCDOqgcQ3QZQx8evrMGnlOI9wsHTZ5Cnk8eD/+fiuM7o+Fch9RCpZbr05nr
udKHh2xG3POIb5c0nIuQWqbURkW3W8W546j9Sh45zjF9eMjQwS754ojF2BgY
8X6toOETb7tXXG/12cz54MhTeHnEQOIXfXjUVqX2KnnnqO9KfVbyzy0e/vaL
540L41rifJJvEdvMge5/tWHxjbVuF+uH91z4+3zmexpzMSd+YYO1PxjxHJ92
iHj/ZKz/mbheOPdcA+Q+o4Ycvwt+H9wr+I2R/456stwruWcSi69qOO8i8ZZa
tvjA3EMifl7bcM5FYtJ6QcMnnl4Zxw7fyOe4TtjDLvGTPjxqrVLrFtvMQX4/
8v29mLn+LTJ0Xgo59XDJ/0dtWnSQke+RPI43RMwkfvyv4nq2L2fOn0ct2dcy
144lH+ezsd4X4vwuE+N3j+/3jGM8dXGpZ0sfm+T6ozYua2XNyNDBF3wirx/5
/F4JGl3GsJZ1K/adNdC/OtaAPnOzBmrfUjuX/H/U16V+7lPhD/TMWA+1dTeo
WIYO+QWpz0t9XfITEntubjhnJTGoZ9DwiVc3xbHBf/JbblhxfV6OEfkC6cPD
1n+1f1/N7B/5L6nNvHHFuQSp1UteQY4xfXjkvbwtYjTxDV9vDBvkP6SFZq3Y
XCH004i/b2SegzrQ1MtFhk368F6L+d4Mf1+N9b8e9vGN8dghXyHx6M6G83Au
iFEV/56ej+sN2SbiPZ+6NvH7mev5ko+QfIabVlyv+C3Re4t+J3O9YeoOU/93
84pp+OT7ow+P3IrUHmYc47HNHPSxSa5FahmTX5F6xvTh3dNwrk9sM8cbIX87
1oPsnojpxDf8pT4xdYqpN0y/V8W5FqlZTO3jLSqudUx+0U3ieHBciM/EBe4R
1Jmk/i9jsfF+rJ+x2CDv44SI3/c3nFOUGAwfOWtlzcjIPYov+LRl6DOuFvEZ
/4t4/rg7zhXnl3yq5E+k/jK+swbykj4UMZr4Qx8etS6p9dw55HtGvCWP0KMR
s4kvW1VcD/rDzPkk6cMj1+SCGtGZedjC5iOxdvwfH88D2JsQ8f5jyR4TvXfN
9ZaJpU80nOOOmNo3aPjcf9HtU3GuSmo7PxjXCueXfKzvxHo/iOsHXcYwD/kp
8Y960J+E/58EjS1sMhdzcu44h/jKMcA3fHw81s7aFtSUjuubtXMM+D3xm6dO
N/dI8mNSX5pYQcz4ueFcptTWpZbvU+Eb9snnx/VDPekv4vmCPjz8If8qse65
hnOUPhTHDxufxfqIz083nLN1QQwPGj7x74uwTz1q8nEiQ4da1P/Vqt6mYhk6
n2euR02+TfKv8nt/seGcr8S3LzPXe6buM/Wwv8lcL5q8keSLpA+PWtLkc8UW
NpmP/KqshVyxjMXGwIrtYZd8hwNivayb+DIr/KG+NPk/0WUMfXj4/kzMgb+0
0KyNObcN/1kH9ytqb29Xca5QanCTb5F63/ThIUPnq8z5PqnFvUPFuUGpnf1y
+Ir/UyIevdJwztvH4vig83Wsh2OBDep6c0yw9WocI44X81CP+9uYb8eK63l/
lzmfKH145BKlNjex9LWGc+YSHxmPv9QVpx44a2XN9OHNjLVAk4+XseTGpZY4
tcMHhT3sEh+/j/PJXMz5bfjH2jkG+IVPjMUG8enNhnPqElM5FuTmZa2seaeQ
o0d8Id8o9bsX1PdOLUOH2uDUFv8hc31x+vDeaTgXL7XBqUX+U+Z65PThobtz
xbldqUlOPlbqndOHhwwd7JJ/ldiMzVMj3g8OGj7x8O049qyN/MBDKp6PecnH
+kvm+t7U+aZ+OXlXqXdO3XPyr/4Q9M8xH3lXqV9OPXDyr77fcC5gxmID28zB
WGwQf9E5I54H3gvfORbkL96l4vnxg3ytQ0OfccS372L9P8b1gy5jmPvMOH74
MzvWQyz9qOGcxcTPXYOGT7wmFn/acE5i4tOwoOFzv/01c7126rZ/xTNlxTT8
wxLbwiYydH6J8/9b+P9JrIXjQb5kbDMHtdip5U48/aLhnMfEsxFBwye+Uut9
94pz01L7/MM4V1wb5C/mXQ7vdMCZ8nyNLmN+z5zPlRaauZiTPLfUT8cWNpmL
Oan1Tu14ZMMrriVPfmb68BhHPl3WzjHg2uYa597/c9xjuT9tH/cL7hs8v46s
uB79n5nz484K3/CF/M7wqUc/L+TfhC7+kD+ZePdtwzmciWeMxcbcWB+x+quG
cy4Tr0YFDZ94OC/sU0+e/LvI0KFW/X+15kdXLEPnr8z168nLSz5e/hv90HAO
aOLd3+J/J/qqmuvXt1Rdj5v8uP/l08W/S2rO/4stbDIf+adZC7mlGYuNpGJ7
2CW/b2usl3UT/+aHP9fUnA8aXcbQh4fvX8cc+EsLzdqYMw3/WQfx90f1SxXn
Hr6h5vzCPzXch4cMnX8y5+v9Rf1KxbmFb6lZF1/x/8aIT5z/myP+/h32/o31
cHywwbMBzwjYgm6J48U8sxvOE8x81Yrr2S9cdX5h+vDIPXxHxNNfG84ZTYxk
PP5eJ3p26rWyZvoLeLEWaPJzM5bcw3P471Bz/9eIucSzReJ8Mhdz4hc2WDvH
AL/wibHY+D3WwtrujOuZ653fEtcwebXnREwm/pFXeKGmYlvN+YUXJc+K5Hcx
VvTchnNT/6X+feItTl6Thvvw6hXT8MkPi23mYCw2ahXbwy75l+nDIxf0PTXb
nhsxn/hMPuc/G5bNjfiN/P6Ih383nPv7b/UfEq+p/nzxlqg63zLzzGs4XzPz
bRfrvTueNzgW3AP4LfCbYBzjsYXNNjH+gZrzPc8L31kP+clZK2tGhs4CXxp+
ZpgUzxPQD0c8/zOuHc4N+dEXjvUtFtcTcy9YA8/yNcfPfxvOmU48HRM0fOLb
P3GsOfaPRrxcuOm85MS0JclbIvox0f+IHlsxDZ980tjCJrLHYv2c/3Zx/OjD
41iQrx3b5EZvKel5Q/SiYYvxz0Z8XKzpvOfEvD1EL0L9+qrzU+MrPreN66Nt
0KyVNaOHPraZg7zPzPFMzfmfkWGTPrw9Yz7mJZ6Ni/VzHIivS8b4DrFe1s4x
4NrmGufdAu8Y+O/AfwhsYXNh2X9O9FLkLWm6D4+82m1Ev1Bzfu32QS8d6yOv
9pKiX6k5v/ZSQcMnvzexaYmm88gTo8YHDZ943SaOVUvkj99b/LbiLSPeSYn7
8LDNHPDhvcS5KHku5lw48tvvK90OTefvJp83edTbNR2HiU/04S0u/Zk155Ve
SbyPa84vzTjGv15z/u/dY/xrEZ/3Ed1e9HJV5/emhcYWNhmLD0tEvnpkjMEW
Nlk7xwDfWQO/xaWazlPPb3K/oOEfGfaXaTo/OPPtL/7SolesOn85fXjkDn+7
Zj68N9VvW/I4xiNDpyN5M0S/K7pdyTLmWDzy55P3ftmm4xjxiz48dBlzYMXj
sUP+cfKYLy/6/Zrzma9CngvRH4ruULI/yFcOf5cP39tG/n7Wypqh8Zm8+is0
HVOJV0nQH0W8pY8OtpljYsXzMS/5zunD41xyTvEVn/ENH9duOjf9KqJ/j3jN
Gt+L55GOcT2sGus7QvI1Ra9ZdX5y8uZ3bDouEx/pw1ta9j6tOY//qk3HVeIp
fXjLSv6l5JPUX1m81arO104fHrnZP6+ZDw9b2Fwl1tYh6gtUwv6siH/I0OkU
6+9MDpim52LOzk3XBlhe/W9qlh1acS73r2rO696p6T68leLctot6B4zFBjGf
+zVjscE85H/vFGtZOuoZrBb2Vo/1raF29abnxodq2Ps24nmn8J+1cwwOq1if
ceSPpw+P3PLfSadL07UMVhT9g+g1wpdloz4CsRWdHyN+IkOnS/h7eMjROy78
69p0/nfm4zxzvrHNHPS5BsgN/1PNeujTh9c1fF0+6i2QJ75b0zFyatjr3nQ+
e64fZOh0lP4v0u8m/lpN9ztGfn38Za2sGdmUinPh/1pzHx7jyH+/VthHhk73
uFZXjPomxFau+TkRb+rh3+yI76W4nj+L503u/XtVfK/nnn9UjMcO8ZFzMajp
vP/410P9oyvOtf9HzXn312m6D2899Y+tONf+vFrk42+6D2+dWAtrp34EsWrd
pus+ELO6hb21Y709qrY5l2utZNvQ8MnHz1hqRyBDp3vMx7zk/ydvfU/R/9ac
v57Yun7TdReIsccFDZ/4toX6J1ecW78dufxFT614LDawzRzcT6hfwbd7dObX
/A0fW9ikD69HzL9e+Ist9BlHvYBjYv0cB+J3z1gb66GeBedmw2bU1Ci5rgCY
gUUK1xf4n+iNRC9ETnfRx1dMw6eeAGOpvYEMHWToMBYbm4g+gXue6MUK+4X9
9cM/YjE61LwgJp8QNHzi9QbS27Tpsdigf2LFtQvakIu/6doY3US3LVzXYLOm
ZV3Df+ie4e+0WC/r5nmCWIoNamoQUzeLtbEe6m+cFHL0iJcbVn0OmYs5OZfQ
8Km/gG/4iN8XJL6We8Q55XqhhSZWcI6pp7Bl09cC10Qv0QO5R5Mrv+RY3Kvp
uh7E21ODhk/8IxZt3XRND2LS9KDhE282kb3eojtQd0Py0yqm4VNPAVvYRIYO
69iq6foRrGerWBtrpT7JpiFfunB9CeZiznXUX7ZwnZB+ETOJH6er7SN6s6rr
M9CHRy2I5aV/SsXr5zhQT2JijKdOBzGXcYzBNnPgd9+m60Lg/+ZBYwubjMWH
9XhWKCxjDOuj3glr5xjgO2vYQrL+Tesy5syKafjUn6AOyoCIqcQf/Nmm6boT
rGebWBu+Uf9ky5B3LFyfYlKMpyYK8Yj6FtsS4wrXx0DGHJxrzvnZFZ9/rgPq
UdCHh+5q4S/je4d/xM/tmq6rQrylbsUOxJDC9SvOCTl6xCv68HoSywuvlTXj
Kz6fq/724m1Vdf0KWmh0GUMfHWwzR6+Yb+vwd4fwnfV0KewrPnNsqQfDueac
dy+5fs15cf8nDhAv+0h3R2IO9xLppKIPEF0SvUvJsvMrrr3RTbwL1R8sXr+q
66XQh0etjh6F628MaboPj7HYYB7qcVCvY6embWFzq6D7xvqxi83u3MtKlqHD
saCezc5N15pBhs5F6u8i3jZV1/egjseu3FMK1/Mg3g5tusYM8fUK0aNF71B1
vQ7Oxbima5ZwTrCFTcZiY0j4zrGh/s2MsIfds+P4odM/1ocf2FiXWh8l6zKG
Pjx8Zw08k5wVz6fQ1LHheaRf+D8gju9uTde+2UKyDaQzUPxhTffhIdstYjj3
u+FN17bpJdnGhXUvqbh2yYaF65js3nQfHjJ0sEs9E+IxNqizQ3y/NGj4xLvL
1I4QvV3V9UmokzMqYirxhT68rTR288J1UEZyfytcD+Xo8Jc6Pzxf7BrXEueT
+j/YZg50GTMyfGOtm8X64W0f/nIeOZ/MxZz4hQ3WzjGYGv5RA4WYjy7XALVW
tix8LDhnnB/qGTG+tek6LKxvV7V15uPYRTxOmq7hQ8wtxbXE3NTzIR6Vm655
Qzy8Omj4xKfWOHb4Rj2WK8MedomX9OH14d5V2DZz7BTX645q06Zl6OwU8q0L
14PJmtZBRr0d6hRVm46bxJdr1FZE7yyd6xKvE584FhwT4jTPkPwnJ16fHOMH
RrxkHOP7iu5Xch+b1I7pX3itrBkZOviCT9SXod7Y4KDRZQxruaoStWwK99NY
A/rMzRq24d4t+VDxa+Jtq/4A8a6vmIZ/vfRz9a+rWIbObuI3OJ+c24jHRdM1
lIhJNwQNn/iGLWwOLLn+0o0Vn3+ugxsT9+FhC5vYHlK1f9RjGiP6Zsl3ED2Y
60uysU334VE3qRkxmXiGr3nYuCFxC81asXl66O8c8XZY1XPsxG+rZBk26cPb
NebbPfwdEuvfLezjG+Oxc1PitXMMuLa5xreJ+8O2cT8dG2tHTv2oW+J+yX2T
eDhcsj04/pINks6tFdPwb5Z8pNrxzCf5TpLfXjEN/xbJR6jdkzm4VmJ90CPC
P2xhExk61I3aK2I08Y8+PGwPi3gOb/eI98zFnDurP1y8O9XfR7zRsn9r+L+3
6FHh797hO2uhnlVF/Uni1biXljyO8SNFDy553IIxheegDtWEiNnEs3ODHhXP
B4zFhyHYKixjDLawuWecG84n9bNa1d+3aV3GjAy6NY7f3Rq7v+hE9G2J617t
FzGbeEQf3lCNTQrz4aURfxm3YHxhHWL5gU3XyCJ+I2MOngV4JhgdzwdpHL8D
4ljiP/W47onx2CF+lSQ7SHSFa7Pk2Hpw0zW2iLH3VixH7/bEfXi7SVYtvFbW
zPmlXhb+ThSvHOstB40uYybGsWAt1Pe6L+ZjXq5n+vA4l5xTfMVnfMNHrm2u
cc4/1/T9FZ9/roM7ND5Te4joOr/tkvPfHxP3sGtjvcizWM8hsTbsN+J6Oky8
POwdFrbxh3pd1BU7NGI28Y0+vOH81gvz4Y2J+D1Z/QeJyeqPLWwXm/ThEUsP
b0ZdMo6p5Edy/NXembgPD/vUJ6upf4R4exB7S147x4C1smaeHXmG5HmIZ0Zs
U6sMXcY8FPMxL/Hz4YrtYfeuxLF3StM1zYg3Rfizl+hRJesyhj481jY5fMRf
8lC8VnhfLPth4SPn2LAGbFOLbbT6e4t3dMyNf9RPO0r0o5K38lvk/l21Dn14
yNCpi3934rHIG+H/45Ify3yi70l83jn/+0f8pc81QS2E/QrroU8fHn1spOof
UHie4zifMd+Tkk3j/Im+N7EMHdZDfTdi7dSma/AQP5HhL2tFB9kT0impf1Dh
/tSI0cR77GIfGTr0mZO9DOxpYG80e6Sp40C+6zHhH77i8yNx/jiPPI8cH8eC
tVED4v8Aqg1FDQ==
          "]],
         Annotation[#, 
          "Charting`Private`Tag$5192#8"]& ]]}, {}, {}, {}, {}, {}, {}, {}, \
{}, {}, {}, {}}, {
      {RGBColor[0.368417, 0.506779, 0.709798], LineBox[CompressedData["
1:eJwt001IFFEAwPG3uaWtmQtFHYrKQ9Ahg6BDQXYIOmQlFH2AEoWBoZVLLrUu
JotsYhGRQR8EHboUHepQVNChU3WoQ4GmpmamoSJakSEJgvVbCmbm/37MwPDe
mympTuyrj4QQhpzleSHkxj+jIYzoHo7rivkhFLuR4tW8mdfzNd7AB3gnP+Iy
buAafse7+QpneYKr+AHf4QLvqeM3/ILXcppHuY+38wXOWxDCbz7CN3kNL50X
wjm+x2W8kW/xU67kCn7GrzjFJ7iTO/ks13EHf+A0n+Iu7uImTnAPd3Mzn+Ze
7uEMJ7mfP3ILn+EB7uUsp3iQ+7iV0zzE/dzGTfyVP/FFbuYRHuBLnOEx/syX
uYXHeTC3npzlCf7CV7mVv0X/7WM7n+dJ7uAkH+f3/JIPcjk/5ie8hUv5Ot/l
lRznRr7Bf+zHL+tfxW08zN28jRv5NT/nEq7l+3ybo1yZmw9neMz+7+J6rua3
vJX38g5+yKW8iddxO6/i5VzISS7mZRzjBl7MSzifE1zEcY7ySV7ERRzhWi7k
GM9pDcc0n2f1GC/UKM/oUS7QCE/rYc7XOfOayn1nbKnCLP/QQ+zRMMOTup8N
w7TLeG6e7AhTPKoVYJnDdx7+///9BQjEdH4=
        "]]}, 
      {RGBColor[0.880722, 0.611041, 0.142051], LineBox[CompressedData["
1:eJwl0ztIFVAYB/CT0AN8pBkY2sNSSi8mIiYWERb0IGiooWjIwaigwZZqqKFA
U1Mz01ARrciQBMEwb127ZgpFDUWPIWjIKGgoyIagISv7XRrO8IMD3/l/33dW
V5/YVzMvhPDRmV0cwkhKCDczQuhMDeEvT/FznuSC9BBe8Rd+z9v5Ay9YEsIv
ruYZzuOstBDO8R+u5DLu5RT3DvFeHuMcPsM1/JYj3MXN/IM38ijf5nR1d/Fr
fsLr+QDP8CfezUc5OTOEOT7GpxLv5uWy1HEdr+McruULHOGVXM/1XMS53MgN
XMxruIkbuYTzuYUvcimv5VZu4jIu4DZu5nKOcDu3cAUX8VW+xJu4mDu5lTdz
CXfzZd7CpdzDbVzJZdzLV3gbl/M1buetvIH7uJbzeRmf55O8kGf15zAf4a/6
N807eD+/4Cku5J18h29xCldwBzfwd/Mp5NN8nN9wNh/kPRzl5EQeLuFu/m0f
VnEmn+VvnMQ/3aviaf6szrtEDn7Jz3g8kYMn+SnHOY8f8WOOcS5P8BRHeQU/
5Ake4Wwe5zgPcxbHOcZDvJQfcJQHOYPHeIQHOI1jPMz9iT3j+zzEN3gR3+NB
7uP5HOUB7uEkHuV+7uI5M7nL17kj9f//+wcdPH05
        "]]}, 
      {RGBColor[0.560181, 0.691569, 0.194885], LineBox[CompressedData["
1:eJwl0ztIFWAUAOC/lqKhhqKHVtJQDTUUaGpqZhoqor0MSRAs85Z21bxQ1FD0
GIKGDIKGgmwIGrIShB6gRFFgaA9JKRWTi9zEQsKCHgTRd2k4w7ecF+esOtCy
u3lWCCEuOpaHULcshD0rQyhOCeE+x/gUt/Iwn+VrfIl/8GV+yHd44YoQ2nmQ
e3kD3+MZTnA59/D8tBBmp4bQyP28jtP4Ao9yCefyLf7M9byPn/JvPsfH+SPP
lbedr/AfXsLd3MlL1V2T7JtfcQZn8Afu53TexKP8hjM5k8d4gLM5i8f5Hedw
Nsd5iPN4M0/we87nHE7wMBdwLk/yKBdyHk/xGG/nLfyFx7mY83ma41zKW/kr
T3AZF/AMJ7ict/F3nuQdXMjf+BNXcDoP8UveyKv5EXfwIl7M17mNf9rfHD7N
MR7hX/a9n/dyD09xEWfxTR7htZzK57mP5/FfeSLczdPqxLmU7/Jbfs7r+QZ3
8W1ewG18lS8m53BfZ/gkNyXn4FY+wVEe5KN8jBt4gFs4xhF+zc3cwnXcx00c
5Vru5Sg3cA2/4CMc4Wp+xo1cx1X8hBu4liuTd8aHuYZ38WM+xNVcwQ84wlVc
xl1cz5Vcwp18kHdyUcr///sHp7SR6A==
        "]]}, 
      {RGBColor[0.922526, 0.385626, 0.209179], LineBox[CompressedData["
1:eJwl00tIFEAcwOExMiRBMMytNc0HrGlR9DgEHTIIOhRkQdAhK0PoAbtFUWBo
D0kpXUxENrGIyKAHQYcuRYc6FBV06FQd6mCgqamZaaiI9kmH4cfHHIaZP1N0
5OTeRFoIoceqKgshJxbCwtUhTOphLtG1XFwaQjNv4J28le/zNj7GB/g1V3Ij
13IPH+K7nOJZTvBLfsp55SHU81f+yJs5yVM8zPv4JueuCWHxqhBO8yPeyKV8
nZ9zJW/nx/yO41zN7/kzN/MF7uM+vsb13Ms/OMmXuJ/7uZUbeJAHuI2v8BAP
cjs38Qj/5A6+yqM8xClu5jEe5k5O8jiPcBe38l/+xbe4jSd5lG9zO0/zb77D
HTzDY/PvySme5T98jzs5eLdx7uYbPGe/l5v4PH/nT3ycq/gNv+VdXMEP+Bmv
4xJu4Ye8hBdxgrt4wjkD5rOHW/gLf+BNXMcv+AlHOD5/H27nafM/yJf5LH/j
3VzD+/kVV/AO3sLdvJ7LuYCbuJjLOJ8buYhjHOUGLuQSjvBFXsmFnMN1XMD5
nM21nM9RzuJzvIIjnMlnOI9zOINPcZSzOZ3jvJyzeAGf4GWcyXN6lCOawTPz
9+RcTecprealmsYTsf//7x+ajJWo
        "]]}, 
      {RGBColor[0.528488, 0.470624, 0.701351], LineBox[CompressedData["
1:eJwl0ztI1VEcB/BzG4KGrISgByhSFBhaedOb6cXkIiYW0Qt6EES0FNFjKCpo
aKqGGgo0NTUzDRXRigxJEAzzlqaZQlFD7yFoyCBoKOjzp+EMnzOcc76/3+/k
HDy+/VgshPDRyigKYbgghIeJEDriISzgaX7PU1zCn/kP/+Dd/JMXrw9h7roQ
TnHMfhHn8jWezzu4kns4m0/wIR7jfL7CF/gbJ7mTm3i2ezbzCD/mZbyPv/Ab
3shHOFYcwi/ez2c5izMLQzjHl6J382qu5VrewPlcwzc4yWu5juu4jOPcwPVc
zoXcyA2c4gQ3802u4GJu4Uau5BJu5Sau4iS3cTNXcxnf5Vu8hcu5g1t4K6e4
i2/zNq7gbm6N6smV3MN3eBdX8T1u4528iXu5hhO8iq/zRV7CGXyaz/Bf9ZxR
vz18mD/wNJfyXn7Cjzibq7md63kWl/JlPs9f9S+Pj/IBTnNWlIdT3MXzuIBX
8FUOvJDn8EmeMU+/nfs9ysGf+B1PRDl4it/yeDRn/Ipf8yjHeZKnOc1r+CVP
8jDn8QSP8xDn8jiP8iCv5Bec5gFezmM8zP2cw6M8xH3RnPFzHuQHvJSf8QD3
8iJOcz93Rzl5hPu4kzP5Kd/n9vj///cPLqagYQ==
        "]]}, 
      {RGBColor[0.772079, 0.431554, 0.102387], LineBox[CompressedData["
1:eJwl0z1IFVAUB/BbWNAHQUNL0WBDUUFDUzWkpaWpqb1MQ0XUIkOyBMN89Uwz
HxQ1FH0MQUMGQUNBNgQNWQlCH6BEUWBolqSUionISyz6PRru8Fv+5557zk2t
PhE5Pi+EMOR07QyhMS2EI5khlKaH8JLjfIXbeYyv8wO+w4syQrjLr/kZr+VO
HuF+zuAXnLIrhARXch+n8oodITTzIG/nzXyLJ7iMC/gJ/+EmPsbveamcG3yR
f/Eq7uR7vEzdDdzL3byRtybvzV84m7P5Jw9yFu/hCf7KOZzDkzzMeZzLU/yd
8zmPp3mUC3kvz/APjnA+J3iMi7iAZ3mCi7mQ53iSD/I+/stTXMoRDrvV4HLe
z/N5hiu4iFM4wZV8gBfyLFdzMS/g31zFWTwq/zNn8hZ+w128jtfzQ+7gxbyS
r3Kcx73vEj7JR7mP58yjhHP5MY/zNt7EN3mAV/NyjnIvB56WU87P+Zs6HzmN
H3EPP+U13MH3+XayD77Gl7k12Yf9a+dL3MIjfJ4vcIyHuY3jHOUhPsdt3MgD
3Mot3MD93MIxrudPfJajXMcfuJkbuZbfcYwbuCa5Z3yG6/kwv+XTXMdV/Iqj
XMsV3MNNXMNl3M2n+BCXpP//f/8AXbO2Dw==
        "]]}, 
      {RGBColor[0.363898, 0.618501, 0.782349], LineBox[CompressedData["
1:eJwl0ztIFXAUB+C/mWmoiFZkSMIF4+YtTTOFooaix1BaaRA0FGhDEKSVIPSA
K1EUGNpDUup6MbnITSwkLOhB0NBSNNRQVBDRVA01FGhq9kXDGb7p/H5wTqS5
tfFIRgjhk2nbGUJ0RwiLd4eQWx/Cca7jjVzLCd7C+7mRH/AePsmt/IZbuI+7
+Ccf43FOc+GuEDr5FT/jSu7h7/yZt3OS8xqFaQjhEN/mcl7KZ/kxb+V1fJNf
cAvv5Sf8nuPczh/4Kyf4Ek/yJN/gHp7g35zkKzzFUzzIvTzD0zzE13iWZzjF
/Zwh9x8e5uucybOc5gRncdBrhJOczRk8yoM8n+fwHR7iXM7kMU5xPs/luzzM
BZzF45zmQp7H93mEF3A23+NbXMQT8vTzRf4l/xc+xW38lt/xAW7ih/ycN3Ed
D/AjXsZLuJNHOYen7TnIA/zNno+8jbv5JT/lGMd5jFOcz0f5Kp/nH+6jmTv4
ML/mJt7HDf968GbewNXcz7W8nqu4j9fwWq7gXq7hOo7xZV7NNRzlbq7mKi7j
Lq7iCo7wBV7FMS7lc1zJUS7hM1zBZVzMcV7JEV7Ep3kFl3IRn+AYl3ABd3A5
F3Met/NyXsg59f//7y9rEavd
        "]]}, 
      {RGBColor[1, 0.75, 0], LineBox[CompressedData["
1:eJwl0z1I1VEYB+ATGQQNBdkQNGQlBH2AEkWBoX1ISancRK7X2zUkKqgsaGgp
GmooKmhoqoYaCjQ1NTMNFdGKDEkQDPOWds0UihqKPoagnj8NZ3jO8p7f+74n
p/ZErG5OCCHj5CRDGIuH8GJ/CN1VIaziWf7GM1zKP3lhKoS5iRCO8jz3a3k5
X+Rs3s0FfJdX8iFOcD/n83k+zZNcxLf5Ov/hcu7hVl6qbg2P8yveyHX8iz/z
Pj7L2TUhzK8O4SRf4TzO5at8M3o3b+MGbuC9XMT1fJ/LeQc3ciPHuJibuYkr
eBe3cDNXcgm38QOO8x5u5xZOcCl3cCsnuZw7uY1THOMn/JAPcAV3czvXciX3
8iM+yHHu446on5zgfn7MRzjJT7mTD3M1D3A9l/BWvsc3eB3n8CW+zIs4i4/x
Gf6uv7P6W8bH+TW/5HxOcRc38RIu41t8jX+bXyGf41Oc5rwoD1dyL6/gnbyZ
7/BiXs3L+AJn8QL+G+XgH/btqzpTUQ6e4S+cifaMP/InnuBinuZZTvN2/sDT
PMaFPMUZHuUCzvAEj/AWfs9pHuZNPMljPMQbeIJHeTDaM37HI/yc1/NbHuYB
XsNpHuK+KCeP8yD3cC6/4WfcVfX///0Du1LKgg==
        "]]}}}], {}},
  Axes->{True, True},
  AxesLabel->{None, None},
  AxesOrigin->{Automatic, Automatic},
  DisplayFunction->Identity,
  Frame->True,
  FrameLabel->{{None, None}, {None, None}},
  FrameTicks->{{Automatic, Automatic}, {Automatic, Automatic}},
  GridLinesStyle->Directive[
    GrayLevel[0.5, 0.4]],
  ImagePadding->All,
  Method->{
   "DefaultGraphicsInteraction" -> {
     "Version" -> 1.2, "TrackMousePosition" -> {True, False}, 
      "Effects" -> {
       "Highlight" -> {"ratio" -> 2}, "HighlightPoint" -> {"ratio" -> 2}, 
        "Droplines" -> {
         "freeformCursorMode" -> True, 
          "placement" -> {"x" -> "All", "y" -> "None"}}}}, "ScalingFunctions" -> 
    None, "TransparentPolygonMesh" -> True, "AxesInFront" -> True},
  PlotRange->{{-3, 3}, {-3, 3}},
  PlotRangeClipping->True,
  PlotRangePadding->{{0, 0}, {0, 0}},
  Ticks->{Automatic, Automatic}]], "Output",
 CellChangeTimes->{{3.815346148414192*^9, 3.815346174009054*^9}},
 CellLabel->"Out[46]=",ImageCache->GraphicsData["CompressedBitmap", "\<\
eJzFnQmsncd1mH+/ldo3SqKo7ZIUSVkSRXGVQtvysyhbji2p2ldSXB8361Gi
TGuX+GTtojbLclxZy3OLNJVRJ5Zj2XHsOK+NE7sFGiNo4QIJClzYDZC4aooG
hdEsBm7nzJx15sx/74tb+AGPfPfe/7/znVnOOTNz/jNXbTu4Z3Jq28G9O7Z1
rrhn29179u74dOdjd90T3hp+X9O8b0/4neo0I+HvXtMU/+xtmkH/PiH+O3zs
1NRUQz//Kr131KZNm95H7/1r57qh9N9x8d/Ro/ft2/etXbt2/Wn4/dHk5OSN
4f9mbbrtK+HvfwzvvQfvDcV/h0/etm0bf9WadN26cM2/h0/hZ1X63pFDhw59
Ibz3X8JvN3z+4fDbrHOuH7SsVS28RqSxO8Pbr0Fx4Wfp7t27fxb+hlpB2uV7
9uz5aXjrGrjzkvTe+nBZLsHtO3fuhJKGb7zxxg3h+j+Hz9c51691vnd9Owo2
0BHpzj0oC/w2Q/Hf8StC6Y36WRZe/zxcd8z27dubFdX7Ruk+KO0vwjsPAs3K
/tfDD0u1OtG/GP4+gPTw87fh7yMOHDiw1qkErBhTLFauQbeSH79ly5ZOuAV+
m6H47xjUD5X4Tviqfwi3QltcONgt88PlQPV4uLV+y6i+JZf7jXDrHhIs/PxV
eH3m3r17PblTQw/rUuk9DZ+NuhN37NixMFTHWOhbh8MlX+VRN7QC/hyBPwH0
78Or8TB6seg3w8tbaPQg7SPh70exlWDU/R+8ZY1zy7qWIta0oFn668PXfT+8
DZccDH9/XXTG6NX42ZHhd2P41aPm7vD331n6UdAL/zn8wlifCu//kdI/5vp1
Ld+/toXLokP3+3J4+6/D74/DJSvU7TDQobb+EofIVTKQh68Lf/+Q2jyhjzyH
6uq/ht9VYfCvcy5t++q1LUhIjXp+KDQrdUYiMu9dnN4Dwfm91fV7zXXrBiwD
kbQZmpcuM+Ylfn5H+nssSejq7PK6qraMl27G75+7tkzgwxOhY/fCe71YOvx7
Q/wzfsB3kumck2oaTrdMh7e6B6eemnnq/m9Q3cz+x1cu7H1mKgk6gu9tfvMH
M5vf+oGq1uHZcC+D4L1bw1fPUE9CjdlTeomug2u2Ug3ME2lnSXfjvWCHoyD/
T+4dAnHxU/ikm93xq5Hol6aa96uXqPujV5OFH0/vTX9/6rTui3s/CqI1qa/R
0HK19TBXxBB0RSwNeuHMT19fEl+lnjgGPXHrpjd+SLBACVRHCGAuHFdKH+Gg
AnPhZp0OCJiD3Ot1Xrhv2rnO48sbzpPNa7hB+TzZDF9LxxqUb1DZvE7p3dtX
Nrqu+/qS7v1Tm6J8sVMOQZ+MXcz2R9cES39Mf0KnNDryJ2+ck/XMqCMnbn89
9czFIirjrhexuNrxPdOM65xqX+9U07l4XfeLZ4O4kWcei5rAQQRnELoWXA3C
+JcaifDdIHN6heVumfkhy7xY+HLZpnUzevJ61yW3D3pJJiX8KimHmBkFRGDj
BwzbiwYRrLf5rR9GwT7vAH+xFSkrrWmO5TdG8uLh1rx4KLa7Cev1Faf435Di
4d6s+JF68aN58Vu7X1rc/Ql246z4+OpzTvFfkOLh3qz40XrxY3nxEzBIneKh
V8VXLzvFv9oq/Vi9+PFa8fA/FT99+5t/wsW/5BT/+dbix93iU9+efWVncmEH
AgFvi0FedEBesSATDkj49KWvrZw9+OgNWgUkpBF4q3ff5Nbu4Z23wDhzqXr0
zUhl/MAXHKrPCRVLlFONQHHdAw/d1Lv7/luLuopgoONmXp+8dvbH2z80LweD
L/fA2C143gF72VY1fEcBNgrVNfPUv/jg9F333TybaU7pSGgS3tu2dva/b1vX
uHyzDh8bh8MOH/Y1GpEZH/71wtdW+Wpd4Mg5D2RAGF8VTUuEUBq580ade4TY
Caf9GpyHjRcQZ158ZxXd5A9FqpQAOf2zbWvmBsmq+TkH8oUBIIcNZGFBMnWd
MLf+bPu6DDN5KePGFQg/Rn0/6yA+bxHjKxex++I7OCN2EVGrvPbE5anqB4Ad
q8F6nIeFk28pOLe+9LXVzOmbHpxlvv38htneHzJn56+2XAysE+9tWaOGUOQc
AkyaA2t78LSDiejGCzqihgkDvGkxUYG1970mcnLFt7M2Y8aFCD9kQjzYZyxs
tB7tsC0GLeFt7c023axie+9tr8AahyP8kJl5yoF9WmDZ1BWwAMmwvvnTemkC
aeF/Xb11YuOjhB8yQU86xE8JMbsm7cQyAzdddh4ZITBV5NACcy/8wv/krQTk
7nvb1/roxq4jOhipJxz0Jwet7NmguCa4spsRoKOZl29MYRJBCwGkR5UouSyp
AgaRBcbm444sT8xZFrQetLzQRfPme7AJHwbp1jnhk8+gLd1nHfzHbS+aaMWP
NvkotxeJ0yvEoF4GI9ZejjZ7jznEKIVxHtqJj64T0xQ30M6QIsRuA4Yl+jxV
YjLY2gpOO8QohbHT7cTH1IlpTSLQzmbE4F5UiUc94sbDnZ4zbu7sqDeOxC/T
lgZx2am0uOmOEbLeZBMPOaSHLGl85ZICZSQ9rk56VLqcTQyTDgHkETU+soCP
OnyPIIE210cyH7akcdBa+I5Olxuj4jnARU2SzSbz94hD+rAljVqsnfT4Oukx
Qsp6V5GyF1yQksEms/ewQ/qQkLK+dUlnifSEOin6bJ0KKfuWBSlpH7JyDzmk
DwopG+iC1PiUJ9ZJ0wbZuDEG4cd4a0UfJTvWe/TNt2AcPehQPjBIfRov7SSX
smHz28Vly2MtcrQGiMwekIvc+7M3LiHkBxzk+wdBNp7PifjlMBeHpQDPfRgm
Nyi6QGlrb0wbBg1e50bLdb/DfZ/tEBP9uVNVA5DfK05KlNoYaC+toIx29t++
cRVZq/scynuxybV9dSnZoTnF7RDxjfnx9ahW/+wJHJnRpQb95hu3RcvkoX0G
G0pbpna0U+toJyc0re/7o8XZ2b0O2sG5oEVTtKCOdkpC06qevRFBQ4M1++yb
L/Ok8aCDdo+IwDOio1rRTqujnSpopDHZ7SjQzLrepx20AxYtjmQXbYbQFtbR
FiQ0rczZxShrLWDN3vPmV3UNGbS7VcOTkhE0bNpAdHod6DQBIp3NltoF6r79
xr7Ycw44QHf1B8pMdAvaQosWxycZPB/tu29cFxXW3Q7a/kHR2NKdUUeLHwX/
CjUvWbd8SI7QzAb0GZDd5YCluAe75lyAGRN8pgvWRONGq6RgRk5PbwNh9xdf
n9dKCTYBKEGl7nco78QK0rqjShntAtYRGAYNVkeGK/EmaGtAJlNWIINh6E29
9Q1ABqYpB/lTgyAbU3YmfnmouxpyrPaz03UwWHq/+MZ4KyUYCvLD73Qo9yKH
1nxHt1J23OaPb3SwXATr/u3DS6tg0YFFt/tTDtgeCxYHjAvGhmxRHWxRupxU
MoBhW2jXGqcpVA/7HKrdQsXDuJ1qcZ0KN0k7bVSjZCCMs7HHQds1KBq0ZDQU
S+poSwQNtMzsz19eWKLRHMTojt0O2uRcai2inVNHOydD+7svn+CjwaTDbFrt
ctB2ChqLIGg4XgPR0jrQsvQVZoEk7/KjtMBEBcVdjEkHKIVBWLWRAWU2rAVt
OaL94p0jZks0WqdR61+6iXY6dNsHpWNrsSynwxWwvuHS8R7c7YdGrgowYnaB
4DOQYIdDvzW9ZxYbjsnpja1bXqE3odK4CmkmR3FGshTLC7Oi7v9+7szoQ0tX
paVIvUEUfkj9bHcE2CIC8EAqBDDaeml6K5sezSHyekSEo5lrM9Tlbj8Sp3z/
64FzyQvPW2fcBBBAI6Aii0NtqyPkHXMWMqKk+KBhmrimPkTiziXmWrbXzksi
gg0DEclldkVkJz78GIW4xRFxs4jI6x6uiGxGzmMo3RErgdCyh3m+kuBv9l9Y
lcDEOcC34WpzVFN3OBJswm6hFUFVgqjSz3clqMRDSxtckCQAt7v7N/tX0Cyh
kMBMpFAC7j6bHQlun7MEF1QkcGOjRYIUCTkCcxqSABzMXAInqDYqsk0O+61I
pxXZsR47r+quyNnbA6PScwcjNBcj2+Yyc5wFrbHrPcXbHPpbhJ5bSOhxEdeY
uIJeTNxKIYU+Qus8LilHXND+hVZFtzqkNw9KygbjwjrpRUIK45EWfISUVuN1
5AXtDWmNcotDepOQskYpSI1pW9mPdDTaLVwn4zUgF5et77BgsNt1s4N7I1ad
HnwF7oTW8RfVcVMfGdOLj3pdSJb4KJJJW1xFzE18k0N8fWo9GnJEXUAbw7Sq
Do3PvtB6GsDrFaMqdMKInwLvjQ7qdSISa4fjPE62LqtdzqbYLl5loeFFpx80
K2XyJHRXvt7Bv1bwuSu7+DyRSVit28UNx5HRFj42gN4R1MtQhSzGRKIsZlhe
58hyjb2uLgsbGQydadvGjw2VImIj+YhmB7VSsBvjSIEhun6vddj/mW2vOEaF
HXewjJpey3QFLj5OaDa3wg8ZloLYGENFzBFL1zjEV2HdZWPUhea9r3V16IsF
Om7F4A/ZGBearSHNCrQ1vNqBvtJpjuNzYqO51/cjtiE0ZJb1/nIRpGjMI6Ib
83iVg/5J2y4+ulGIF9fR8VlLE0JDdlpvOAs6BbVqe4nzMzPvv9JB/4S0Dovo
orOOvKSO/msWPb7yApxcdLadFBqia/OTDvrH479FL6/SQ99pfq1OvwGrQodG
KHre9S3ojR1NsV4A/gmH+QqRjU3SCTXgqAc31IE/kC43wRFeIFMVOL6iR5N0
D/i4g/4xp1kEnTZGtRpsQf9gutyoQYXO+9YuOmtweg87eZykXeGgf9SKWEdn
ZfgBF73hhXJ6oOMDIgdrxkyOuJldyGGsKI0Crdc/5sixMUHkPb4QxWjJDXhT
oKXHZOpykWOAchn9SZG0en1PImlRBmNh9UNHZDkvd+S6TOTn9jkxF8roz8Q3
Qp5BNTDu0nSvUaYohwmLKuQwdtd7HmGjI8dH7HV1OViZXsqkBfqHLXoSGCtU
mzAXna1vFjQekS5z0FNpRdeq0kdl+uE6/QSSamWK9MaKufRsgCXs+SMO86Ui
WwyvAtlOqgFHZTpRB8YCjEYi71bbLgEmO6XNLm1g6p7yYQf9Q06zCPpx+C1a
mbagXyborIQUOtsBF53NLqKTMo1IlzroH7QixkFdoBsN9JG+6EbPqGDWOrqx
uTryAmLCwM38kINOqjDr5AW9UTWX1elRB+i5a+OF4lbp4yvaLdB95gMOPXlX
6EjHBprvobN22VhHv1zQeXxm6NFwueis4GmFTSvuDQ76xX7FV+njYL28Tk8G
XWsX5DPmaSynN2aX1q10xV/i0K93pDyZ0dHfDMQfdYGzDRFEN3oG4YxFKtCN
ZaWVIT1YL3bQ15YVD/9n9Jnzk7qNG0rWFKF7Sh5WPlTZ2kwV8hgLSysAegR7
z8SuEXnoOvi7kMfoH3wQqC2kLwpKzrlWRmiVjM1yRWGLS3Nr3avWOqKsttfF
Jjwll8NooiuYtEBHh904C+Qda+vlorO5pfmH9kPXOOgXSSvo4ezSszL6eJ3+
17Eq9HBW9GwFhJ5Ulba9ZHr0bH2VQ79SrmM9emoNPWqiX6+j4ySvfK4wM2Au
OtteUn+6+1/koK8oKx7EFHpMM2M8hxb6Two9D15FzwasoDfml3SIVkYXOvTn
l/Tw/4Kc3gzeT/SlL5+TymxYlT6+Ol6ooN6pTi9wBDivvBT+LgQwo/aTdQFw
QcaMWtqm0WZMHlBXArAtoFoL/Zmr/3yH/ly/+k/z6HnUXlmnx5UwM2q9R04K
emOETyipoPrf7wiwXC4lePhbBDgRS6dxCz8tAuAqpDHF9FSANl2FAMYUU8A4
wpNJWu4IsNSXdWEugLHGV9UFwJVpntkqAYzBKgQwtvckLFQP32UO/ZKSHv4/
Pac321VXu/RNsaOCnckMBZqRaAPmisK29yQf8RxHmkX+pWfk0pjRgAvrc9tg
wW5mHhJTorGJcEVj2zzf513siJbiIkf1pWDK40ytKl8cMFdjIf02XXCbxIwc
moT5ItHWhTbYp4hIpE5BiXUckc5Kl5Jtp5FzJktDnVgbvmuYtxDgOhGAR44S
gA2fKwCb7VOxO+CMjNrkLEeA06VNyPFgJ+WsXApjAK/tK4UxgDQl0wawkMKY
7wW+FGc4UlCYuupZHMR3di6FsYLX1aXAvU8zFcX5gLGCkiUmk8JDI00WO/1p
jiinlqLEZwihQTqeKLzqdX1dlBvS5TAm2BtEUYxJdEVhi0IR90oUruVTHVFO
lutBBG0bKRg4iDIf2fQIaREFN9TNCKEJszaOhSjGuqdONKo7C/w9wWsXmSgn
lq3Ck6MluShmmNzQV5QY/BWGSVymof1EbSYLUYydT1HpYx4aiHOCIw0tQYZb
Jmi3Zyg+fjrMtQA/hWTG6NxYlwwDNIwLph6pZKtZSGYcgLPrkkGfO9aRLGmZ
cVJnIFlP6Y4J9iGiVCdjodovK6RCz92kFJZALAyeMRbHe3jUlZT9g2T05+ko
f8KmqSCI4yWRS/PlI7TE3u1R8nNzyaGnskN3U0Vyk40Ww3H0flMzBP+iijE6
33s21a0I9iaSRzRKPVNXBvVQWgGIvTb211QjIH16BZ/ExflmTFcDvB3tePjy
8/OaMEbhhlQ5INsw+RrxMo5XHTjRsQrPpX2sIH34Vw1+dixVfbGll/qiSCjt
qqiZ3wR2EvgdihUxGrt/KIuqK747FC+I/SFqAO5JK7w6YesSeWNtpEjegWJ4
/STIkncGY/rM6MkqIToKbiWwu+OtSKxlYU7BFtD25RYmwK6OiwsmlbFg3iaY
bHNwacR4AsM5pvFnVjqYa3JMmqTEV7dWME3a4gLTdClcAzFWvooZX3krJKtz
TGMIbssxUXGYPMWiMimwVxsHWqopsvnkmGz2VjiYqxgT3REz4y4wUZ2aXMUS
mo1xvabRaRVXW+cC0zga3nLNRTmmcRhuzzHFrCIS6dj4Cu17mahHIxmHwVuD
WZkjkT6MDbypjoSR28azVEg2aY1GMpb+PAfpQkZK61jQlpvrIHc4zUULR31B
2BB7yzuiFxegYHqM9kcy45Fmt0VGnByJTeK5DtIFOZJprjvqSPiwAzQVK9wM
SVLeRCQv3ZyHJBYVZzVG4fpITcpquCulzAZ7S48ykAcBPzjXKRPc5HxsELw1
rvNyvk7RimEeHxAIx62/reles2aCvnGZzkbzGUvgrWK93+Nj67vVrb/4xjas
Hm1DaU5VpKzxkOKrpQ6SuIsLUWztLvZHIj0VJzbkcZa5aTIk1lPe6tjyHMn4
bdvqSPRgnNZTiFSmo9FIRpsvcZBkOnE6toQ2Oi1I+AScWSVVSDabi0Yy2txb
aFuaIxmNtb0vkuneZPFbkYw2X+QgncNIZ0gtxa7dBwmfcjR6XSGxEnWRWK93
HCSZ3Z7h1NKOvkhGr5PZ1ErURWK9fraDtDhHMn7WzjrSpNQSZ/zB9TOjNwkI
Y9KVUvdwZJEmLTJYBdAfh1Y24quk1kaMmixxSId7a5WdHMdYvUkXp+EVfVr6
xtYzJhDZjL60bFp/n+mwySrjWVJVbP7SuOKwwHqygxm0gzB7okeftRZNWm/E
aFEGHdagjUcpK7pn2RrscP+SiMxqfoPdqchQgZhCwmjQEifqKm/ZVpbJU/VB
fe12mzG+QU/VU4+Cn4VCwNrJErACP90hkG2Hs50K6c8ClcADDmujU2dhzb3Q
YZENq0761HSh/ixmtFF6jZ5NtqVYWGV7q9Cy9dex9RKH2p46C+arMIooY6Es
WhlL1NULHBbZR10k9cJaqD+LsWbY760zaUHUFooFkf10NLqsmfuAYKYKY+kR
xHqNCcTZjHL2CDSIsVx7+4LEBzHJC8KOb31FAWGn+mQHRCJrlkiNsFVvAaGM
IqTXFIj1EBOI8Z699XkJtEIQ493vc0GaYkc0AUPNqIQk4hpalnjFSQ6LRA+i
B2vGcRqsc0wDq3oyj/AsZ0qOmMUBWESJLF0q7WZ7ctM/uyvmq+EQU0XVcaic
8Apnk0VTmUb8lNuIAhLbjVrfeIapeOM1H+8UL48r4PzMzGD7FZ9ah/3BDCT5
gwnE+MrHOSDypBDlB9Gt0wIy5TRI6oOcBRAQ4Jc0rle+PI+33GmHO/uWb4xi
akrO76fLh27qbeLIM7vnOg3Rv3yj8FNbjpF6i2VPP/otKv8Yp3zJMvB+p/5b
yt/v1D+WT1qNyie1erRTviRseb9T/1N9yzf1n5pwjDRZ9yvPT3cf+uzvkzY9
yilfsmDhutwEzkLmUD671qkJOdueLr/xCpeMg7iiFNp+f98ijUVLtcZZ9KjI
OPiPdIqUfLu4Wmva25e3KQKOKceY9k4VCXS+3rufv7t3z+HvRZLqiVCRBJe3
2eWCn2Q055IC1OuQ52VM33/91t7Uy7ORaZ7DJKcxIZOjDerpPTGlnemSmDIk
lv6ffnNjb/erfwT6cNwpfIwLx20J0xVb+oUql7siJfqAcn/y2yugXFCBY065
o1wuroyHXnhX39JML0zAcU5JpcGAG3VKG+HScCtrRrtR/aU0Cg8TbsTsc+99
9zQqd8Qpd5jLxXhk0/H7l2tCYzD4eoLKffK3vgDlDjvlDnG5q/9J5VLii/iK
kgvQaD/8Wy9AuWnJZcSUS6Vi7DjP8/qUSvki9cjGCuuoUukBSysqlEdh9i+1
lYdjz5yuLJtmHgNmSOBMa7/9O3EGT+XHotdJ0XxfUXQaAf6Jyi4CKxN67oEQ
/sO7l0HxumijLooxhEW7RyFnsQZxx/mu+O9w7+2dV03Te+vwvd99ZQ0UDgcZ
Nhfjew8evpKv25/e4++KLBqjeh7xUJ2k+9bOa2emJzdrEiCI2wiBqFmf3pvZ
/5nbu/c/eY2+t4WkdkKw7E96zSG73qkbQnvESR09szJAN6ge9+sWzd8mO9lJ
eVIvhF4Zp3Nz6Ynumb3SEz01IOWnihwjgDibfuUrT9A8bqDBj4d15AfwtiPI
Lnn6lnGtCeJcOuhEnhWtHoSjPQuUp4ZlDzxp/Hm5Boy5UQ/8y98hkFXC8Uup
/limZ91QE3O5wRiCcUJTN0fVX5q6WK5nw4dVufe++VUoF4wxhmHMycQOgQ8h
pXmeSqrtmKQUTC6UBo4Gui1mBtNfSrPbIfvPnnuWanwEHKhYbnCoYMSjr2aW
HvxyfZfRqBXZbq5HoI3ERMbBkQSHUhGY8Z7mrgM+wYfTajPEhMRz5McVyX1P
fQfcbRj16NWbkTaAL63nF6a7y1a3N4FJjRQTisaJDsw+aAkJ51Om7/WbT8W+
J0V6E8ZUJCcKpWJphOMs0vTB/rM40wdld9qbMKtEpTCvjZOtLz3Bqg5n8aYv
tpSPEymz7yHlewsGqS9wpk4qn1aAKFxB98T+qwhme0+2wr0Fk6Ns+XGOj+WD
xsFVFKNhB1tF4amL7Ht7K1dHS/lxcYnWWHDNZ5lT/y3lq3HHcRhSvrdwl/rE
GC3wUfm05kPhDqUmaCvf1L9ssnvLmalPjNEKH5VPaz5Lnfrvu5oIVS+leuu8
qSeM0XIelUorPWnHGyq8f12bsSZb5d5Kd2r/cVq/o1LNSrXaFeBK9wVuakvN
pvaFyNsEOEGIoAdqInZ2FjtNMMAyc1NZoofGEShvi4RCv/RWCu1qaLBF3EpJ
8P7PGOEeik6+qEIJvH2jE4WFd1MUCy9Ud/A63Wz+1kW+mcOmSQIIvJ007MVm
NyUDiQvVCDLoZg6CmE4soQPe9uJ8C9KkRpBdONqdwy2hQbe3vL4rIN6eK8Xb
6A0TvV9Lu3NnS40MsuHn7YJ2GMTbiKYoZb1HojexaXdORRcMsgVKWfq1DyUg
3p48Rc7q3RIFwrtzCGJG9GD75WzUJGbCi1XADmyz7qqADKXwzpBKGWS/nA4J
0JVSxG84z5dl2XQtC2kUqlO91rOrD0vcuhICLxRnoRBIllwVOqMIsHsZd88n
aIq8YSrmhBeNJWikUwUbMYq2ZCMdR11f1w4Gx8wtEdhOrjfB8+LOKCYjT0Ff
4sEQW+hUXRa7U90NpUMUdK+SABcvTA/jIvIE8yZiTMcpYC80Q26OMWES7+KF
MtIBJ1lGeBN7qOMVcIgOGhXmxc0JkBfueZYA6dzhJj5Txy0scGqofyCfMVwS
heOFxOLRLnk6dg1k4hdUgP+s6VA+kIq/5BoSIC9suJOA8uzqJqhWu4YIZAxZ
S/Qlhs2aM/oEyIuzxufXjdp2gNgB85576Q9knB4JVvIC0xcLEOvuDKjjAA0a
xatinVljCpD3PMESAWJV7gCxW6iexmK92R/IxINLCJX3pAXFKhhfuYYUHURE
MvkgttaRtkqjcbcWJO95FDpExrjMjIQbA0Y5zpdm4469xUVqiqcO6LgH3cuF
z3uEB3WD9aRzPqMryffWzv2gTx0kOcDYCZX3/NMySxVfFVRGYXrpCVoeH/Ge
aJGoOO/JseWCJO5kjmRUJiIZHd7ykI3XdoLkPXNHQSXG1c6RjNLMEogMiGSe
NZCQPe9pRVQT1un2kFhLIZLRUi2Paaknx1hLCZKXjQoVhXPohX4M00GC3s0N
1/Iw2+224aKLIkirHaTzBcmeaZEjsepUiZtYT/VHMg0nIY5exjEKGCkOr/CQ
ouo8wWm44slEQbrNaThB8vK3IVJ5SoV56FqrTlxSNCOuePS0/TF4OvBEL4oI
Jm39aUwKJilOpzCJDrQGxZXX9idkq8+sa8zyKaCI6SX2o7CT4kgKk1pCq1Qv
SWrxvHGfR+vpeYVGPypuzKdQp22pzpZDvweYh76xddOhd+E3fLr5EMQ93vHY
N0Ek+D+9NwQfD8G1FN+lDUYhndHO9NizNrPpcfnI625p9xGWnnko8giwPhdh
kwoYBWlBCJBmdnOQL8rW3fzYu808eA2y0i9cA9dGYw+CxyqAT4bg0mYUboZb
4RV8BhWjTSlr5KJmjJHAjYkJ7abpRAJezbQ/du7llpDg4mTGjoCq0NVAkoCA
IG6Uxts4HJP786rUtRE7Fs5ejcl0a4ONAW0tag+xSDDR/jg7JhEpn7VUk6Fx
LT5gG7G9vaqj5D4Sm0RmcTvpPmOOC3E7jrgDZRKpPBaPo9xo+jyUfMwTF0T1
dmWOs7fkUtKTENrAu0KyNVXHALCRL4Rsf6g+G93R6IuQi4UY2iYXsi0xjyMk
PQFl/IWqhNE4U+YWHWTYksDHS6skofWLSjSSpCVd0ghcP6PEoOcltYshUlBK
Nm3PKUmV7owtGZUwz5UxLyJFR6QgKvg/jpO2/FVKah5X9GSzdk0ktQclMdQ2
X4nC5qYlZZdKPMZjSEShc3lV11IV7Cz4Ft0q2lV65F57LoUUxiVQB77xwGmR
gg5Y0oNEpMA1MUAjKQDLW7am45KDBHAZ/ELvw85nfJpCAGP1UQDjerXkf8OP
wrAQ7DN97I6Dzat+CRsuh9topag8aEtnINUmWZ13ysPZT77XtGVHtMkb1M7J
CPUP6kreKm9HGkEPBm/nyZWGbQwdZa7HAp2oNKeniTCnpRklIhqvmFvRvOVZ
cguUaLw0VJzGZZIMa7nU+cI8OgZIaBnb8GoRhb1FEYUS1mWiRF3kre4u8UWn
BA/FIV25SGwpKY2mHi9XM3RNCuPoydNIvMOSRg5p37ZErkpZwyiiDBrFmV2e
ANEQqgPvB0n4qlLu2iwwagfYVCtQ1VPpDtPQj3MWRc9mXOgx8s8YQMpVPGC+
XS/dcU4/TFYjdnJvyZKirFTH4VUabbsLdGPwEN3MxVsyNatU09z/BX2BVDzp
XPi7LYU0Xko6l7KOa4stWTtRgPLksmwa1CLAJ6wAsfuLAKcKla5Xb6HxAql+
1kWKni11QW8MnaLnft+S6ZtOKdP9Xp7eU/TajnlrkivkUmopGAO05KEtdSGA
MXl0oGCAZwFaEq17Ge5FAEqEm1V/S/J6gObqz+jjK5fengiWDdyW/PzZ6QLR
kOX0w1T9Eant1AClNOFvms9rA13Qdyr0PHZbzkZQxzrwmllBb9RJy3ENpuJp
8q1tsIvOBouS62sb7KM3RZzu5VaO6K6KHGpWQ7LA396S4BppMNJBJIqxvVVR
5GSYzPYOcNJGFgathGK9lAsVK51tgnfMyTrbiHpRwhhjkYhOm+rlp8UMfhZK
fEOdRMOaSZ7rpaTdWaO0HTKjR5ESwR6nqUUwZo2stB7YLefoYO0b5zunt0je
6T6XOLVPE8riOE2NXh4Qk43qjXX0jQinnWtBp0TwmUZtO1ZJD2yaSBYnamp6
Y9DIudMDu4VenXvF/oRLD5qSDNoHHfoN0kY8lhW9PVRT0xtrRtMgPZZbzr36
iKWPgzanZ6RYoW0HieluQw69NsQuuk0xn3kSLQeOIboZr8fm6Aap5fg202cy
9PiqQO846MaHmKijTwg6+xCCjsdQ5KpmwqGnc/N0n1H0rP9dejZltCKmVU3L
gYBYjaRq4njN6a2q8Y4ppDrQDURHdmgrXEWXfPiZqmk5iZHqS6uaAt04EBsd
dDocEvuMRjdWV9DJz+nlqW8zPeOjN0VGLnWoJysdkYMOYsk6UNt5nWqmzHNB
bW4LUYytou12nQkqO9dzsARepAO1Osrlsl3rY45QKKh2TdnT1Aa4EKpMpptp
0uwE1mq+r6x9fDmML9Ry2C3Mo3mIeIdbF3IYe0b7hv0PxdXoRq1Keg86lUp1
q9YjhnVTeYdby6GENI/s5Vl50+jmjeGWo4jVsc/sAwk6T21lP4jOzDboafYE
H3tHWrvANlVu9hhAyznV6LAYp80F5jr0Ts+mGSm2SXxFU8XyPGuF3qmgsyZt
OSAcPUWjSV107uEtZ5bT4lXs4Rl6fOWi20SWmSZtQVcnyrPyLNBND287KT58
3sMdVI1uT4T20CXhZaY5W06Up6mF1iuCnlYPCr1/tUN/pW2gqPdp0lScZx3p
8YnFPDcmkbdAU1aDNuhh8pBjV7nGIUYpyIuOr7xDvAriPH0mKcL1fYnLw19y
Yu7c1zrEeKaX8XC8U7ty4jKpJuCuc3GbYheGDqPUvmXBTgMusl/nsF8j17GL
4x3TVdS2MT3hh5zKhDXHbRdcNjP6sZDFjNTrHVloc1C3l3cuVyGLsUUoC/R3
yp+yo89WCzaF0ZGCf6xgsT260cFP+9DwsXfylhxHr6BJqWuNuJqxCk7KzKIV
osvJXeYmh5O29rUZIh9XW9CCWJuhCUW8qk580aDE3OA3O8R0oIi2PuT1acOZ
E49q68P+YQvuSosbNWCBazBucXBvkut4TGa48VUVF/QKz64vquNeOAiuGXa3
Org3SytwIIDCZYUtuGnmyumXSVGv7EMat82FLy21FVbwNgfxFkFkK0jusraC
BSLn5sMJ/4V1RIzaNLZE0sUdIwQAGwk2OaQp3hUgKVJe27yCjywIad8VdT7a
BdJOs8vHg3+zw0dxwHrwe4nOC1KyF+QyX5CTolfylVDaP06m3DLNUPx3GHLd
MEG8B3cZjcFwhWG9QMcnaGGwAcy8y0uRXghDBqP3b95dCgPt/Iowy/fs2fPT
8O41UOooX4SxpcZeFPSkJuJ42uLQb5brWE142dRdetDDRH9eTo/zoaXBhv9F
ePdBDj6UEFz4bYbg32VWGDnRUAtjlMhWR5jUPONGiTQ2DTsmI1SCdDJBIko8
gil9eyXadn74CAIqH5+kJF7ZDkfcPKBEq9r0tMu1zZFri8jFXbGx+dwLuXjm
0P3Db52Rwm2H8+2MtBSwglsGPv/7XXk2KkpSqhW8yEAnuGudtMORIT1RFf2W
IuF7nf1H3z6ZcoPk42L06vDO90MRR4bfjeFXcprFi1WXasdmVbXTwU7Pw42y
z6XIMZUmYFPoEKim//EHqYcsq2BDCjYISP7LyXS82VUOdjRSLiy3/6QDm+p9
VKsiNp4FrJnpLM1h2xNjYbc2ZkoSi2a4cRjucnBTfY9qV4YNaVm3f/77xzPu
OTmuWKhzBM0eKKzRqIbiiNvtoKXaHaX5OqCxDS3RfvDt03gWs6SOhs8BGntT
oBllQBn5NdouQaPaZaNZor37zUU2bYmPRhlN9E5/O9peB223RUuDBk2goJHe
Bd8y4JEzv6hOR0mvtakTOt72UhqI8p9rOkxAQr4bWQQXrPfm717A86I6WEfA
WL1XweKwvdMBS/k9RtIK9BPfroJNENh/++7R4Amd7YI1/Cz/NE6M6TSPvpSs
CSnXrqbEjF4pAOjJ3yPDU6Xs/s8/iFmhKZQz2BYNVkeGK+l4Fq28XWTWh/sd
5FTZMSC5d8cznJPZRYZZGc0l6NiNUHc15FjtWcUOQHmXQ0n5sKIL9ozK3Jwj
xpVt1NpnuG0f3xio7owGpHyTmmq/0ANV1HwFFU26aAZxep3qdKECIp/KaJgD
DhWlhYx1+uq/86lonkWzhYV9qYwhk3TVHtU9DtXdmuq1P3apRmlfwqwTLaij
Ua4MH+1IKZJ9k4MOGuKaaVXe/0dp4md2J06to9EJdNrGVtFiv/+Mg/ZpQZvd
/PL36mgw0ytTCPholDJD21gXjXXdvQ7aQY323HfqaDAsy2QCPho9FqBtrIvG
2uK+OhrnItz87HdUX6NFMnWajF7PmV+no2g+bWPb6e536FI7czoYoAO9JnWn
APWDzKR5T3IBs5kVxSdpe1ZFjTPaBxzU1O4pfenmL/1JFXVC1SW8QRo4RasN
mGuT4hxakckRjnrmQQf5PotMnmkVme4j9YxbPn2TclIkj7YgBa2xIA85tPcL
bXfTl/6YXPy+tKS2j3f7Qnwjq04f0Kjthx3AB7CtwpwDAMmbzgHHzePt4ad8
LNWnpAiEgSjjq0ccytQROAMNDb+C0mzZIyVrzGPqlLT7qg2zUGJ4h3GuDzmU
qQNwWhpysgtKE/TU2MRatGzcQmmsoZzmkFFG9TTtUD4slDG5I24PZpRxB83L
FHNUnY+2l/rysfp8zOF7RPhiqkefrxk3MQ6NzbFFXpVHSdpUb/e5lGwdP1ul
HNXLaqQMmhzVxol5Wbfm1XFpfUz7Ge2V+riD+2j8d0yvlmndJYtPipjjMby0
XON1Ylpf0O5HO/ETDnEaYGN6iUwvkrjEHIbh5e0aqxPTfEDH51W7RDSmTzrE
05YYXvjEFNagz93E1dMyrrbFsNKmL32fdlsKfGNYn3LwHxN82ibRSz8uPrsv
tE2lrQLlZN9R3/Rtis14iiBqlcWY3acdWdKIHdNbUtoXGkSWecZ2NGlhuDVp
q2oG9m8KdGOQn3HQ0+gd07tVepmrQJ9wmsEYFFnELohVZfcnjq+edYjT6B0z
06sGjjlMo9slZmcyMZVnSLq89CiGfmjZ5Y0mGn6ec3ifFF6drI3MdZU3vZIa
lpAkF5ai4rXnI7DUWbRP8bwDm0ZqmcgNaNtJVRae7tvPb5iWPRoFSQESA0FG
Xf1CFdJJ7pZFH8kGGoVdaq+SgF974vJ8vyl3MAcAZuPyogP8tADb1G+p+wwI
LHsBRb2S56QdynbMlxxM1A9lBriGHxX1MY2H2aIA8KNA1w73sgP3rIVTzcX6
2YUbyd1fHw1zEpMv2c73OYfvOeGz+c6ywJGi8oxj2ba0/PSOW2f+bMel7Wiv
OGiH03tldrg+aCOzz/zmhpl7H7+2HgzWe3rytu7hnbeApZJT1TKw+OWfd8BQ
A5U54qpgeBxGnE4feOim3qfu2uKvXMAZRvGVS8Um8VWHClVOmSZOgkkrLXnw
0RvqqqQAMW7FFxyQFwXEJoergrS4yWOtxf+GU/xLUrxNBJe1rBTf4vPK6XMU
yq89ky/Wiy+TvmXbnFK878CK4fGKj6/+uVP8y1K8TYkCNSIBASooUdI8FcUP
e8WzPn3NKR5VTJnQJBXPHocU3888xOI5Yl75AekgEhhSGHhND3vEV14GOQoY
xqcs9HXmPTrPt0hvUhWiMB5YX8dOTU1x8SIpau0gGPw2mXSxjeh8GnyIRbN2
cedrEDm7NK7XSx3N0LW0lVskPskcEpETwXGOQo4ShiscvW/fPjg57k/DL4Qr
3GjDFUxDAtrOfQeiqPSIE85vdP3RTCK+ooQMk3IqHD9kr6up5d5ZXXXUp3Hh
dZBy83vhPladpKjDNbP03hxlM804Rz5Pthpfd658c5TNdLOWdnNkGzPlhh+y
/xSUD3vfoetEUdUILMJnxu4M77yGhUJs2c9gDWPTpk3qCEE4HjAfgrN3PPx2
ZD1S6nUQ+by2q/XLvA69vvVPvzfWBa3HOK39q5Hol6Zq6b//XyWiOVqRdChJ
Cf0lvqKn7UNv7B6cekprSCx+WSjm56G4Y7Zv384eYygKsCJaD/69If45zPLA
z/sM8jvhq/8hXARndTY9eCvFM5ImPjHcujCUAan/Dofrvhq/u7zu+skUFwfX
HQx/f71yHZT+5fDZX4ffH4frVuTXeTFg+vP4916S5f8CcdcfeQ==\
\>", "ImageResolution" -> \
72.],ExpressionUUID->"19f7867e-b6cf-4161-bfd5-2564615bc319"]
}, Open  ]],

Cell[CellGroupData[{

Cell[BoxData[
 RowBox[{"\[IndentingNewLine]", "\[IndentingNewLine]", "\[IndentingNewLine]", 
  "\[IndentingNewLine]", "\[IndentingNewLine]", 
  RowBox[{
   StyleBox["(*",
    FontWeight->"Plain"], 
   RowBox[{
    RowBox[{
     StyleBox[
      RowBox[{"Figure", " ", "3"}],
      FontWeight->"Bold"], ":", " ", "\[IndentingNewLine]", "   ", 
     StyleBox[
      RowBox[{
      "A", " ", "plot", " ", "of", " ", "the", " ", "renormalization", " ", 
       "factor"}],
      FontWeight->"Bold"]}], 
    StyleBox[",",
     FontWeight->"Plain"], 
    StyleBox[" ",
     FontWeight->"Plain"], 
    RowBox[{
     StyleBox["\[Chi]",
      FontWeight->"Bold"], 
     StyleBox["=",
      FontWeight->"Bold"], 
     RowBox[{
      RowBox[{
       StyleBox[
        SqrtBox[
         RowBox[{"Abs", "[", 
          RowBox[{
           RowBox[{"Sec", "[", "\[Theta]", "]"}], "*", 
           RowBox[{"Sec", "[", 
            RowBox[{
             RowBox[{"2", "*", "\[Phi]"}], "-", "\[Theta]"}], "]"}]}], "]"}]],
        
        FontWeight->"Bold"], 
       StyleBox[" ",
        FontWeight->"Plain"], 
       StyleBox["from",
        FontWeight->"Plain"], 
       StyleBox[" ",
        FontWeight->"Plain"], 
       StyleBox[
        RowBox[{"Eq", ".", " ", 
         RowBox[{"(", "8", ")"}]}],
        FontWeight->"Bold"], 
       StyleBox[" ",
        FontWeight->"Plain"], 
       StyleBox["as",
        FontWeight->"Plain"], 
       StyleBox[" ",
        FontWeight->"Plain"], 
       StyleBox["a",
        FontWeight->"Plain"], 
       StyleBox[" ",
        FontWeight->"Plain"], 
       StyleBox["function",
        FontWeight->"Plain"], 
       StyleBox[" ",
        FontWeight->"Plain"], 
       StyleBox["of",
        FontWeight->"Plain"], 
       StyleBox[" ",
        FontWeight->"Plain"], 
       StyleBox[
        RowBox[{
         StyleBox["u",
          FontSlant->"Italic"], "/", 
         StyleBox["c",
          FontSlant->"Italic"]}],
        FontWeight->"Bold"]}], 
      StyleBox[" ",
       FontWeight->"Bold"], 
      StyleBox["=",
       FontWeight->"Bold"], 
      StyleBox[" ",
       FontWeight->"Bold"], 
      RowBox[{
       StyleBox[
        RowBox[{"sin\[Phi]", "/", "cos"}],
        FontWeight->"Bold"], 
       RowBox[{
        StyleBox[
         RowBox[{"(", 
          RowBox[{"\[Theta]", "-", "\[Phi]"}], ")"}],
         FontWeight->"Bold"], 
        StyleBox[".",
         FontWeight->"Bold"], 
        StyleBox["  ",
         FontWeight->"Bold"], 
        StyleBox["\[IndentingNewLine]",
         FontWeight->"Bold"], 
        StyleBox[
         RowBox[{"By", " ", "construction"}],
         FontWeight->"Plain"]}]}]}]}], 
    StyleBox[",",
     FontWeight->"Plain"], 
    StyleBox[" ",
     FontWeight->"Plain"], 
    RowBox[{
     StyleBox[
      RowBox[{
       StyleBox["v",
        FontSlant->"Italic"], "/", 
       StyleBox["c",
        FontSlant->"Italic"]}],
      FontWeight->"Bold"], 
     StyleBox[" ",
      FontWeight->"Bold"], 
     StyleBox["=",
      FontWeight->"Bold"], 
     StyleBox[" ",
      FontWeight->"Bold"], 
     RowBox[{
      RowBox[{
       RowBox[{
        RowBox[{
         StyleBox["sin\[Theta]",
          FontWeight->"Bold"], 
         StyleBox[".",
          FontWeight->"Plain"], 
         StyleBox["  ",
          FontWeight->"Bold"], 
         StyleBox["Three",
          FontWeight->"Plain"]}], 
        StyleBox[" ",
         FontWeight->"Plain"], 
        StyleBox["different",
         FontWeight->"Plain"], 
        StyleBox[" ",
         FontWeight->"Plain"], 
        StyleBox["cases",
         FontWeight->"Plain"], 
        StyleBox[" ",
         FontWeight->"Plain"], 
        StyleBox["for",
         FontWeight->"Plain"], 
        StyleBox[" ",
         FontWeight->"Plain"], 
        StyleBox["v",
         FontWeight->"Bold",
         FontSlant->"Italic"], 
        StyleBox[" ",
         FontWeight->"Plain"], 
        StyleBox["are",
         FontWeight->"Plain"], 
        StyleBox[" ",
         FontWeight->"Plain"], 
        StyleBox[
         RowBox[{"explored", "."}],
         FontWeight->"Plain"]}], 
       StyleBox[":",
        FontWeight->"Plain"], 
       StyleBox["\[IndentingNewLine]",
        FontWeight->"Plain"], 
       StyleBox[" ",
        FontWeight->"Plain"], 
       StyleBox[
        RowBox[{
         RowBox[{"(", "1", ")"}], " ", "\[Theta]"}],
        FontWeight->"Bold"]}], 
      StyleBox["=",
       FontWeight->"Bold"], 
      StyleBox[
       RowBox[{"ArcSin", "[", "0", "]"}],
       FontWeight->"Bold"]}]}], 
    StyleBox[",",
     FontWeight->"Plain"], 
    StyleBox[" ",
     FontWeight->"Plain"], 
    RowBox[{
     RowBox[{
      StyleBox["corresponding",
       FontWeight->"Plain"], 
      StyleBox[" ",
       FontWeight->"Plain"], 
      StyleBox["to",
       FontWeight->"Plain"], 
      StyleBox[" ",
       FontWeight->"Plain"], 
      StyleBox["v",
       FontWeight->"Bold"]}], 
     StyleBox["=",
      FontWeight->"Bold"], 
     RowBox[{
      RowBox[{
       StyleBox["0",
        FontWeight->"Bold"], 
       StyleBox["\[IndentingNewLine]",
        FontWeight->"Plain"], 
       StyleBox[" ",
        FontWeight->"Plain"], 
       StyleBox[
        RowBox[{"(", "2", ")"}],
        FontWeight->"Bold"], 
       StyleBox[" ",
        FontWeight->"Bold"], 
       StyleBox["\[Theta]",
        FontWeight->"Bold"]}], 
      StyleBox["=",
       FontWeight->"Bold"], 
      StyleBox[
       RowBox[{"ArcSin", "[", "0.9", "]"}],
       FontWeight->"Bold"]}]}], 
    StyleBox[",",
     FontWeight->"Plain"], 
    StyleBox[" ",
     FontWeight->"Plain"], 
    RowBox[{
     RowBox[{
      StyleBox["corresponding",
       FontWeight->"Plain"], 
      StyleBox[" ",
       FontWeight->"Plain"], 
      StyleBox["to",
       FontWeight->"Plain"], 
      StyleBox[" ",
       FontWeight->"Plain"], 
      StyleBox["v",
       FontWeight->"Bold"]}], 
     StyleBox["=",
      FontWeight->"Bold"], 
     RowBox[{
      RowBox[{
       StyleBox["0.9",
        FontWeight->"Bold"], 
       StyleBox["c",
        FontWeight->"Bold",
        FontSlant->"Italic"], 
       StyleBox["\[IndentingNewLine]",
        FontWeight->"Plain"], 
       StyleBox[" ",
        FontWeight->"Plain"], 
       StyleBox[
        RowBox[{"(", "3", ")"}],
        FontWeight->"Bold"], 
       StyleBox[" ",
        FontWeight->"Bold"], 
       StyleBox["\[Theta]",
        FontWeight->"Bold"]}], 
      StyleBox["=",
       FontWeight->"Bold"], 
      StyleBox["\[Phi]",
       FontWeight->"Bold"]}]}], 
    StyleBox[",",
     FontWeight->"Plain"], 
    StyleBox[" ",
     FontWeight->"Plain"], 
    RowBox[{
     RowBox[{
      StyleBox["corresponding",
       FontWeight->"Plain"], 
      StyleBox[" ",
       FontWeight->"Plain"], 
      StyleBox["to",
       FontWeight->"Plain"], 
      StyleBox[" ",
       FontWeight->"Plain"], 
      StyleBox["v",
       FontWeight->"Bold",
       FontSlant->"Italic"]}], 
     StyleBox["=",
      FontWeight->"Bold",
      FontSlant->"Italic"], 
     RowBox[{
      RowBox[{
       StyleBox["u",
        FontWeight->"Bold",
        FontSlant->"Italic"], 
       StyleBox["\[IndentingNewLine]",
        FontWeight->"Plain"], 
       StyleBox["The",
        FontWeight->"Plain"], 
       StyleBox[" ",
        FontWeight->"Plain"], 
       StyleBox["range",
        FontWeight->"Plain"], 
       StyleBox[" ",
        FontWeight->"Plain"], 
       StyleBox["over",
        FontWeight->"Plain"], 
       StyleBox[" ",
        FontWeight->"Plain"], 
       StyleBox["which",
        FontWeight->"Plain"], 
       StyleBox[" ",
        FontWeight->"Plain"], 
       StyleBox["\[Phi]",
        FontWeight->"Bold"], 
       StyleBox[" ",
        FontWeight->"Plain"], 
       StyleBox["is",
        FontWeight->"Plain"], 
       StyleBox[" ",
        FontWeight->"Plain"], 
       StyleBox["plotted",
        FontWeight->"Plain"], 
       StyleBox[" ",
        FontWeight->"Plain"], 
       StyleBox["is",
        FontWeight->"Plain"], 
       StyleBox[" ",
        FontWeight->"Plain"], 
       StyleBox[
        RowBox[{"ArcSin", "[", 
         RowBox[{"-", "0.99999"}], "]"}],
        FontWeight->"Bold"]}], 
      StyleBox["<",
       FontWeight->"Bold"], 
      StyleBox["\[Phi]",
       FontWeight->"Bold"], 
      StyleBox["<",
       FontWeight->"Bold"], 
      StyleBox[
       RowBox[{"ArcSin", "[", "0.99999", "]"}],
       FontWeight->"Bold"]}]}], 
    StyleBox[",",
     FontWeight->"Plain"], 
    StyleBox[" ",
     FontWeight->"Plain"], 
    RowBox[{
     RowBox[{
      StyleBox[
       RowBox[{"which", " ", "corresponds", " ", "to"}],
       FontWeight->"Plain"], 
      StyleBox[" ",
       FontWeight->"Plain"], 
      StyleBox["-",
       FontWeight->"Bold"], 
      StyleBox[
       RowBox[{"0.99999", 
        StyleBox["c",
         FontSlant->"Italic"]}],
       FontWeight->"Bold"]}], 
     StyleBox["<",
      FontWeight->"Bold"], 
     StyleBox["u",
      FontWeight->"Bold",
      FontSlant->"Italic"], 
     StyleBox["<",
      FontWeight->"Bold"], 
     StyleBox[
      RowBox[{"0.99999", 
       StyleBox["c",
        FontSlant->"Italic"]}],
      FontWeight->"Bold"]}]}], 
   StyleBox[" ",
    FontWeight->"Plain",
    FontSlant->"Italic"], 
   StyleBox["*)",
    FontWeight->"Plain"]}], "\[IndentingNewLine]", "\[IndentingNewLine]", 
  RowBox[{
   RowBox[{"Clear", "[", 
    RowBox[{"\[Theta]", ",", " ", "\[Phi]", ",", "\[Xi]"}], "]"}], 
   "\[IndentingNewLine]", 
   RowBox[{"\[Theta]", "=", 
    RowBox[{"ArcSin", "[", "0", "]"}]}], "\[IndentingNewLine]", 
   RowBox[{"p1", "=", 
    RowBox[{"ParametricPlot", "[", 
     RowBox[{
      RowBox[{"{", 
       RowBox[{"{", 
        RowBox[{
         RowBox[{
          RowBox[{"Sin", "[", "\[Phi]", "]"}], "/", 
          RowBox[{"Cos", "[", 
           RowBox[{"\[Phi]", "-", "\[Theta]"}], "]"}]}], ",", 
         SqrtBox[
          RowBox[{"Abs", "[", 
           RowBox[{
            RowBox[{"Sec", "[", "\[Theta]", "]"}], "*", 
            RowBox[{"Sec", "[", 
             RowBox[{
              RowBox[{"2", "*", "\[Phi]"}], "-", "\[Theta]"}], "]"}]}], 
           "]"}]]}], "}"}], " ", "}"}], ",", " ", 
      RowBox[{"{", 
       RowBox[{"\[Phi]", ",", 
        RowBox[{"ArcSin", "[", 
         RowBox[{"-", "0.99999"}], "]"}], ",", " ", 
        RowBox[{"ArcSin", "[", "0.99999", "]"}]}], "}"}], ",", 
      RowBox[{"PlotRange", "\[Rule]", 
       RowBox[{"{", 
        RowBox[{
         RowBox[{"{", 
          RowBox[{
           RowBox[{"-", "1"}], ",", " ", "1"}], "}"}], ",", 
         RowBox[{"{", 
          RowBox[{"0", ",", " ", "10"}], "}"}]}], "}"}]}]}], "]"}]}], 
   "\[IndentingNewLine]", 
   RowBox[{"\[Theta]", "=", 
    RowBox[{"ArcSin", "[", "0.9", "]"}]}], "\[IndentingNewLine]", 
   RowBox[{"p2", "=", 
    RowBox[{"ParametricPlot", "[", 
     RowBox[{
      RowBox[{"{", 
       RowBox[{"{", 
        RowBox[{
         RowBox[{
          RowBox[{"Sin", "[", "\[Phi]", "]"}], "/", 
          RowBox[{"Cos", "[", 
           RowBox[{"\[Phi]", "-", "\[Theta]"}], "]"}]}], ",", 
         SqrtBox[
          RowBox[{"Abs", "[", 
           RowBox[{
            RowBox[{"Sec", "[", "\[Theta]", "]"}], "*", 
            RowBox[{"Sec", "[", 
             RowBox[{
              RowBox[{"2", "*", "\[Phi]"}], "-", "\[Theta]"}], "]"}]}], 
           "]"}]]}], "}"}], " ", "}"}], ",", " ", 
      RowBox[{"{", 
       RowBox[{"\[Phi]", ",", 
        RowBox[{"ArcSin", "[", 
         RowBox[{"-", "0.99999"}], "]"}], ",", " ", 
        RowBox[{"ArcSin", "[", "0.99999", "]"}]}], "}"}], ",", 
      RowBox[{"PlotRange", "\[Rule]", 
       RowBox[{"{", 
        RowBox[{
         RowBox[{"{", 
          RowBox[{
           RowBox[{"-", "1"}], ",", " ", "1"}], "}"}], ",", 
         RowBox[{"{", 
          RowBox[{"0", ",", " ", "10"}], "}"}]}], "}"}]}]}], "]"}]}], 
   "\[IndentingNewLine]", 
   RowBox[{"\[Theta]", "=", "\[Phi]"}], "\[IndentingNewLine]", 
   RowBox[{"p3", "=", 
    RowBox[{"ParametricPlot", "[", 
     RowBox[{
      RowBox[{"{", 
       RowBox[{"{", 
        RowBox[{
         RowBox[{
          RowBox[{"Sin", "[", "\[Phi]", "]"}], "/", 
          RowBox[{"Cos", "[", 
           RowBox[{"\[Phi]", "-", "\[Theta]"}], "]"}]}], ",", 
         SqrtBox[
          RowBox[{"Abs", "[", 
           RowBox[{
            RowBox[{"Sec", "[", "\[Theta]", "]"}], "*", 
            RowBox[{"Sec", "[", 
             RowBox[{
              RowBox[{"2", "*", "\[Phi]"}], "-", "\[Theta]"}], "]"}]}], 
           "]"}]]}], "}"}], " ", "}"}], ",", " ", 
      RowBox[{"{", 
       RowBox[{"\[Phi]", ",", 
        RowBox[{"ArcSin", "[", 
         RowBox[{"-", "0.99999"}], "]"}], ",", " ", 
        RowBox[{"ArcSin", "[", "0.99999", "]"}]}], "}"}], ",", 
      RowBox[{"PlotRange", "\[Rule]", 
       RowBox[{"{", 
        RowBox[{
         RowBox[{"{", 
          RowBox[{
           RowBox[{"-", "1"}], ",", " ", "1"}], "}"}], ",", 
         RowBox[{"{", 
          RowBox[{"0", ",", " ", "10"}], "}"}]}], "}"}]}]}], "]"}]}], 
   "\[IndentingNewLine]", 
   RowBox[{"Show", "[", 
    RowBox[{"p1", ",", " ", "p2", ",", " ", "p3", ",", " ", 
     RowBox[{"PlotTheme", "\[Rule]", "\"\<Minimal\>\""}]}], " ", 
    "]"}]}]}]], "Input",
 CellChangeTimes->{{3.81509337635706*^9, 3.815093405673793*^9}, {
  3.815344242074004*^9, 3.815344312288015*^9}, {3.8153448619551497`*^9, 
  3.815345003447925*^9}, {3.815345042446559*^9, 3.8153452293179693`*^9}, {
  3.81534537910746*^9, 3.815345383280793*^9}, {3.815346224152643*^9, 
  3.81534622474339*^9}, {3.815346555958417*^9, 3.8153465610726767`*^9}, {
  3.815346597855394*^9, 3.815346600747532*^9}, {3.815347358253446*^9, 
  3.815347360362556*^9}, {3.815349280380784*^9, 3.815349435894141*^9}, {
  3.815349560008718*^9, 3.81534956044067*^9}, {3.815349600660364*^9, 
  3.815349601043589*^9}, {3.815405119620722*^9, 3.815405121172966*^9}, {
  3.815405324110599*^9, 
  3.815405325007*^9}},ExpressionUUID->"8f511803-e5fd-4b2f-9c4a-43f10a098212"],

Cell[BoxData["0"], "Output",
 CellChangeTimes->{
  3.815093414216015*^9, {3.815345361088709*^9, 3.815345385689506*^9}},
 CellLabel->"Out[19]=",ExpressionUUID->"ea9a6b76-d51e-401d-a177-c48a9da93d6c"],

Cell[BoxData[
 GraphicsBox[{{{}, {}, 
    TagBox[
     {RGBColor[0.368417, 0.506779, 0.709798], AbsoluteThickness[1.6], Opacity[
      1.], FaceForm[Opacity[0.3]], LineBox[CompressedData["
1:eJwV1nk4Fd8fB/Bru/ad7LJnjWwJOYMoW8laCmWrKFRU30ShsoWUpRJZyhIV
LbTgHK2ipCIVkiQidebea7u23/z+muf1nOeZeeacz/s9oxoU5RHKSaPRHDho
tP9f7/yT1PJnRiDLkd5ZKRoGty3bNs5w7EFFw+eZypTNOyRvDpwLRt51swO6
lMct6ePcy7uQU7DcQwvKo76d9qliAejgw6XETZTPCDJq3Jl+aEq0wcqPMmAm
HGiO2IacIzePHKDsLeTX6OTpg7xPfE5IpmwQZn2lKNsLXUoJ4yuknK5f0SAr
4on8koSS7lMOFKg0MWrdinq5vk+8o6yl5ir0rtgdHds06zBJOSn2kM0lmy2I
bhx5XogDg2OC8iD2Pzc0unFnhwFlg+OC7JGfLiiw8du0O2VhIf/Np/5zRr2e
kpJHKP+91XrXaY0TUiyQUymi/PWlt3cQ7yZ0r1RC+SVl10r+hpczjkjTSlWY
pDzb+ERKddkBeX3YN6nEicH1tRWmFfIOqDteArpS/vvlhD974wZELNglxVMW
em4YrXjGHlXc11hbR7krIfuMd5cd+tbwY+An5SsVC2w9bTu0+KT6iAIXBgNi
35W2Z9iiBq0qDi/KhCjsR7ME+sglcjKLsmVCrGBEFIGqBIT/tVNmcHq1zfcD
lFT0eSs/NwbFaWvph8dtkHH7jUonysdzrb3HeGzQKecanEHZ6FJTjEWQNdI8
Z+e/ggeDlFbOthWlVuihqnNiAOXMW7HqjN+WKP5+7OUqyuMb86T4rS0REcRd
waI8cW/Xmlv565DirHmlHR0DPbtj74g5C6TO3FJ0gXL9mdPCZsEWaPrUxdSf
lN3F9v2wd1mLnJLugSxeDGojd5060WaO3r9WEfpF2bwrK3yLizm64Pa1E/Bh
kHpszDvooxmSeKifWkh5kdUQHLTLDKXuDbOYoxzmahPExTBFRYd7B7fxY8B7
TUhjOcUUGVx/n/CY8hQjd5gPmaBJ0/rryQIY8Hi11JXvNkFTyE5/grJp+QbO
u3QT1NnxoNZLkDrvV7aikX7G6EFdzWUDIQzu9/3n85LPGH1JHaMXUT6/crTm
16M16NnA8UgRYQyKtpWVMtTXoHaFVatnKD9MDkkt6jdC9SRfSqQIBjX1Y7VZ
BUboy8quvlHKcRNXi3sljdDv6vrj30UxKOv9wDFfbYhml0tfBIphUCnKlBE0
MkQV19VFhiiPMW/WvHNcjQIcr1z+LY4BR4uawuxbA+Qad9T7hAQG2ZHmVh+2
GSARr4BwcUkMnj5uWGYc00f7WqtK7aQweHNKJ3VCWB+1H7J78Y1yZZbB6rkb
ekiex2NDvDSVx/RqsXffdFHMcT/f1hUYfK98krT9pC7SiCv6EyaDgRVKWB+v
pos+Fo4PishioNBVmKMVrYP+2ngOh8phcHHk8fVQLW30vLQp2kgRgz7lOhOp
L6tQa04R/2/KJg3zIVWZq5CPmB79uhIGoesnW6wWtNDMTzcD1ZUYOPOf4ZRv
0EKaPeHbhymLrIvluXpQCz06Z/+nUgWDufbThVsnNZF6iJeThRqVh8Drc/tu
aaIIbR1pbnUMXH6GXvkXqYleczCdP1Dm+RtzQ2JaA9GTm2ZiNal5S+5XPi2p
gXaqK0R+1cagZPeRps4BdUT6HS99pEPdn9eWaVytjvxwq0OhLgbbh2RWadmr
o+objT9D9TFoef+A0Zekhi4fy8+XNcIgb+soh7S3Gtp4PyFCcA0GvyMbH+pp
qyGpbMZDmjEG7Z4dXl+6VJG81elWhgkGvccI+1w9VbQ1VrWCtZaaR+8Hr2S4
VVHDb42d8xYYhJsb/HAdUEEaHMIXuS0xuDxWH/AoRwXRJv+mKFtjsDroa5sa
pwpSuOJ3K5qg8sRea3QIrkRns96lZdhS/VEb2wzjVqJNnja4yg6DfP/hs6Uz
yqiQeBs4sQGDti4i7NW8Evpz/+FElhMG+wL2Vlo/U0KunMJCN52p+fRsHknM
UEIq/BcjXrlgYG/2OidcWQklHA/9w7cZA25BHSngpohoxdySlR5UHrrmG5vl
FdHx0gbnbk+qXzlO90+MKaD7u6zbubwx0Ayuit2UooCeqNvf2OdL9aPB+dbr
HfLoPnKZcN9J7ecBqUyiWB6ZrbuUeN4fg4hg//aDB+XRVBV774cADGJKxNTS
5OSRauJHQ//dGDT3SSzZRMuh7lktlBWGgfjQzpRCM1kUKFFLDz6IQU+qas52
MVm0nRa3oe0QBmSqV87ZCRkk2jA4ahhD7e+Q9RPNchkkrT4RQj+KwZGuPCkH
GRnUDgwDu05gsFtFp99xagVS/9OMNyVgcCmhk6j+uAIxWlYzn53EYBCVH07L
WYFm7uW6tyZh8Ke79PA58RUoYUS34EsqBgXuod17GNLovn7Ul9B0Kg9VPb0F
H6XRaN+1S6wMDF4WuwXhfGmk/J0nVy6b6l+B8G2BqtJo7JJ7TWIeNc/RDgI6
G6SQ1smXrzvKqH7ZEjxooyuFikuGuI9dxyB4OMsgV0wKOV3OataqoM4rQC9z
bkASze9zvJ1RTfX7IPej/DhJ9OBAXNPhOgymx8K1g1slEI7QEG9pwYDTVDBJ
sEYCndbtZl5AGCS8PJH2K1cCSdJMo8OfYvBqbc/Emn0SKDUkab3qS6pv487f
FpSSQILc+YG332Lwlq9gzvaQOBLM9D+6aQCDtByNntcB4miN/7aBjYMY5HTs
6zjuIo4ck8sXnIYwOFhYzfbWFEebl/OjfEYwUI1zShj+Kob4drwIOj9Jfe87
RlMYrmIoI0k2PH0JgwyXLw8/WIkh4US58AYaCTouv3nQrSuG2u8wHEc4ScAf
fS3Bml8MSZmUl7jwkmAgr01ZNVsUWb/Tk7ESI8FiaIIe86II4tI3XlepRgK6
+6tBrsMi6KMmV7iZJgmOhF+85+MhgoSTd2u/WkUCdmtYDhQXQTho+44pfRI8
fi/QnHpRGN1528w+sZYE/+GTbr5lQsji+S9LazcSxF/clbjmjBDKuxM8zu1O
gvNej1Pt9gqhJtvpXe89SKCjUVNINxRCdz8+uxu7jQSF4nZydCiItvGc9/kT
TK0/b+4NHhNABftltfLiSJCjbc0V1imA+M50aF5NIMGT8C8a+fcFUL/PqEFl
IgmA5ZhvQqIAGlzxde/rFBLca3hivVtJAP2rMKKDXOr9zRwDhPz50fBIxhDj
FgnCJveTDQ78iNvUMNW6ngS31wkfSF3Nj6yOnklMv089X8Uoq5jGj+YcLU6Z
PCHBZxfcfa6CD6n8SrZ63EaCb6rsGJU5XrRu5Ruraz9JYH4wxj9mhBeJmMMg
5igJ3NtWWY2850UK47wFLhMkGF+f1KlYw4ue20lY8jFIwCm+zrk/gBdtX+U/
eXeZBJ1XX1SHddBRz0i/3QcFBtCZX522/xEdkaGzJ/atZIBhVHMxo5KORFbd
lOBRZwCrksXNUqfpKGzwWaiTLgNMXZQ542xDR/E6nwDvOgZ4WbRaUKmRB9VF
2Z3f6csA1VsGVhdV8KD4rxai1jsYgGyN8DbJ50ErRG7aqQQyQL/cLLMklgeN
MD5+mw5jgCwuMvuEGQ+yiZ3IGzjCAKr+Pfmij7jR/nTdo/kFDMB+zjTL6uRC
Km+5S372M4BY25VfWyEXCos8q9E2xADZO8/c1qnjQk7Xzxre/cUAy3zhA1IX
uBCPcgftCmYA2kpz2x4fLsT8ZlT7iJsJpun3uvuGOdFV9MTXbjUT3L4JPTt7
ONEdepzqRRNqfUbn1IdXnIjxI0RxwoIJ1I+HeYnWciKB83LddfZMoPazXdM3
lhNJ6ark525ngrXuuXs5BTlR9xBLte0sE1T0Zs4tL3KgM9OFtTnnmGDPhiF9
6kcUzT9lGAZfYIIkmgCXTy8HUiOlfJWLmUBPkrau+DoHuvXhXc30Ayawio+W
xrYcqHbJUdR6lAm2td65NnSWhkwlFOVS3Fkg9rvh6o9xNPQrsbPW1ZcFzt37
XtcVTUN9r/cOKASwgKZWPvjnR0Pv7Ir8eyNYIKeN7vjQkIZunLcafJ7CAssx
4z7vG5Zh4ymz1vRWFij4z2etStkyBFJ/+ZltLCDvfz77dOYynM+21wnrYgE/
TSGZzJBlyN1ubHdgkAWO4rGSy5LL0KPcahPHEgtcypS6mBS7BK8rFfZ5rZ8C
Ex4tN2SDluC5pOh1sQ5TYKnaX/zp5iVo9y/zV6nbFNDbUxW7WXsJ4ojxfJWA
KXAwyU3MuX8Rvn6gYN1wcgqsmP6x9e7GRejb9VJix4spsD4760ai3gJkPpXa
ErRjGvhkd1geUliAhjmmBoUh04D/TW1JtOAC7DsHTH4cmAbR5VXZ+RPz8Dmf
mnnhqWlgklrZd7p2HvJGWlU2VUyDS3WD1V+N5qGXTJ9K39Q0KOVv9bumOg/b
KkTs6LQZ4FaQWR8tMQ9vXmx/ZCswA4a0vwisY7Ehs1HTaVx5BjTce5oa8JAN
p3wJF7rTDLj6OWp+0o4NM3bXdmeVzACUfkU61pQNEzY29XyomQHvvAM6eLXY
0PVk8XedxhkQyKXcsYWfDdOCCj+Jd86AsYSTEXu75uDXYt+WzoUZ0CvSz3tn
1xyUDTZv1w2YBXF7XCsN0mbhBfa1KgHjOUDe9avFx2fh/nzV1M22c0DWbtAO
7p+FcpFhQ/Xuc2BNreLPBPdZ6OZN5n2OmgO50XHWZ2VnYdBj1ZP1d+bAQsX3
15U3Z6BX9r9cphkbQOXKQsWiGZgRuz41aCMblG0aFLiaPQNBlLfx7DY22LHk
kvo4ZgZqJwW1Xz7BBo+j9Q/HgBl4L8Un/sULNphnyrHffZqG++ENtQ275oGd
YZXS2OtpePgll1ZIzDxwoG/lFmiehtLtAg/vp86DdY0Zo+Hl03BoIzt2vH4e
2JNlZdeip6FbZRVspi8A7qd75dqFpqFNdVN48+MFcNd0Zd4x2jRco8bavPHD
AqhVnBU1Yk3B0A0oQ3R8AXzS6ut+1DcFr+pIWwfKLwLPduWda2um4C6ddUry
CYvgK0dbeZfLFEy5Z5Aq4LkERoJmv70npmCZyX7LVQeWQMBL221fzaZghpFg
SUbKEmhSMBmmqUzB5IN/M4yal4Ct2mhUOYsF2W9t+0X1l4Fz3F6LtddYUJa/
evC+EI2IVEqLrcplwR8dlgHeijQi8VpjpEo6C27eJPFNU59GEIKBRzRiWdDw
xYtbfq404jS/Fc8JFxbUy3xSZZhNI/bWtV8KmmNCJl9peeJKDiIusFPU+h8T
qhjbs8uNOQjHjr1vFEaY8Ed3iD6/IwdxymEde7KLCdMbjU3LDnAQTTMhof1V
TLjq2IkV1oiDGDFlOIwWMyHnyElQ1sNB9N5tN53NZcIgq9Fn2yY4iFHnw2r6
iUwYQFvd3CLDSbiVeyX3bWfCXL6Ow9UxnISsYrXCCncmbDzYL/z2HCcx/yQi
08eRCb+NF9d63OAkPmkmDI8ZM2HRATI4q5eTwJM3Kj2EmPB12QufFbZchGH0
WQUzxIBx+9qEbfW4iaPB/g/nGhgw27XHZ7szN1HnuTnv2S0GfEG3vMETzk2k
5zjOhRUy4KN3TeP6NdzE9OjtdxNHGHDVD2LzBjMeIq7K5uOXAwzYCuya0rbz
EJynLSfehDDga+0R/6wEHoJrp679Uw8GlLSwYv1r5yHcF4OWx1YzoMkUz5sf
B+hE3ZbLEsuaDBhudGfT30t0oqbET0xeiQEt1xYpzj6nE/8R4o0Bggx4223j
x9UqvATx7I262hgJC9+G5u3+yUtw2lUvBgyScKYZNuXJ8hFel35eLvlEwnrx
yintzXzEldRvPMYvSGjZ09JX08xH7LgmpZFZRsLTUTe15Ov4ifiQf6n/LpPw
2M5FfguSn9COKUzzySHhqSyVzR6mAoSpVoGL8SkSxuzcQx9FAkT1QCZX5VES
FrznEb4qIEi8mCrfoBJFwq1L35ef+ggSV0patqgEkNBDgqN4elqQELC4Ilbp
TcL1NpN3PFyECC0t+03GbiTsyUMqqEyIuHZ+gt/HmoSuomyJ/B3CRGA7Tv9r
QkLNz0LBB5qFiZanndEZeiR07H7y0lRdhDB1Dtz+QZ6En2ujFu/MixBI1cHz
hAQJdz3zXeCKEiXyzMNLdAVIyBWWtD19VJR4z5JWz53DkL/lb/x4jBhh5raw
ZQuJobq0X5rDYzFCwnCoReQ3hpbMqkMGXOLEQF3p1iufMdz3Ka37b4k4sd+Z
70BYF4bLnoRJ2rQ4kbQl+ZF5G4YqNpMrzbdKECtPjhgLIgyv8lsuHa+XIO5+
ovcMN2LYcFTPlJSRJKrSnheiOxiSrBBj5zOShMEcLbm0EkOHpaKzXmxJ4pjD
5bKoAgw9FOP+O7gsRUSpSnrcysIw6ZPjCXaxNOGdAF//O4OhmGKFWanbCmKu
J557bTyGZ6/xNpHCMoRuuuliUgyGG1mftJSGZYiBz123P0ZgmOfZE2XyXpYI
7HKU0gnGsChgPXFsQI64Z5+jneyH4ZDYvp4fIgrEYkv9r6GtGFZu25Y8EqlI
LMfVOTk4YXjB+3pJvYAy0eJz1fUWgeFjWV7fwKmVhO7T9HE5CwzfG8zs+a2p
Skw2FShnGGJ4XEq7QLtYjXB+OTJMW4Whc8dDr90ZGoT4xyKzOGUMO6uKU2ws
VxF37f6JsKUxdDep22vjq0f4dotGxAtjePe5LS0xeg3xtu/SC8yLoWFASLjs
I3Pif1+cMEg=
       "]], LineBox[CompressedData["
1:eJwV13c4Vm8fAHArM3tLFCpbRgPpe8rISraiFEnJjFK/UlJEyWggiciIKDMk
3FZGssneMh7jOY+9vef961yf65zrrPu77v327qbXaKioqDqpqaj+f2yxWnc8
SCajTgbqZz+YjmKtbM/LtSbJiGR3KGE8XAkzPu6p6N5JRiXWcG/MXhaTdWq6
+6majD5dSQpEvYewpn7L4IHvZESWTOKQWJfA8rZ/24snk5G7ThWHKC6GcRmu
L3q8JSM2Xy+GvGv7sUd66HjNUzK6ZCi6clB+H7boRHXgoBcZ0Uqc7qK6IoK1
b2RmhdiTUb9vqLJAgTB2iPdP65YJGbWp3n5Gd3YPtu5r+8T7FBkpnP/zMYNb
CBtJ8clfOUxGYuubtIzUgliO3xlHv31kxHrssF0RqwB29sl0EDcHGT1qpKpR
VeHHYvzieb/tzCGLvBRaLQ8+LC0jjdaEPIfilB+eflrKiy3fstDfHJhDMbwu
2+eEebFmt62hzMY5JMGj+CsgkAebvkiPnEvnkMCda9cdtrmx3VRDvQrf5lBA
96vX//lyYwJqG5nNIXPodjytelIMFyY/aWr59eEcYo0syOhS4cK2LT4Lvnad
Q7n4s2KPdk6sK3uyw+vsHDpOXalmJcGJjZw4VeqhMYcUC62PxLVxYAc+un66
IzeHuF7KOigHcmDZqi81oljn0PiXhU85C+xYrrPGWO7WLBKbqSp/58GOVepg
jl2zs6ih9VNZ3AIb5iUs1Xe8cRZxsFVnaDCzYU3momW3S2fRP/G1zd2xrJjM
q8DLhd9mkZWRF6+jCiu2Ma+ebRk2i9pYfRX93XdjQa8mzLJ9ZxF7zf2ocq7d
2A/6qtfcHrPo8YNX1Pd+sGBlbKrVc8azKPXRfTcfDhYsp8NQfodrFkkWyYxv
DTJhK4+3E2LpZlGvemB7ZBwTJlDp6Xd6eQZVJ/PtF7zMhO1dCXD+2D2Dbpre
knn0jxFT2cuqnRw/gzzmd+2O2sWIkbzPu3u/nkFk6iN/1VsYMF7OgY6z/jPo
cL4Am0ocA9bRYIax35hBV/fWPZ5QZ8BSdh5M9SrMIMdg433UAfQYy4Ets4H9
M8iAlb5q+AI9RjXe/WecewYlH0gQ+6FAjwULKLYxrU6j/qLkQMmBXZj3ql9k
VNk00q1BtFLau7C7WmfkGkynEbjV1jceocOOjLyflNOeRkLxJFIeHx1me/uk
zdtj02ieRspYZpUWkzzx1MRTeBopNfizFhbTYnKbSfitcRL67uj9aMyAFuOD
tscPHpBQ2/ex9Xe+NFhI4n3dI24kZBZKpNl1GizZR8V78QoJDbrG5Xka02Ap
S0b4Ex0SujLiF54vRoNRCo07BzlJiHKT0n+snhrTZaHSjEibQrQnE1kfSFNj
ZwMOi4fETKHHUXc46PmosV9msdTBIVNIV0GK0ktNjTVkDyW8uzWFDM4Wu9j1
UGGhJM/GddUpVEvVoJASSoXROWBDHfWTaKoiLbyDhgq7vTG9LF06iZ4tsSvl
je3AzK/I7ICsSdTM0oEOVu2AzfOjWwYRk+jYobdj4L8D1v2MVnsuT6K6x77P
mZl24OR/RV5lCxNIKGJwr5v4NihpJhu4jk8g3Q+TMvKM2xAU6OYl2j2BOJhS
+9Rnt+BG0cW4N6UTaCKWP02tcAvaMvZ2FD2fQGymFrYJJluwpz7Wi2r/BKoq
ecPC+GoTZGSZ53XMxhHPVTtmJfUNuBW5VtakM45Wd3Y5DB7agEpGTuFLauOo
j9R+4QfPBtByLV0L2E9YMSwSn1uHo6ay7Sz4PzSw6ehik7wOeSUL/jMh/1CL
xFxtkuA6mO/bZT/8Zwx5GBhqxAivQa6j/7+FsjG05hx3u5N1DSSHO7yZv48h
dNabTnFnFSrlD+Zpxo6hNOPwOrWRVVBpr1Iadx1DbzwmH31MWwUF117eSfYx
JNw6UO2osQr3Hun8rbYcRY7XjKmXvVdgwds/TNBwFNXTWNFzuaxAnp2Tm/up
UdQxdBcHuxVoinryWkJ2FJ1gefOr2WAFdixmpfKoR9Hbc+2N5ftXoC9txtDx
6whKyGdiLW1eBtHXD1/RMYwg29XYDRG1ZWDLyqAu2BxGejcn98gpLgNzWbCO
y/wwCrQ0SdKVXAYNoxqtwf5hNOuref8z3zI40X1qHs8bRsv61w9RLy4BX1kh
//2rwyixXoiaNXsJQk6bWCRUDKGp1y46PcpLsKUwKtxaMIQs5BguVcgsgdqT
yZFdX4eQartZar74ElxP0L7sHTWEPOXq71ZyL4GKf9Sf+y5DSOr2WR3nxUWI
iojbw84/hG7y3sIHChZBOVpaLKVvAOXejnpWqrMI/9ZyFotrBlBx/V99amwR
fNqOCnfnDCA2Ievos6qLkFBkbLn/+QCqMusLpZElrp8JnsGPDKA9esLrvZyL
MG5IdTEovB+ZKyPrk4MLQFV1Ydxbrw8dE+E8afl4AXQ0zCqDjvYhjfm7kywP
FiBmJ7g8TrwPZZayYbV3FsCrj5u7c6sXuUQWN5g7L4Ch939J93J6kd8Zsm6x
5QKQ1YfO+wgTnnqsWiy/ALZ5XoauC92oqZ9NHxudh4/q+dc3h7pRevlR2x8D
80AtUqgc1tiNrpsFUx3vmQdWi6BmlNaNxHomm7Vb5uGSYjEyvNKNouxv/vmE
5uEsR34oV2MX6k3NqrSJnQc5B03FYxmd6J1qgm/0xXn4LT2wmfeuE8m7zKZc
PT8Pzq/IiUcDOtGv8SvmyubzUPU567a2bSfaudssPmowD4G7unPCOTpRXdVW
9VP1ebib+l29585ftE7eGKvYMw9LosltIpodaM+RI01MQxRg5K14z3G4AwXE
WTrc7aMA6/Ba5a69HUix5/TXqS4KrFfJy68vt6MFwSrNvhYKFPRc3GROb0cu
kwwTq5UUWFX0u1jH3Y4KrGb1WNIoYBLd5hc/0Yp+tt4a9PCmgNgBiw9GHa3o
1rxP6z0vCoBIUMhORSty0zqY6+9BgfBbahNOca3oemqjbOpNCiRP/RS5YtGK
nqWmhO29TAHvYbXepsoWxGMf8LFUlwLa3+x/p3xqRrxnSnqRCAWEQhy/pIU3
o/W74vwnhSkQ4Mu+/e1RM9pKz/mNBCkwfeTCYpl1M4r7fCekgYcC0RTrOmru
ZhQpyyvFxUIB3X3pm5MMTeheowmTxioOY6TUc9xNf9AULavUrg4crk2YpzN/
+4M+3K55wdGGww/+vrRdIX/Qqj//J5EWHLroJR/SG/xBdB0Xpk434DBk1rqp
VFOPMm0dPqX/wmFwyvK6ctlv1MSWyLyZjwNpQe9hTl4t0v8l3RQcg0PdasYd
3re1SD7NWJUUjYPC5Qy/B1616NnkqIjBOxwOSTNWGivVooiCGQueCBwir5+6
JZpVgwREXM5UheKwFi6erZdRjaa7jgy/e4LDrrz4/NyUKvTUfa6F2QWH1/Ek
tx9Pq9BDozqZ6JvE82bixSuuVCFbt341aSccDussu/QJVaEH7Dae5o5ESXom
QlIOq0RvTPj21F3B4Qx3DcnpXgWSQZY0SpY4GB15MfPBogLxZU6tksxx6P3I
EtmqVIHUVfGXKWY45Jla1mvPlqNvLP2BB0xwEB39KWtgX45KK0ITTxvicMFR
QaPBsAwlyCecWz2Ng7XzXT1J6TLkcjnDt+cUDn0Bl74EMJShrrbs4wjDgaen
50uoP0JIbh0LP4nDtNorv3r3UmQ+du6FsRoO3QrCYzxnilHBog6jnhIOpTyh
Vh9XC9CE0O8XXBI4WH6Ta3QsJBzv4G4ijkMJxx01xXsFaEekz/W1GA5FT663
Na7ko+tT378L7cfh+AcxcdmV76jfq9lWSwQHwYiqfTeWc1HVB7rgDQFivW0e
idvk56JbL6+W2xCu1ld6b+ydiwQPdTCU8uMQ16BfeXo5B6nxVFQE8eHw+0az
mOZyNuIemxo+yoNDm8S6iPVsJlLxHjFfYif+l+WmYKBrJmpynDPyJizexrxZ
MPsN9XgomKyx4aCyanPkwNxX1Fr93mUXYS7dxBIZcjrqZn26cGQ3YbNGRW/3
dHTKJUq8hgWHq3LmrFXkL8jAM+m8NWGq7cIiJzwNMXXLNj9jxqGdFRR7KZ/R
L8o6aYURB/mnL8XA8zN6kF9/PJow6yvyRvJ8CrKp/hN0gnD4C49DPgvJiCZj
r/xzBiJe/lIn6y4lohDfsAA1ehy84yOEKu4kIlNG577pXThoHbBc01j+hMy7
9il/JBxGoso9sZKAPpM4B1kID95yLkid/4ioY6Wlt2hx4EukP1q2GodUMuUz
EeHYN8oOvdux6Oi8mYg/YfRD6Lwwywek8+5EERfhxxLaI6c4Y9BF3YTxPhrC
H4aTbvK/R+4VTpuphCMv21/8Jf4OaVnfH9UhjItX8q5IRaHZDx55AoTz6kPD
ZQ5Hotj5g24z1Dj4BLmZfTjxFrn9PBUTTbj6LdOVrtNvkIqoHZsX4SzLvQV8
eq9Rsne+kxHhNv26hmiLcERyfdHFTPj3hZHE4oJQRExQ09NUOCyy25vpVb1E
tk59442Ee1eT3bqbX6ACjYi6XML9S5pFLv1BSPvz2Jv3hL+4tK3TkJ4hzs/f
tZ8S5pCZXYxZ9kep7YsDroTj9WVcj9E+RVOXwi9bE77PIyXZwe6Hhunv1egS
5v29q2Pq+CP0SSqWT5XwXdEMiqzpfbQvf95QhnBIgJ+Cl7M34lJyvSlKuL2j
kr/Y3xN1F9K48xL+etHhOtsJV+Sw8cWalbCXp6Bgqts1JIZdlmMgPNVs8i3o
tA2i2AtN0BAuK7dqDjp3BrF0dAVSEZ6eLOheiFIApth37P/3SaXGv+UhZtBh
eeERNWHXrNoKzbd2kKEs3E5HWCnxRHaqnRMcWB/lYCZscGifaVCUByjQf1fh
JPwB0rROProNEnoRIESYmbKWsuxwD5r1XioeIFxV1EbONvCBFxKJzEqEw0o3
9Y8LPgYseOw3Rpixmz8oevcTiPl10dOE8LBpHGlz5ylwZQtSOxD2tVr8ar8Q
ADzl0nfv/X89lH1Z68cDQWInvj2UcLNnstbRnufAyBIm+JnwR7Frh/jKQyBt
Q8K6n3BDX6tecF4YtHCsW2wQvmJfIUDTHg7MFgmqe4h4EDI7LupX8xp+6bUW
XiF8P0FnVrP8DfwdizB/Rli/upuH6edb+Oj/sesr4W3RhxPvv0UCvyLzexoi
Pm+8Y2i8nhoFzNPZnQqEc16wBBz79A7G6OS2bQn3FD/pHYx4D976J+grCb/I
euNs9TAO7vjdYvhE5EdtV2+S58uP8Kmzr26UMEfcV4m6s/Hg/uFUwyE6HOY6
hfLJFxPATG/Xu3zC+h9zE6wfJIJHsJk2mchPVVVlqk2aJHjOfYFfk8hvBdZU
2fgXSZDF+U02mrCxbZE6JToZOk59EDNk+H/96dctLPwMylJ22g1EvRDLtZLz
xFJh2OiLujITDixxAfcUalNBPEHqXgzhAw0Pw/I608A40OmXJ1GPbpn0dpKW
06HvQnXxCaKeRR55Y7h7TxYYTJ8NOMmBw0NfpXnGy1lwo/ASTx3hYuGMMYbE
LPhXJkOx4MThmULh390y2XCt8GikNxcOEcWaW8rqOSDqtBHbRtRb93Kduh2b
PDjhVCazJYhDucvbygPxeVC5/09/hhARr4VByUZjedDX+2jCdg/Rf1iMzqS5
fAe3c2l0v4WJ+svOyP30YT4kHzO6XyxKxFvfoGXLx0JgYdu1xXUQh6ZAeofo
wUJgKHOQ7SH8h/X2YwfRH3A16YdH4iGif5zdz0D3kfBFDvUTUkR9eM4s6xRX
BPFWvqRnssT3f3ra2xpbDHVRD2z8lInvkROIb+ovBnlmD6WbKjiEXkpabNpb
AkqKD6QtjuDwmYvFrTe2BK5kHfRTPIaDdpB+gEhcKYS6+Q3RqhP5kZyv9O1c
GXDYdshwaOJgqP5987d7GdQ7yPjs0SLWJ5bUNBVWBgM9nRuS2jjszrv5Sa65
DJziOEP0zxD9NIrDudG4HHIUorhSDXCAWIrkPdMK4NteD2kg+r1xkLffc6sq
CGjZHK27gQO14YHKlPtVcJ8+7rsqMV8scPrQ18RWgbop5+kMZxw2FBo/c4xV
wbmO6VfRbjjU7BObrfX4Ba6imeoRt4n433ip1/qimrgfOsLlR7yf+/sJt/Ja
mFSlPFX4QMwzDU3UK2O1YBZrsnc9lugPFVWNTxjrgFT1L6PmIw4/Az9EJZ+r
g+RsuQLnRBzoFw38BQbqQEerM6/zCw4t+c/qCzd+Q2nia91TRcR8Rl8bx6LW
AC/YR9yce3GQDHpa5XKpAVaZgjnD+nFIG12Wa33cADuyt7u/D+IgEZE2klbT
APQ2d0Z3jxH5l3vWM8SiEUo+X5YensFhfU+cjLRnE8zkkscldnDY8Y0xutXZ
DNnBGpfkDlJAzm4j23mqGVrEBEV+SlJAQcr27Y2NZuBN8rI3lKHA3RLFESfR
FvAMYHr632EKXDR6ufziegu8z8efbKtRYHRld7reaguYbqqF5htTgOWYwlDj
njZg1inuXH1EgaTxc29GZdvghv7yeJ0fBZ5a+Neua7SBl1Oza5w/Mc9TRVYe
vtIG0eRLuMkLCtzJS9X+mdQGvAkHZEcjKPCf6LNaQ/l2aHQ3ycz+SoGagJqX
tzU7IEpDnCRI7A9snKy+DJh3wKKV9XG7UQqk/zgUb+DYAXUx/Q8yxingt5En
Kv+8A263RCwazRL3f8tSwtvUAZwj1jJV6xTgcTYh3bL5CyoCGWVefPPAM/FH
xdO7E7prKELMJvPgwbSRWfK8E15dzlyRsSD2O0cq8d2xnWC0NahqdmEe2u8/
aM2v7IQ/6X0sOXbzkKf16slxzi5YairMz/acBxMv0e3ljC5Y+U9+DEXMw+3W
9GM+E91QrsemazI0D+oSooy6G92wlSZpovCPeJ76QREB9h747b3wh5s0D1QJ
32R+He2BdN1sTXxhHhzQi9Nmz3rAwSRea5VhAeifJwtoHuyFba3amLOKC8Br
ptcZ5tQHByTqz9o8X4CUiYctr3z6IPbYX+2i0AUIZL62HRXWBzP3JQX2vV0A
t3SNnazvfZDus+pN9XEBzsSa0vPR9IOQlqsp7/cFkDQd9MmM6YfD9ab+0SML
sLwUcFS9dQCqg/hZ7DUXgVdea+33vwGoNXx1I1dvEZYKMpwvrw0AWbpYmdV4
EfYmj7hH7huElWfeRj0XF8Gd0cZJw30QTlec1+jzJq5vsL36g34IEq8UVb/M
WITbeIf/n5QhuFhG949fdAnelti8ycoagpvq2JbHwSV4LWMiEVU0BNL3f+i2
yy2B7wn2v86NQ3C4ibv2x4klKBluz1NeHgItuScxNDZLkBLGpA06w2ByNocc
G70E3tyFxy0mh2Hex88uRnQZ1HP3/Q2ZH4b+Q4Kvr0kuA+est0bd5jDAxR/j
JxSXIWPNykuXcwRKymjcuDWX4UqhYekNtRF4+5n/4NXry3C+4DlJKWQEYmT2
UqXmLEOBvlT7tsoofOsL35drvgJGmaJHfbBRoI/TGNC7sgIxyODklsEo8Fv+
PrbkvAJ6tKlGzFdHwf760vsXT1dA4XxXg/GrUVC48dkqP3cFcqnGNF/PjcJN
1lN6OgKrkNVUkb6TPgZxwoYKYourQA69FLpaMAbTlDjDOpo1GBeIC1qqHIOw
NxndIZxr8MhSum2jdwzuNJjmeCisQcuuZWm13f+A0UOg6rPLGkyOc+v4uf6D
eeEDFiqza+Dfb7djrjwOFWLSyatMG/D35bkCahgHdekut+49G3A/NtstR38c
pIwD5YblNqCw9OeUqP045LpSf75uugFKQrReMq/GAbvnRLocuwG/De/PMeDj
8Mr5tegT9U2QYd6ts7wxDm2yAf/xG29Cl5D2X2KrDvFcDuH9DpvA3Xsns0d0
AqxcHPu2QzehOmvPV8q5Cag+ObA//d8mwFVaCTxrAiKs7GzsY7cgeEejTrxk
AmI7jvlf/b4F9D6LozZ1EzCvm8ia2LAFOQPhz7uHJ6DCsPHK8PYWdDI9p2Ph
noSYxoKT/zlsw3hx60l970ngrDA2FtHYgR4DKeGaJ5Pw378WybALO8R+pyJT
N2wS9oZ38Zh674A621Nm69RJGNl5ptaetQM0HM/p8nsmIeiEg9YGDxUmq/Kt
3hKbAjtG0X7RKCrMcL71sYrRFAza1klUpVFhnYclOQUuTsFe2jDVL8VU2Ean
Ug9+dwrUyE6Np0apMPtv/d+mMqeA2vJCaL0yNRZq5TawXDIFuR86u7/oUmPm
TPf4mf9MQZ2p4fnuS9QY11R0yenJKah59R3JPKfGZjB2v619JAj+FTQ2NEqN
vc89nKiuQILmCRuG2xvUWKbXr21fDRLsJETPXeemwWx16+/vsSbBZaMuZx8t
GuztlLNy3BsSlCi7+aak02CSLTKSXQzTkKi7/+3fcFos2228yYdvGpJOVPeT
MmkxmWIvPskD03AxpHYtqokWY9e88f716Wn4UcH/oJmDDhu9v/944cNpeD1x
McU0hg7zSk0Mf/1yGhZNneSqEB2m8C64xCtmGnp7+es2x+gwfWM8U/8Hcf7b
Ga4hxV1YYUNUocHSNERGCtsZ/d2FMUdG37lENwP7gzUGO6jpsQm6Tye9uWfA
YSSCykmeHuPmVOUsUZwBk4cGjAMv6DGtvCC/eLcZqFhaLbYxZcCkH7+8Pv2Q
OO99xiIikAGrkrvyRiNkBir1SI7apQzY4fpdPSvpM+D8Ujbu3GFG7FqA0mLV
1AyQivXNT0kxYR1myR6aqzNQy3eivec6E6Zdf/VeLf0syFM+8JinMmG++6pO
j4vPQizp0ISuAjNGf3eV01dpFuxpjkWs32HG9j2KDRA5NQv058MiV0uZMefu
TK9btrNggbrpbM+zYNNbpHUJ11kQtiu4wJbGgtm9UMIGH8yC84Dm1dhNFuxl
QYfIjehZ4PSaucz6dTfG2PZptL59FnzOS//Yp8qG3Ws5zZU/OgtL6s2RH1PY
MFfJSOXP87OQGnfr6LQAO2ZdRYxSHHPAcEhsNZueA3MPFwlOEp0DFwXmUBVd
Doynr7woW34OelG35MpLDizpRpntsOEc8H1ncrTbz4lVef8bor04B39/v1rK
ucWJmRXav5RzngPDfr3omGpO7Myg4g3b+3Ng/nQgOGwfFyZGb/Eg8vkc/PrJ
Vc/9mAtjLvn7p+PdHJykZFiU/+PCZvh+XxVOnYO1TcejeqbcWFGfzyNUPQc+
plL6Wpo8GN3tEA7hv3PQ/ZV1rbqOB9sWzaF7/G8OCm0YBC1teDEafSn76cU5
eMT+XSR4jRcTUlA7bEtHBnHr9mirFD6sdVbFu4ubDM3OJgqiDvyY9FtPdWtx
Mqjmar3rPSKARcpZBI4qkYGn93HYOVFBTK7ljN3t02QYvCMYbXxACOvLLG3e
bUoGmrnMvypGe7ASsWP9GXZkkPZJrHzwSRh7++NYqPktMtwZ9tPolRPBrPSM
p2n9yMDJ+JviS7UPa18X3CwKJ4PAkefdxkL7sXsXjtX+F0+GMj/z6M93xTAl
e3MrLIsM7kmsH1KOS2Aerw9ms5WRQWk64BQl6iB2dMWlf6yJDAOBL+68ZZfG
TE7goxWDZDjV93H4XbcCVvjzyZ9UMhlMtIsrOe2OYmbe1CxJ68T7efyq+BCs
if0PBbbnag==
       "]], LineBox[CompressedData["
1:eJwV13c8Vf8fB3DX3nvPm1nKDiHebyWZIVlJSla2UOFrFElGKGloSKGUNJSG
ppFUSCQtZUvl3Htd41q/8/vrPJ6PMz6fcz7nvM/7tSIgemsQOxsbmwOFje3/
2xaG3H/3hQhwf7Zp6aWTAe5VPEW8liHgnk19rKW9NlJO+/S0qxCQVC2UE/hU
E5WlOBv7tAhIYD9fss9dHQ+llz0d0yPAtOKqJH+eKu7qgzfzpgSIBC1Np2iv
wGKr2XFxJPdrmXk9FaJiD3NITdeOgNIN0yqCNsooHq+Z7OxKwNemO7JR9xXx
bdAAI8abgD1icbSynQpYUL/xxJldBBT2eps8NpLHBLGlLaWhBPBp/JaY0ZfD
8LfqouUxBJy8LeTP5SCL0rp1fTcPEuDzzDPdKkkGrZNrap+kExAwWkOlPJPG
z0zpkvZsAqaand+Gi0tj7/h84XAhAeuXsGtNghT+epvarXKZgE8lcbf275TE
1a1OGhuvE1CftWNUbUACG8Omz4XdISDKq2mHa5QEqlWVmZU8IsDQ0dRIhF0C
FW8kcLW8JEDwpbd2yXlxtBq9ys56Q0DcPnt/U0tx9JLZY2zYRYCCcvnuHYNi
aPAv0al2gACp1N4iEysx5O7yNJv6TcC1qr/5knRRDDZ+G2HJICDlQa5743VR
TO589vAbBw2ktB6E71ITxVbW3z5DQRok8Kmmn3wjgo2lku75kjSIlfCInHQT
wYbc4Z0uGjQ4ODFcUR8rjIblEawHOjSI2Pi3JoFXGN90Xl1WNaHBi9xUs51X
hDBimerDu5kGi2V7Da4MCeJczPbXvHtp4P5FiPL5uABKqGzTK46lQc8Vl8xi
FED75GwN9SQabBiNyfg5xY9ElFeHWy4NTApuL14I5Mc3ATvyJk/SoOk8h/IH
FX78+SHmd9F5GsiGxZ6U/s6HT3/9PD9UQwNFtvPr9/nxoVD+Z1bxA3J+vcU5
PlQ+vPhdRsjhOQ28nLvkmEO8yO0xsftVJw0CJ0+Psvbx4lLmC88/DBpYuKaN
7izjwcuMKz9fLdDAMYsuvRDFg+uW42wvctHhe6LLo3dWPNhtof14jwwdFr97
r/v8ixuLci9+WGVBBzXpGzpha7mxal9Im5YNHXwratuiBbjx4q/oVm1nOgyn
vCvzGuTCsNjIcfCnwy46PePWKS5UJia3VWXQIaJqk+8dDi7s4Q2tL86ng7iR
4zGpH5xY0+xqnH2aDsme1EcbH3GiktXNS4du0OHNrN+HgVhObKn0n372kQ4n
937jTJ3gQLHU8fnv3+mw+Z7Ft0NvOdAhNsSTY4xOvq+WZ6g3OfDuxXat3Qt0
+FRz+5tCNAc2eZcLhWkwYMdZZ/PCeXYUUe7LbdBjQKqIkwPRz46rJjeVSpkz
4AEy17Y1sSM9qCHv6xYGfCq/LfGjgB1P+uSfqj/IAMY5tx26q9lx3HnZuv49
A0LH1rqJxFPwe+pQ/v7PDHjyWNHo3k4KRnNF/Vk/yACuoETtKnsKplOPcPTP
MkCv7l7HASoFJXhdcxPVp4BXJyQ/5wMbNmke89unNwUqF2wsUp6xoeQd+tF9
5lMg6tsRevcGG/7VV+U75joFxjrfYn9ksaF6WeljkZQpeKcVTUgjG479uORo
kz0Fue0U1rQuG+7U6E9JPzkFJiPXpoSV2VDgz/UJkeopoJsveTbNLYOkwcJ0
bu8UsKe0fPqXuAzjZa/dKWuZsN+49yN33hLUU2xS/lgx4WOZxO/bsUvALvCg
+4c9E4yair3LvZbg8EsbvT5/Jhi62Ud7qi9BhEroYY08JlQoJYQOvliEhtVu
m9VHmLAwt524yrUIUf8Z7s6iMSFYoI5jw+QCxDqiCbHABNl1+jLSfQuw+EXa
9KvENMT/fDbqX7MAMOBbKrJhGvLSOt/s8V6AlDFOP9alafglP/Ytq34e0sR/
X/12Yxr6TGwT1l2dh81DNza+rp8GK0XRbKmieYjw67t1v2MamqdyHriEzwO9
hc9/dnkaltZ0C9etmId2K62DygEzcG1Yy7XpFAuKnGxW5EbNgLP6jMNEJgvG
nLe+Z0uegeqkPX7G8SyQTX/oy1M8A6kNLewG7iy4sixefLhlBmwPbXN/LM6C
yxPvmy10ZkHaKgmenJ4D/qm+NR4Ws3Cgpe12xdE50E7Q50+yn4Whs0aMOwfm
gNHDEToSNAsxxukmut5z8HW0/qDjJfL45s/61fJzIOx7pMRDcg4cF99e9KmY
BSXjwlW6anMweHHPfYPTs/A4jGUtYTgHgf65JRrHZmFHlIojh+sccCQ2RvpH
zkKuxunn/+XNgUfAo1px01koOCtbM8zDAoMi6XLjjhlQieH0KJBhQcjaLpvK
VzOwItjhnq0WC9y2B8voPpgBgRjboR+2LMi6Eud0+MIMqGVEba/PYoFxx3dd
k8gZ6Nyea6jANw/KP2xPnxGdgdbeiHAnuQXy/fxb+DmIXDen/TFHtBcAgy+k
0X2n4VhEW0y7xQI4bn1Xorh1Gorb7VoKdy7Aue4rlWVW0xByLT2z7+oCZD3g
wUDZabj79eVc0dpFsH7mk/m4nQnFBUcffrJdBKe/citbmpmQf/eAtI7PIszn
Z7f1NzAh8vp+qkjqIniLzBSsv8EE+t6w4zdaF2FHq2bXmWwmdPodue6/ewlS
3VyEGjcx4R4KCL2LXwKr/86OlFkyoe9H1j/H7CVwkI5k5RgzYXSv/M2s2iVY
pFlFZGgwgX/So3JiaQnefFRoZOdmQulZE52iy8uwdyEpXfPNFHxjFldfSWZD
5+bXE3u9poA5OEdlHmHDM8cPOMm4TYEzR5q4WyEbfs2UXH7nMAVm+tI3V1aw
ofzLNqqb1RTM7eat9O5gw/URUu8fa0xBR7l66VsNClaK5jN4phlALI7ovden
oNNoDtdaggGB9pnBXywoyD0rVBzymwGR7a94ZbdSMNz5KXPoBwPWfQr0Uk2j
oH/QYrJpKwO2VO4IPfKVgp6J9vEG5xnAoc5ocxil4M2O+o6OEgbsdqhVVWJQ
cPsmDlp8EQM2uG0RGudnx3M1Br4fsxjw6genH9WCHSuqt9X0x5J10y1aWPUi
O5paS53QsWfAqc2pUVpknS2pMDDxI+su88we4YEUDlT5Lztx5wwdtqyT6K7N
48AQp3M+wXQ65F+LiD5SzYEcIT2vj5F1m7swfJvSKAd6oY69cg8dKpYmm9QD
OdFhZd/xhFo6zHyZ2qgRz4l0se/y36rpUOw7cdoikxOVPfNq7Crp5Pd5Krn6
KieujvRuMrpAh215dkklI5w4WTP5xjWXDiYbE2I+RnHhOTMX7kuhdChNP5Rt
l86Ft7VrZQIC6XC7nlH9qYgLvc0EbmnvokPT1c80q/tceN/2peM7Lzp4PVL8
tWmRC0tXiaS4bqaDsZtHYMAJbvxBTUr21KLD3b0e2pkV3Hj/eVRylBodTI8v
fn71kBvzlN8W5KrQ4Yv9AvuZfm58b3r9azf5Xz0+0bb+ui4PsqmdcrrCS95f
kkBvVRcP7hseUdeeoMFA1QnG1hEedMizzX4/SgPl361eCiwedNo2wpEwRAN6
vQUvlyovrkr3Nej8TgM5JeLWxjheDEjfOvyA/O+/a9ZWv6XAh5r8ezqt62lQ
v/PrERcDPkxOkL6oXkeDTB+bL+Kb+bB/86ClwB0a7PDqrGKL48Nxm5DBwWrS
Lj9WHX7Hh3/7V3q8ukgDttvhKuFZ/Di8JyFI/ygNfl86zNx2kR+pZ4MTt2SS
fZD0qoTgB/w4GBa8IuYQDRoLU/nZR/kxMF5U5VkyDYZ+vxDUchDAFFveyMwY
GuyzfWV1TFYQN7ml2tdvpwHNxf0a1UgQs7xhTtCbBm9YOe9HnAUxJEmSO9iD
Bqcni+womYI4FKakrepKA6r3Gq8UuiAyvv7b8GoTDQxThkf5+4QwTV+L65IB
DU40xkaaTguh81uJcGM9GvgVxe04KyGMRQYPv7evoUF8x8LH5S3C+Jwr8Af/
ShocnqUZhbYKY132EnuVMjk+bZwwaRFBrurOkkiyb7wlJP6La1QEX7DbFRjx
06Bmz2QgP6cofpw4Gb7AQ4OqpqbGJA1RzDok3lJC9p2tYv0mf/aKYsDh9Bd/
WQQwdalmUXOimHJo7LUq2bdSsl5NcAmK4dfBiRGpMQL0lQz9m5TFkO2Sd7PA
CAHckjpJ9TZiWF8wWL/8i4DLA1MnMk+IYYbfh3W8Xwh4fvafq6GJODZfXtd/
to3s4zGTkuAojoubixfqWwnImUyxGd0ljtFsEw8/txDAuewm6pcnjhucJ7lV
GwnYwrrsXDYsjgE+Pxs/PiFzRafsdvVyCdTpWrHqbg05Xo0TvGuQQK+CLs7u
GwS0JZmyP+6VwJ29ht2zZJ/ve/5RVriwJFL7AjY5VpLzj7lXbpsmieW8SiYS
lwgwo8iFWJ6XxHDh13FOFwh4tzCRkPFIEteOuRdnlxJg90XhGjtTEj3dKPv5
zhCQul4vgREthYdSODJ1igjQi2qIyymQwqnepbKUAjJXjBROJteSucNOpagz
n4C8ZeuSeEIKVy9ZDqbmENCQJLXm935p3DD0SX4xgwCnNmJf/GkZtP/ruzH1
AAEz5sqHDz+VwcXs+/WsBDKnbaZf5x2SQX/q7YHEeALiz+l6ZxnKIlfub4/0
WAI233zCm9MjiyX//mbUhBNQVTvrVbosi2YBtWkQRt6PfEXqOm05rNplpNFN
5ixlt1fxKw7J4XSNZwhXMAEdIVbGbCbyyPev+MJRMpdZ07VmXgbKY3j5twZd
fwLuw68BrWJ5dJYdTfzsR65PZybXvyl5/OeT+drIlwDNouDqN88U0GXK+xif
J5mTrjzfIs5QQDch2ejmbQS0WrPClFYq4iPx6NEMdwJkqur98ooV8dXjvBxe
NwLGRU99cT6ghOck2hP0nQjYsMEJjG4p4bRVF5eUIwFGWRrMgWElDP/q0TZv
T1oubvU9L2Usy/j4p2MzmRN7LI1LN6mgpSo9+cRG8vnyxz73zFDBD1Kri7M3
EDAtmjLF8Yq0nkhfujUBizM3KRorqLilQm74ABDwIvN1XUkVFV0yEv+kWZC5
cTCEON5GxfYvlq5HzQmISKKvkPtHxeJdoX2FZuT6TDUs0ExWoNv0fu9qMhcr
NGnUqXauwK0RV2jTRgSEaG5ekp5dgWLq90JFSLPKfPqeUlWx8njU0ipDAq5M
h+0yiVfFut33Dgfpkzky40REgLoatpcnfGauIXOsIWUscasarvnRratCWnn+
Dn/0ITW02n3jgsNqAlavbv4oMKCGZbS2l1WrCJjoaux/IaGO3UGXEvpWkvOL
iw+MslXHlxMUECLdEhZZ3nlLHX8JXhRJ1iRATC2AcmpIHVnicVL3NchcHGa+
JlZBA/kXBXVp6gRo94v1nszTwH6pb8XRagTYfqnzzUvRxLNbIzWPUAlg11Bo
kH6qibzFv2o7VAg4IuXgzLekiX53R2wVSQ/IXpXwztTCNnvd0idKBOy8b2He
/kYLr/419xIm7XDA5MhP0ZX46UWE8h5F8vrrDvtIXl2J1Sbjb8UVyNzMf1DU
g1iJt4yE7kTKE+Dup+sXY7UKx8T4LrXJEdCV4tCd8nMVQpfLyRxZAkROtXjK
W61Gzxjme1VpAm5ulZJzq1yNW0ecn/wnRcC+Sw//3RRbg75PXdf0SRLAJlYV
EkZfg98oJ0vOSpDnXznloBSqg2Fw8PiiODn+LhfVM790kJLkzhNIumHRtKny
py4qHfNMXCdGfm9Sa62vBOshxx3z2EpRAuqoVtfMaHr45mD+qDTpkMuCjNM5
+mhnLu28LExA9yx3Wl6vPoq8U7Y4QLo5kqPGS8sAjbQtKmhCBCRM8ivIdRpg
0Kd9E38FCchVDVUMX2WI8q/3t0STNkw3GHfMMkTFFn+FKQECKgrDpBkjhpjC
ujaeRLpuYvzTeUcjdLbp1Ock/dKy8mBOnREKW3gSBfwEDL1zorOrrsXVa55p
KZMu/NkR3ilgjF/qtyxY8xEQfvfOw55sYzwdmXuml5cAGz3Fta0CJmju1lUd
TVrDzi9O+pQJiq2sM+QnHa4XJ2KuYYoDgU16VTwEyMpKCD1qMMVyzbOXbUl/
a3VM0dqxDvVM3x4d4yYgn4r98ffNcO+T+loj0paspJ7uGHM8KnyH+MZFQORO
u6HVphbIHXnkajZpNdjIfpBvPZ4e/tJmQvqhcn7Dp7H1yNDevmeUk4C3saF2
OZ8ssevErchzpD3mZkuWP1rhpGTWuAtpz6uq13sGAHkcij7xkN5kn28WdxiR
CMtY+4qDgHQjr68rla3xlos4RxrppZI9Os3N1lgYNW1tRfrUiUcH7yVtwB1f
fxPL7ARkHLRYU2q1ERNta0SaSKfaT3+OkLBBnYXFCzmkz+vk3d03b4O9g5dK
3Ulv4kx/GjS3CdelefOqkE5Z2up4THQztoxPDv6hkPVbTly8w8YOF3r1dZ+S
7om6o89Tao/PS8ZGCkgPrShcpMo5YiP/qFAQafXfPMMZLU44X7tUvp405/mk
+NybW1DoLGelNGnZ9nus0nBX7InqlGawEbA1R/21zA03HI5ez/xAesRJUVVF
xR0VYjSs75HeFtpq1tWzDfU/h7FKSGc9L2f7NeCJ2yv+UVNIG9jq7SkO8EEi
9FRdEOn7a9MoEmk7UM7O9r4raXWRa/K8lrswff63qhXp+VtnZqb6A1C4I3pR
5//jSWr2pWcH44PLjTZU0rWTEpp+jHA0H+6dlST9P+tvsL8=
       "]]},
     Annotation[#, "Charting`Private`Tag$4234#1"]& ], {}}, {}},
  Axes->{True, True},
  AxesLabel->{None, None},
  AxesOrigin->{0, 0},
  DisplayFunction->Identity,
  FrameLabel->{{None, None}, {None, None}},
  FrameTicks->{{Automatic, Automatic}, {Automatic, Automatic}},
  GridLinesStyle->Directive[
    GrayLevel[0.5, 0.4]],
  ImagePadding->All,
  Method->{
   "DefaultGraphicsInteraction" -> {
     "Version" -> 1.2, "TrackMousePosition" -> {True, False}, 
      "Effects" -> {
       "Highlight" -> {"ratio" -> 2}, "HighlightPoint" -> {"ratio" -> 2}, 
        "Droplines" -> {
         "freeformCursorMode" -> True, 
          "placement" -> {"x" -> "All", "y" -> "None"}}}}, "ScalingFunctions" -> 
    None},
  PlotRange->{{-1, 1}, {0, 10}},
  PlotRangeClipping->True,
  PlotRangePadding->{{0, 0}, {0, 0}},
  Ticks->{Automatic, Automatic}]], "Output",
 CellChangeTimes->{
  3.815093414216015*^9, {3.815345361088709*^9, 3.8153453857926197`*^9}},
 CellLabel->"Out[20]=",ExpressionUUID->"67af92b5-8f43-4afb-9220-941e5d2c40a2"],

Cell[BoxData["1.1197695149986342`"], "Output",
 CellChangeTimes->{
  3.815093414216015*^9, {3.815345361088709*^9, 3.815345385796843*^9}},
 CellLabel->"Out[21]=",ExpressionUUID->"ea681d54-2fa2-4be6-a40a-10bc1541c856"],

Cell[BoxData[
 GraphicsBox[{{{}, {}, 
    TagBox[
     {RGBColor[0.368417, 0.506779, 0.709798], AbsoluteThickness[1.6], Opacity[
      1.], FaceForm[Opacity[0.3]], LineBox[CompressedData["
1:eJwV1nk8VN8bB/BZRLZsWUN2osgSyfKcyJbKvhSRitJiC4XUV5EoLUSWtBcJ
oZQoSaGSClFZIm1ahJkx7p0xM7/z+2te79ec1zn3nvM8n3M1t0Z7h9MoFIor
lUL5/29g7GwC7900fKM1vGoyoaHXHjqr1Hunwchvvt4jPRriehFp0DcN7Xdv
8TvVaEgpaPPFo5+mwaN7NFNZgoY2DF5TkB2bhvrHrIc7flHRHdWsXa7MaYje
5bq55iYVCUlVD6spMOCp6ZpBUSMqsnVR5HgoMeBxsCSnXpuKsl/K3jqiwoDc
eumje1WpiGfzoOWXOgMYFdv38CWp6KdI9rdmfQbEjb4ZuD5NQY4N7lEZ1gyw
3XdCfbKRgipm6hdnbmbAOXHthhFfCnr9seMAL5QBbSKTZms3UJCy1umz8VsZ
IBN/52+zCwXpLxeaF76DAa2R/561r6KgRzJKIh6xDMjMfHd5vSYFBcccV3DN
YEC/+ESP+6gArBx+JPdWMUBC5kTOrIEARJzNTbbVMGCFRJyzlLoABv/caWTW
MWDP3dZeSzkB8IQCNik2MKDP/cr0PR4fugxDe3a2MuDToPVsZC8fnDayAlZ8
YIDGrbnFF9P4YLf57/5kKhMYE2/1E8d5oKrS5ETSmTBirvdqYoQHDI3lPw4I
M6FQbTIi5gMP9M//vZIszoR+p2C3gnYeZC5nKB2XZ8IaudyurTd4cK/89K3O
JUzI6a+1ntrOA6uIulKONxMqp1BF9J854LSPm+b7McFsy8Ft+t/mQHLT4trl
gUxQvXZ26fjQHCwQ7dy3azMTUNnQw/Q3c3DQgavxawcTlAyiAw3q5qDzy/b3
cqlMSL803rwgZQ6YfmShTjkTzlWsThCWm4O+uJDUdxVMkO9ZKjsuMQf+hUoh
qVX4+cpF6d3Cc5A1n640UMeEvm+qTQ0cLlzQ1j526TETio5kH/k8xoUBbQXZ
oF4mvL0bVpJyjws13Pz1JQImrLw5I2gJ5sI3/uGUnTQWaOa/WncwgAtq0jbP
LOexQKW19qudNxfUj8pf7xdjgc3m2p5eFzwejDu0FVigYRQ74WbOhVllagJr
KQsyrsbRN4pzIYKZ9jAxiAVD8e7v3j/hQAhNTf1WCAtGJ6Isfjdy4AtbiD0U
xoKKWqq48H0OXCVT57ntZEFjajLDs5IDB6TbO80SWKBYrfnVrIgDe4KFVm84
zYK8UxL2mvEcGPgnnnXnOQvKDt6BZGMOHLXc5Sj3ggWbvTYyPA05kNpw4+qB
Thb8LnzvtkyPA8yoSH/XHhYsX9vzjq3Ggaj6k63cERbYrt52/bUkB670F5rc
47LAft2p2kP/SOic+v5tv8UMWF35Qf90l4S5/nuTfVYzkCbxuTO/hoQ9GyNL
VtjMQE1QLtO/ioTFqj8HydUzwFhE9/1xk4TKhhDjAo8ZMDY1nV1ZTIKOk0LW
4t0zcDzAo6sijYSrD2QjCqNmYEO9zMztQyRoWu7ly8bNgN71FufaFBI+iGnv
lEyagcHfrkEvEkhQVd/kqZg5A1FfFjD0d5GwjxpPTbs2A1kiHaYVPiQs3f5j
h0LZDKRrGWT/9SSBUeV9s6piBqD8+pDZBhIctc7UfamdgUmz5u2driTo10bY
bWmZAbtT6J6RPQmh2u2vGoZngLqQRtxcQgIh29P0XZkNy/6L90ukk9AoqqQo
oc6GZ1IrcmhUEi5lPhy30GJD0YpM2Tw+AU0se06OIRu0XZs4LSQBruiYbogN
G0L0a1keUwSsuuKgk7SZDXIjVbYrPxNwbmyv3YswNjDnHxKfP0RAGbWIqxzB
hu8Ks7zBTwTo0Zfva4tiQ+U20zVn+gg4PWRw0/Y/NmRuUpIz7CIAOQ+MVl9j
g5Hbz/sajwnY9tnp2ZJyNqTtzyk3bSKA1tOfWlbJBnf9tCLnhwRUmA0fv13P
hm+lUzEH6wn4kPTKr7+DDeWuEY8UqwnI+jPW//AvG7a0nBcVv0zACb3FA9um
2ZCQKSXYdJGA98YNE9JsNrzpOvW++gIBjK1vfeMFbMjzSlbaWkTA5thDJ7bI
zgIz+0cPO5eAlgPPZ7pXzsJBpmbhh2MEcFs54oV2s6AXsydldwYBv9v6vMIc
sMfcqfR0Aqqe/Uvhuc/Ci0nZSds0Aq6R5g+CQ2dhxcQ1o6EUAqT9utY2HpuF
+ap/5tpjCTDsG7GqPzELSR82RZyLIeBli2P+3TOzIL7Bc3N4NAHrjknXNRbP
gugR6UmZvQQUtdb/ZVTPgkp1QVr+TgJ4ppZOUh9n4a1G9h6nLQSEeEw4OQ7j
//sUDNxDCSj5so+fPDYLMb5/Qn1DCFDe33tr5u8sBHy6gGKDCbhh1h2tRCNg
+0nHyveBBNQvfHZvlwgBP1oUlrMDCOBMqHxskSAgwHPaYBG22eSXrgOKBLhP
hiZG+xEgUP5FU1qGz3XXlsjV3niewImOLDN8jsO5hw55EQAP+HkCKwL6e6No
TzwJiJFa7T/rQMCSG5Y+az0ISOTQlZQ2EmBwf8O87HV4fwaZtyrwcy59zUsZ
cydAou313tXbCRC73R9kj11aHnAlBe9LE3nMl7KWAJf9j3y18bnkHjNQrnIh
4OTor9aEEwSosdYuMsTuEU7jd54hQD5FX6bCmQC2+ODU0RICdgyE9Nc5EfA6
yaD2O66TBMnx6zbYPmMsL/ebBARLHg/vWEPASvFEV61aArz46U0/HQmIjWKV
5d3H6x7V8TyILWKewZ3/iAB1bmifHHYTepUraCcgp9C9xh2/Z+4+Aym1YQLa
Xv28+BkRwA93uVA9hufPcrmTja1bbui8ZpyAC5T2Kmvso2ut5x1k4rr+LRV/
GQj4bxWho477cC9/o00gdlfz1cTnuE9rxFomZbEHRh3b1MRIcCgl1M/a4375
It/1ToqE/NLNRb7Y/VuyVY/Lk1CSRacswr6lqvfQcREJUm8een+zw+sY7S+n
a5IQ5Ol9tgb76UL5qQ49ErSirjQdxv4+ejn/zFISuudSu72wD3lbypisJCFN
0eUJ35aA2951DCGcOxpXJwo+YZvKU91GHEmwL87f+AA7eSdLudmNBFl9LZFC
bJdFO3df8SCh6vuBSynYPrIOjll+JDwaT9Pair04JK4sIYiEdQ36Z9yxOZ7M
0ogwEi54BYxbYa/Nf7k0eAcJv/UoRvrYmmuENvnvJcFj8cJAZexv3EdGfvtI
KC3IjF6AjWYVywOTSFi92StWGHuvzpq+LYdJMGnYtZmKXWib8nBvBgm9W96a
C2xwfw1Sgw6fIIGakcr6v1+e12/JP0sCtz3hEh2PX63iMllznoQIuyYLMWxX
q/Z/70pJCN7nc08Oe05YoW3mGgkJO53VNbAt+HUHFleQ8PHMxTgT7IciutIb
8L3j37ezdjV2R6ngbNp9Ek7m3Rvwx7779YtQ4yO8/sW8f1HYP54kRs+24vG2
KhNZ2Lrs+I/WL/H8RqH9Zf/fL4dLzmlvSWgrTal4gW0d97ylqw/fazYnIv9i
Fx95sn7xEAnZWpVycvj8TjbsZyWMkZD+k19ui+3SPNrUPY7nz7+5JBK7oZlT
YTZJwmjVi/xC7N1ZaapCc3j/UtRNKbh+VI/z5gQ0fK9nOCA77HM6sVI0MQ4s
nNV8kortWuw3qaTEgfl+CpKiuD5lEw6/XbaYA59i64d8sCfc5UTc8D2eFqij
dhW7aUvD1VwLDrCKbk+74vqvZiupPLXhQHBB5LEr2LzzR6TYDhyouOKQw8M+
b/+9ZJ8XB2aEHjCerMb5czrWpzmKA/IrjuhH4f7Lv6Haq5nIgfednwLGsKWt
2zRPpnKgr+A4byPu5yP2sv4JJzlw/WVnhQ/ud43BXU4lFRy4rPq6OAbnhZB0
6Wf7cQ6Ev/Jx98J5lLPGeefCKQ70G16W5mG7vNbaNz3LgfS1Qb6V6wmQiQTb
VhEuxPWNbJTHeRZsLz/1RJ8LG75bx8rgPMz2ufzeMpIL2u29qXU4X9OfMVB2
LBfk25zTC3DuRT3OI78ncSH6QZ/8oU24n2sDj93P5kJAEnM4AOezMedS7uNK
LsxbdU/VEuf7pdbd1BgGF27zRiwu4vzXkxq+/QB/JyZ9j/Mpj8T5cSAqSIQ+
B5c7ugvqd+HzVvk814y/Oz3f15/+tIeAmUSPu2dWzAF3ZEG4C75/kh4LLrxM
noPlWysPNyUTkPe5lckS54G6SJ+2JM5NovizQfM6PlxaXgwXnxPwSv0h3zWA
D9rN5lmxOOfcdLvyR8L4oKdrYej6Auf1qpqg5fv58K9MM0nQScDzJV2lW6/y
4fPZI8kFvQSYXPTbqsblw7p4bv6OrwQMZx6ozb0vgJ/Pj7lfm0dCqiHotlVR
kOSAxBDbl4Rtcd4SAaJ0tHL6bVjuSg4Exmb5aS2kI603vrlHbTlgG1z3WqBO
R9ycnKYkxIFJKR06w4KOIl2ExRNcOTDxxu9XQxgd1Xw8rFMeyIFnESnlvGY6
yq4KyRNK5oCYwyspVpYQuuY8PNnYwoGb0/+tiD4vhHz/Gcj7tXEgXr2OTb8h
hIRUNYdZLznQOOJ4IKVFCEWD5l6nXg4YzTxhVBBCSP2T3UqjHxxIOqZR5RM1
D6WF3SUXSHIhKI3t6RcrjDQWZ7SGh3LBL686RDddGEnf/rDSIpwL6+/+eaZ5
Xhg5HG1fL7abCw+6Z5SuPhZG93NbkrsSueBqL27VKyGCpqvGiJpTXCja6Hrm
3D0RpDz9M2fmCRfsX5a1uZuIomuO1A2tBnMQevjwtLabKCr5NxJYZDIHt1kT
Kmu2iSLK1vxdSZZzkNnvYRlWKIrC2i/1+67BtlnfbioshpxkKtckb5mDpD4b
29BpMXSiRif1RPEciJKKkpEyksjnb9oJYwUeXLSRd8uwlEQD8f9Zq6rzoP6V
n5FasCSKmxDevVCPB9aXT7a8LJdEw/PXlehY4joKy5gX6roATS0ylmj354H3
5Z5RwVUpJNJdXqhazMN93h2r2y2F5PIP32y8ygOFEHPFWQG2sZL/9ts8GHyw
k99vIo1mn+4fH3jEA3Ozbcb/8qRR9J0g4YBRHsR2rfG9GC2D7oc0WJYu4YPq
A+UylRwZtDDr6wTfjA9fLvIa5G7LIPfXaQV7bfmQu3q2+fi4DPoy9VIxzoMP
+nIZIsORsqho3VykSiIf7lqOcU5lyaHOOxKlvDY+kFp0mXM1ciijUemO9Ts+
tAUcfBHwUQ7tSaBA+gAfjl6cv8/UcCHqtVdycprkAydstKf/w0K0aJkVK0lZ
AM1XT2vJhSkg9zGuRUeMAHKLH35IzlNAHamC35YpAjAWE9yabldAiC/9/l6G
AC5YzLtlYqqIMl0ulA8WC+Bd5ydzQk4Jmbrx3D+24fmU029/8VBCimrLsx69
E4CQrLKFUY4S6jKO770zKACHItJKWkIZnXb+QX0+LQA7P3rDZVUVtJhVyvOW
oiD70rTv88JVkGrYu180eQpaUun2Du6ooI0mCb2NKhRkV9DHS3ZbhL5qNQ07
6FEQeWr4qfN5VaQpce9UvR0FmQ5G+6ZPqaIYw+e6ZY4U9Ib9QMNpnRqyLHCy
veJGQUUF7dtbxNWR3j/jpXf8KCiDJ2a4oHoxClr1hmYRRUGcoRd7I6Q0ELnJ
6fDueAq6saJp/LSbBnLklIhWJlNQl67gSMkzDUTt1s5zzaQgxS6ZjGq6JqJ3
pTVcz6Gg/uA1NRNOmmh+jspKsXMUVCr/9Gl4tybybx46N32ZgnQpLzI+q2ih
ZsqC4n1lFPT9rPYZ+g4tNJF5wk2AcyUpQuvKhIg2Kswy5Jg3UdCJNPs401gd
5FAdzVzYT0HJGRt//H2vgyJ8XhT/GKKgr/QDn37a6qIvkmWFrV/xeNnp5mYV
PeQfs4JZNE1B4aFnUmzP6qG3y2wO5RMUtPa4fb+9pD4KyUh4VCKgoP0To9ej
FQ3Q6Z+xdS8kqci/bu+SzJsGKKbhT/HkQiq6y3usSNguQW9WSRRqqlJR6s7G
O25HDNH2Yd0VZYZUFBjuXnbMzAh5LwmbzzWlIvPUTekDf43QQnjlv8mailYE
nd4df3QZ2svY9NbGlYqWBHr/9UgwRnbJ60PDPKlok0XeYesDJmhK6wzjXCAV
7Vq9kzLfZTkyD39e2b+Finql7FJTh5ajgmsL6vQi8fojLamPUk1RUr6SfkYs
FYWHpzWuXGqGeE/kTBlJVBS9T22rUIM5MpHbVEJkU9HRlPjT94ssUF1Au2tu
HhUdHMsJyj+7Av2K2K1rc4GKxPsDm6SvWaKqn64bmdepaGv/kT2BPVZobRhb
oqmKiqgdY1Z5OtZIWOtmZO59KpL5zzHZ8PIqpGdlUJT0hIo0J4XNzNfbopeJ
E20xL6joV7jqLM3SHqELYosOdFPRh9/bp+kWCHntt3l+eoCKrvx5XJGevBqN
GP+YePCVikqazmlmcRxQ9Xn1tqm/VHQ79WZP0/M1qO7Srf2r2FT0MOn58M8p
Z5T/hmKRL6AiETmRlXZX3RBr0G8JVZSGEh+dlJeWWo8UggsyD8nSkOKx409Z
HZ6o5mj0YUlVGnqVJB/weMQHbaZ7O1Tr0hCS96Ks3xaI8rkJtDATGrr/KXxM
tTAU3REdYeha05C6OLkhMTECfY/a4sJzoKHtmbXWuan70JjXFYuf62jITcV5
nrJvClI8+Xl5hycN/Q9C5fYR
       "]], LineBox[CompressedData["
1:eJwVx3k81PkfwHG+c5gZw8wIGYPcpK00yK23SCSTpcs5bSoRu0WSX64oJZVS
W27iRynH7sYoR5+PDqSwRaucYWtzM45I+O3vj9fj+XhpHPzF7TAhISFR+G//
t9Upwmyn6Rn8TlQ7oH+IAINX3jWyb3/Bvs4bixWPEeCxt1Qrt84PHyhUU3EJ
I6A23NSiNcsb63gpmd+OIaAZ7zYfProXGycrW88mElBPcXd8dsQNH3dS8vO/
SUDoJ2lWDX8XHrq7/HksmwBuq2Man+WM/2tWRUksIuBdVST58cftWHDKasms
nIBGv5Aartc2TA88y1x+QkADL7UNC+zwidBfQ9+/JGCt0DDgRKYt1jPLCG1s
JyC76df+1g2AZ6vfCFr6CKBJSB5PGLPGnPx0x+FhAkiqFzvy31ri1JzYApU5
AtjNLsfufDfHPdI2Dw5LkmA6pCZLQWiG3//xLPcFkwRY1lPDf3Iz3tG4pcVK
iQSSYSMN0kUmWF5OJ+qVFgkEjYe8iXhjHGjPnz+xkQTOjXdPh0YY4RspEUmG
liTIleqvDrrIx91hR89JbSdB4p3dFqXFm3B+ceumr24kaGu4WHdu0BB7ho4M
rviSQHsfsbPEwBALF46NahwjQVRc1LZoiY24ZVV0tk84CVRPJf9l8mI9tjNs
FzyMJ8HXD/71Vbk/4MHEMnetayToU5WvL7q2Dr/PGyKXZpKggKYmKU4xwFnk
5Wr3IhIgKr7XULAW5zvJt8uLSFAtNGamNejjFyGM+1NPSSDKU6R18PWwdXav
tEQPCSYXZ7bMndfFqsk1vq5DJHji6NBmMKCDfawVDKpmSdDdX+fEe6iNr3gp
hXfJksF3XMqyQFcbTzYv5t3gkaGoPzm9O1cLexv3ZhzRJ8PK207x2bua2CIt
ytN3Kxk+xQ0OqxtpYokg1474XWSotqBymp9p4PVbDya/8CZDWWfnBH1aHdsc
vMHPCSfDpUfv8+jX1fFT7dEB0/NkiNpSpTfNV8deTTIe4ylk+F1E9zYnrcGE
pNFmUSkZkqhtBl+81LAfixTSWEMG5Qu9qfVVqrjzrUD1WxMZbtTztqFEFWwi
aRJf+w8ZtvfpvbdZ4GEb8Wst1zkyKD5nl1YG87BVx/wKiUKBp+vtf7t1SBlb
3MKubzQp4PlkVPbiZy5+8Kfvk5FNFDgeZhZwMYiLa9pFHmttKTCzUeg/Ha+E
m3kq+uwDFLi7xV0ZdyliO1uSTkYOBeScChJ8IxSxiaBnoqeMAjmb2xebuIpY
6jTd1RFTgKLvEHDroAJuK6i0udX/749fLallKOBQ+Jt5RkyB6iJdT7sKefyH
5tBEIokKoz1brRgceUyAZYa+LhUCH6aVqz1dhQeNDuHHplS4paUvNg1bhT0V
9pSHO1GBOzRlv65fDlsFHhuPDKbCX3rSOQYtHNy5Rvqfukoq6PiProRc4WB/
blxeSxMVFmOCUy0FHHyYUA6W7aVCVtCSHLedjXtlTIsNKFIwKayxUUhjYx3n
+FEaVwoKqp9pHxCy8bOgd22q66VgqzVrIaiPhS+x7H+e2CMF3d+Lr3uGsvDu
TJpKaaAUGMtkTaTQWXh608Ujd2Ok4HmIYXG6lSw+nVkmK7gvBc68d5QN1Uzs
Opo+eImgQcl2hX6J/UzM9dNYr8ujwaCFy+7ROWn8Yl5ozTGmwTVvkUGThTQ+
YaXt2XOEBkEBpz5k9jFwdodNZ10sDd6OBBY4JjDw0FYj+lI6DT7FdC6L39Nx
lYfVZPSfNFCWLy386xwd1y45J70cocHX7p9TfPh0rL56b2aIFB08Y698106h
4f8sld38soUOvf55p3/yk8KVWSOf8yroEBOuLqfFk8Kve3Jb1rTTQV1HM5zf
TsU76rNnZabp8OkBd1FxBxXLLn0dd+QzIG2DJquLSsVqleOhGW4MMFRrfNP0
nIJpc+dzAkMZYHWBFiFrT8FvK179nCRiwB6663V3CgW7OI5lDL5ngEx31+PC
BjJ2nDY//2KRASObOS7eu8j4+uXEOWM7aVBqv6y4O5CEX8d9EG/4IA2JFhOp
+4xImH9tTQtIMEHf8XOp2RKBx3V5lCU9JuxI8+qJvkHgT5Z+KxcimMA3cpDo
FBI4cq5m6UA+E3qvnW5c/oHAiXk2bfPNTMgtjFlJeSmJg8vG+s/oyECCKObO
QqokNvowoRPqJgMl2md3KgVIYi3NBz62sTKg9DLyUrC0JFYRBz+K6pUBYv+X
SuZ+CRz9nMzbVigLT9nlLQ0/SGCNhy8N6zpl4V7pcIAqIYG/CBNXu7NZcL5k
X5Gizwp6RL1g1xfNgjc3Cz9aSK+g0LVDxuOVLDBS0xOcqVpGEbvKhVZiFkje
9mg2V1lGktNpAwdN2NBEO/y0uGUJHT1qo3FlNxvmByt+14lbQn4JVjuOn2QD
LayiS370O8o2F16OFrFBdk2mk/DVIrIr+XtTjj0HIDX1ZXXCIoqgpNjjAA4Q
H187TW5dRBXF+wI7kjnQbRAR8Kb2GxKejbq6qo8DYQUae09FfkMJj/mKrjQ5
mNk/2DVo+Q2dPzf78Xe+HITejHRh1C4g0YyDqWqSHDyOj7SuiV5AJkPxGtse
y4Gmakazvu0C4jt9MW39IgeiAPxYu3EeHem5puy+cxW0JOjVlFyeR7VJS/0n
Y1cB8U5w/+8f59G1704sJ9Eq8Iu4fsC19yvyOSkZFagnD10KjsKYgq+I91yc
M3ZQHrLiFytcg7+ibdLpHsm58kAqSrjcujyHzgyPzZZrKoDZm6vPwhvnUJHR
zPl4fwVoTlHGlSlzSGwaW00tU4DYlS9Ks/pzqCXf48qQgyKcnHDKGZuZRRt3
6PLLbytCH6/Y5mTdLDJ429bEGFUE5qPl4oSrs+j+COXOJvvVYLFWVKzpPYvG
PHqPnsxdDbcGTjEdDGaR2Pamm56kEjyZeVo4Pj+DIjPaXe4dUQK/icgNDbdn
kNwlsK235YLdSCx92n8Gqe0I++j7iAtlA/cWMsxmkElGXV6diTJsURewMX0G
7Yl4/iS9Shn0XEeP+nRNI8aPQTvLtvNg9eE+/ZCSaZTrpb56oIcHFrFaMd9j
ppGlxIE75tEqYKVv/SFQdxq1njTkuA+owtkGSoDzNzHS4M5XaBWpgZt3SmF6
ixgN3/dWdY9dA7ZKsWN788Xo4XBmtbqJOny2+uNO9GkxurkxSWGoXB3MbdU2
sgViVM8xcHOy1YA//5NGZ2iLUc/wcfbpbg2wsLlXHPhtCukk7BbbJmqCd4Ag
w/DNFPpRHNcLzlqgsLNf6HlvCumtv++9QU8bzAc7kz7HTCGDWIbgoJYOXPQs
rWzbN4XyfsLuWY66QH2VFaduOIWI5MAOz3w9YK27nvKKNoXgH9DQcVgLHkfG
b7T1TyKf0HbuN5d10HsjxNy0ehKlZiOvvSProQOYVrM3J9HxkE2c5GpDEDSI
PJm/TKKjQdP+bXuMYN29vZ5nnCaRx9pbv2lWmoJNi2NOL0wicOjoMbUwh/8B
rvzKyA==
       "]], LineBox[CompressedData["
1:eJwV13k8VF8bAHD7LrtsZQlRRKkk9BwJFbKXUMhWSqVFolJSqERSon6WiqQo
hWTpFllCypZqbGNmjJkxMxG6Y33v+9f9fD/n3HOfe+55nnOu9qET7iECfHx8
efx8fP+/3pFETtKTXKyoU0W0RN8DnbwX5ZhZwcVyVebeR6YgFMnxytSI4GJX
7ix6xMSboytcvUU7PS528OsPkqGFGaorM3aUG+Rg35aJ2k0UmaLR+As1Zo84
mJDse10QWodarx49O+TDwZbZbBr9kLQWebuUNcqrcTC5jjib5xmGqDzeiK/9
Fxtz74grJC2sRizrD3Hi2WysYB3VNalYH6Wn6hV+8WFjQ4o+38jJegh9JpEk
NNiYqqfv0PE0XSSTMZHaNjCOWXY+sZaqXIV2r2abS+SNY/P9Et2NUzqoYLzI
pfHQOJZ0Yvzkqp066NdWs/1zeuNYrWqMzruX2sikqrS/mMHCXgp1xXZpaqPQ
eLPDXSUsLFuuXtgzVwuVyZWlnjzFwoqc4pUSDLUQ98ivlZILTEybUUzXK1uJ
wirTW4UamFjVufMmBTMrEN+hNdknkplYno/gn96dK9DhN2KH7y5nYhk3lZMW
pDXQZfnqnl1DDEztAdP88yV19OvbuM2xZwzsSseGe23/1JDGKsv1f7YwMMu2
153PllTRgfjpnS4CRHt2Wopliira0oZuKbWPYeLaUz3XtVRR4JL7366AMeyX
/vei83tV0EBDdcvEbToWXjZcUjetjH52izwO96Vjy+b5jqcWKiNJI6zTxoCO
qcamJ1/xUUY+WbbLRRtGsRaeVsRiqxL6kxZu0zlPw3TzIxY/flFEUXdV32u1
07Dxb1or+m4roqkw0sumhzTse7RS6S8vRXT00K6D8lY0zHb589PWDAUkbXPr
X+plKtY3eElKfpUCEqPG28e4U7GSA4WTy6blUSjPQLZcl4oNWJf89GiRRyFP
frbLt1KwZRNC4rGn5JE2Q+tRqAoFWwW2pJ5uOZQ+WDNWV0/GdPpljz/6JItE
Hj1d23KPjAW3h9w3zJNF6wL2fdM+Qsa+PpneeSlOFg33KQ1gsmQs6VPOoQAk
i8SuGm1KCxrGlEw3Ft/LkEFiQu0niowHsaqp/vSCv9LIIveQH6t/AAu9hisK
fpZGgZ785eW3BjCjy++22N2TRryKSza97H7spWpvk+9WaTTSUqVpWEnCfF3H
PbRuS6GMO0xfoYO/MBtx5z60TxLdctc/pqT0C9t86PMhEzNJlDy3sDur/Se2
ibRJ+JWMJFp20kF52uontmIqheLeKoHkmmMVhnT6MLy81+ernQTyVKtXyBLo
xSoaXHxY7uLog+aRgNWSnVgG2/SacYUoMnh74MPrru/Yv+8GjldzRdGtpfq+
hOzv2OzFexzlG6JoZo1Qt8Ta79jFmrKQv/6i6Pbax59nczqw4JGbdUHLRNGz
nMwbc7vbsGi6aaPjWREUe6O98qJQIzaaEpB+P0QYRVs8PVF/7y12V3y1t/4r
QXSl0j7VZ/INlj9UFnL+iSCKP+no99TlDSZWzDtFyRREFaEFJjulyjCeP+nM
3GVB9IoT4OOvXoJdDUp4ZeYpiHLcbsTM+z/BHleG+qQsCiDOfcE5p2Yf7NZX
o0CfQAEk2ykiFHL+Ndw4IeN93osf7SYvNXenNYP1e+s9S05L8Pyw9vondzpB
SPCn1Xa1BbBW0jcoafkB5w8Gub4LnIPri9G2waQfUBz0dEnYbw5eRUXrynB+
QPRt50XfvXNAwpIjkUIfCOdHNa5wnANjy+gv8gf6YOJD2eV/G+cgLK+xIp7T
By/bXyjOi8+BLod9gi32Cwxd23Nl38/CxbAI5byVJDjEfmbfZTgL7yid2tnG
JNjy97frot4sVIn9WnfLigRF3p/XmOjMQseeS8e9fUiw+Z+aVa7aLMRY5oam
3yOBA7L3rZKchfsUfaO7Ev0wX7X5VyuHB3+N16QvcPqBaaH93bOKB1uT9tFF
FvrhgNRKknwFDywznpqKSw7AdEWweW8ZD6S7L9bg+gOwPPh3b+gLHpyXOXo6
4eAAtDeq767L4cFDxlEfz3aiPcheZ+N1HviPL7UJPhkE4eXpAWbePPjksKXB
q2wQRIKNDbd68cDqaFZIHjYIy+7kpNq58+C52b5Wzf5BeOwwsTrciQeSzbr0
ZsUhMDxzUo+JeGByvYzRkDAEjsn3g+rX8OC328K1DpNh8A8+2VbHz4PktOJt
yZuHIbBWgs99CYfFPJ0PyHoYrE61HmfO47CyJ3pl4e5hUBdmcFfjOFSvF8Z2
hwxDc+H6zb0cor+ooN1i1jCQvFakz/Tj0CND/7KKnwwGdVH5trU4+Oj98JYT
JUMc90p5TDUOa66JRsxLkYFtF7axogqHwgHndW0qZIhJWnlmYwUO3s6FHo6m
ZIAN+Y2+pTjc3hqq/vMgGZbE/7o45eMQq4xJ5AaTQXCleeT7XBw2tJY9Dgon
g/flU6OGOTgI59F7aGfJEG8n36z4EIeNSc8vdtwiw1zMTQv5ezh8wzrKNlST
IfTj2rfFyTiczTil14uRYbd/y3GnJByss6sOnW0kg8nKP4cnruNwxFt7+6vv
ZMg7x1OwS8DhxZEXbWJ0Mth3uK9SiMOBfEy+zlNhBNTPxuvuOovDyzg/pwPh
I6BzCdumFIyDgdeqB/knRmB9SEyCdhAOniOGC5QzI/Ce6ddieggHu/0pqkFx
I8DZdsTBOwCHXLWzX3ZnjABJhy7V5ofDVvGG45/qRqD6VKAs7MWBtIMpO1Y/
AnmDFwZjvHBIk5ymSbWMwCUns9z3njhsGqavc+sagaaFsWnwwAF3dgv7PErE
k+RMP+GKw3hiV+NeGQq0Ny94+znikF8t5xyoSIFv65dLNO/GofKxp2a4KgWU
2d+fbiTceaemOGoVBYwjtt1T2YXDu5Tsa7HmFNBqsvQSdCDiG0hJibaiADP+
sv01exwYRtLjp20osHemb4UE4VObfN6EOFLgL1v/ooYdDscv3bq5yZ8CV04W
/A2yxWHPN4cTesEUUBL+JrGwHQda4adyhSMUSMhUE84i/Pt0ZDjrFAW6E7/m
/7LBgR4bPNBzjuhPumd7ifBOs7R3tRcocFFpe7Me4aKxhcLE6xSQqNI5fRHh
8Gd48kP4TQp8CmzLNibsdfm6rVMaBaLOoCfDgEOkwEimRDYF7rSke7kQ5vDc
w+k5FNC4+m9RgvCaxvLS+icU6Mk0T/qyDYejOanpZ0oo8ET1tIUL4egl9Zvl
byhAdrj9Uo4wPdmuYvId8b7bdK/0WeNwTKtC3qSOAjthvjKPsIGAfMGRegpc
6xt2jiBMa+c//riZAmxKrp01Ycc4gxO/2inwM0UiR5bwyliD4mVdFDB1nN5L
t8IhKPGx1vY+CswNmJ/8RDina1PP6X4KjHmUMHIIT0/FNT0hU4ArvLEhjrDX
pAavc5QYP7NkPojwf1bPIhZZFPDEF+85Eq6reKdnOEGBfn/Z1M2Ee8toOu4z
FHBy+0rXJezKawo9P0cBsyzdPGXCM63cyRw+KtQ7i1VJEhYdnGypF6ZCXkeE
iRBh5+BAJlWCCj2fnUX4CGtJtXkLy1Lhuc5TqyVLHOIEPijpKlGhaNXJLn6i
XXK6ScdGjQp3nMqbRQnLKkZe8dOkQtjRKA05wjcV7c2idKkQl4l9X0FYe0OH
xW1DKqSvf0Q1Jqy5Pu3+03VU4FDUvW0InwiQc3xvRoW0x25rvQnfedjr3b6F
GO+Fx8FT/x/Pyf/TgDUVkq9bTqQS/hVhcp29nQqxIvrU14T33mosmnOgwtWd
Zua9hI2/5K4Rc6bCUvl15jzhStJWaQV3KrQs2S+uJr5PsIK8u8Y+KjwyyDm1
l/B/+3NnV/kRz49975BEeM/n2gvrQqnAcxVQmiGs3WGxf/1RKkyws6U3EOuF
UW6fu+EkFRDra1gkYZ/fvyNMY6iwJ2fBZpZw5/IdPKM4KkiNxdXbEusxyox/
anUCFW7VPCtII5y008ha9TYVRJ8vv7eRWN8ubX/sGPlU0E29rF1A5MPMtpLT
vwqpoE7W/ChO5JPotLBGywsi/hdqnyMJa39aPpJXQQVzzboFRyIfx2QdwtEX
Kpz+VGxrSOTrns7ou7odVPB9I6j6nHCGnfV20W4qbL+wY58Rkd98Y+RNLf1U
OPDvqqw1UQ8KXGUebvlDhcLTtIREol5Y5CtKfJiiwomLMqYqRD3JjRvasp1H
BZUztB8vCKtXif62F6CBz7M7qv1EPRLdYb3TRpEG9LngKwF7cNgfLdtdq0ID
kN+rIu5C1N9ZJX3zFTTgGpu+Kicc0DhgYKBPA6bYn0FFNxzCPlh8mDOnwVXp
sH08ov4xqy89i7CiwbLMvYv/r4+25WsDBxENmq8pFV8k6mfB7ZZdtbtoEFX4
TH7ZPhw6koykwn1pcGhim6WHDw6vJ1hmty/RIDPK8taJQBxSNBwfsuNp8KPR
ojeAqN8uqcMjjok0sEvrX+dF1PfOg9eVhdNo4NkestwhhHj+zdg14fk0eBlx
udflCA4Nrdd+LjXQIHl2vmM6EodbU1IVzi00mEhCt1ROE/O/1H05u50GjNr2
w9vOEPHltjJMe2nwtv3r1btROGTVfFdzG6XB5J+4g0GxOKSrldb7i43C5wes
B9nXcPCzyTDCpUahK3bkP6lEIr9WD4amyo3CJ5/JQ/HE/nb8wjK3arVRYHLj
zc7fxIHS3awmYDwK8dXBahl3cPibMHrOx20UKFMZEZeJ/dQ0O+rosNcopH8u
3mSSR+zvnS0oxGcU0nac/kkm9mOmNDvjaNAo8JUGVrgX4FDalcl39CxhyTy+
oJdEvjkOft2UNQqssPybUIPDm9l7PsX/jUJRc8+IUR3x/a/d/7Xi8Sjs9Js1
W4nhYDh/7g3/i1HY/CWzXaoBB0WFalZt7Si8p2YpqLXhsE/w5X6B4VEwKi5g
z5CIfHnoMPZNjw7rpPalt/Lx4P2jASuSIR2uOjVpygvy4LCZ7CeaMR0ktr09
fECYB6tdHXzxTXSIyTPavCTOA+WiJpaCPR0OvyrlO6nAgyjHKm29UDo8PSpy
TGw10b+zg11eQPSPEvPXd+NB0+HZnGfP6eCvp63P9OCBOq36flYJHYI0HOfK
9vIgZlWNX2wFHf5evEZy9uOB7C+q1+ZGOiQalDdVhvFA6zQp4waVDgeb+aZc
4nig5o9xX+uMQWuVyc5K4rwY/t++gBj9MdhwMHTfRDkPfhauMLNdMwaWm/aV
mRLnzVpSNn/3+jHYsSfIo/YDD6xFV3iw0BgM90a9FW3ngUYXcl46OAa0uuWK
p+g8MOybLq/KHoMwPnWn19qzUL7aOfVEzhhUsgJnY4nzcKhb5KDe4zF4b51/
0ok4L3d6+g+kPR+DCyKlTXOms5DTFBsRUDUGGmpe9zPQLLyNlvcY7R2DLQmJ
rW8CZuHsalz0jiwDnt33u9vwdBYqM6tLrysy4MXV0zV3ns/Cx7s7m2JVGLBB
MWRbaOks8BVH7w7WYoC7cEikTtUsPDjy5/06UwbgJbN7x9pmoXCHb+tzFwYc
0Xd8+XpqFu62Unda32ZA7aqZrUeJ/4ELqM1VJ50BDSzjjwpuc2CXfmRQ5D4D
nh9kPGkg/h+OVO5N6fiPAV+42i8tDs3Bw8h8R+8SBujbp7XEnZ8Dr9WXf3i1
M6Dno8eHC8/n4AwnNHZBnAlfruY9jpeZB0OBndR0aSY84GOVVSnNQ4Jg99/V
ckxQCY/ynFGfB2wNScxNhQkLB6xjkwzmYfltb5VcfSbIrmk8Kr59Hl5VP7BY
a8uE1rNswcSoeRC9NDQscoEJ7rsWXTDaPKz9orEsPY4JL/pte+bH5+FUoueE
xlUm/Ntb4207NQ+lg+mk9TeYEFs/eJ8lsADy/v5O3g+Y8Fn338FirQUwuR0k
+qCcCXKNE9bsAwvg5eC5YnScCSmbR/T+DC2AmJ2IVvkfJhRkyGZpMhZA2ll7
4MoUE7ocZH/7Ti5A6O6hJI15JpzgFWrOCS1CT9vNyj2SLBBgXbHuW7MI+3tf
MgsNWdDtGvpO7fwi3BUsLF0TygL6k99RCVpL0Ph3QGXiCAuKXn6zuLR2CUKy
clzeRbDgv39czaTNS9CxZVrX9iwLbH+G9bYT/4P0ltRL3gksmEqYOLciZgnm
jw8ciXnMgtISoWhe3xLcGL27mDPIgnEZ+/7vrnxIw70hac8IC5Ykvd567OND
J1T3Ty7QWPD5y2L+8AE+dOx1S4gfmwU/dvevVD3Kh8i/1/Qvn2eBuc4DBdHr
fIjk7huTrDoOs0y8hVXHhwbGAhV9PcfhbODDorTN/OjC5fAbot7j8OdLnl/i
Nn4k/GTHn7e+43Cjfub2TXt+JNN9LkUqaBwevR2Zrt3Lj9bJamnURY6D2a7F
7OZzRDsrbV49dRxYdUNBj2r50f6qlP09X8bB6NNPryB3ASSPHy5BX8dhfkZm
ZbGvAFI0ducv+T4Or3w32vGHCKCZt1PF1/rGIUDUMpB8TgDR/gnLmdPGQTqW
0R6RQ9w/Vp2QzceGyvSFCjJHAG25OikhKsSGtqKexzt4Akj8TmfmaVE2DAa7
i9YICqJHb4yanZaxIWwLR5WiIoiCskYTl9TZYO13r11/hyCRsX/ZoeZsePjK
gvYmRxBtJG+Q7dnKhjLXTNqRYkH05Vkl2Gxjg/5N0oEtlUT/1A0t6nZsYPpN
DGh0CKK+iowbne5suGs9eUFqSRCRZUbWo+PEeGXnhr+GCCFpnbC/RgVs+KZi
03xslzA6u/Tv7WgRG1quYDGSPsJIdrbrbt5LNjxVDg3tCRcm3jf5rWI5MV65
ahb9ljDSmJm8sljPhgKXzaaru4XRqQ/Pun4Os2HMmfLq3WERtIIl35JBZQPN
zb3J44II+jTgS3MdY8N6FXWmfpoIWjdWmvWFy4b30mt2RlWJoKhzZ/HaRTZY
lse7/JAURVv63oq+1OBA8cWq7uwPokjB/GdNuBYHRizqvYx+iKIXXQl5hroc
cNvWPy/KEUXjf58uPFvLgSVz96onK8XQXPZu5WdbOaCp6e6UdVUMsff8tnzl
zYEa0lC7+EFxxLlkuDXSjwOtraKCkrHi6C9qjjQL4MDDU/QdZx6Io/qDuqlV
YRygTB/KSuoRR5OPaHcaoziQfajoN5+7BKowmTNjZXDgv1TL1E/BkkhzehXt
5AMOBG07kqiZKImOycx+m3lIxN9he1ewWBKN88V7Cj7hgNhMTdrRCUnUldSp
p1nGgTT7WyztRCkk0r+xrLCcAzuNXROVS6WQj+Sf8+uq/t/uL/G6VwqlJNo1
bsM4IFneqEzVl0ZZ+d6uh75yIN88g/67UxpJPw/pZn3ngB1PesflRWnU0H8h
82wPBxxuyDhPrV2GNPwKqMkkDny6n50VmLwM2avTcysYHDBJlQ6Qc5FBstlk
ATURLtQybd6eui6Ltly72/FMnAuJs9nfJAtk0et7X0c2SXNh5aTSBY/Psmhr
6odRd0UudN1k8okLy6EAftKRNB0uNFpX8pFS5ZDpesVELX0uhJxX6y8vl0Mq
Gx//eW3IBbGNEh0XfsuhDkZBcZcpFzjWqsp8hvJo966KZlXgwrnR8gOq3fJI
b9OC58vtXEjZ+uNhAZ8CajpzcgPYc+F4rYLtNRMF1GHePBTizAV37yZS/B0F
NO/w+DXPlQvn63+TGz8rIMmmzO4UTy7kqBhVFPIUkNK/erl3vlwIL45ZeHhY
EfHfnDB28udCXXL2P/JjRbTOxSiHfIgLQaVS+oZDikhIrPqCdDgXepO/1W46
qIQmtxN7WzQXBOkaYxCjjL6zd01xYrnQ3ZgXyWhSRsrHzRbOxHHBzfj56xrl
5ciLe2FZ/HVivoI/yH7+uBy5+rYtF7/BBbWn6u6X1FXQptNx59JSuGCBj1sc
jVFBc/v+WeZlcOFUHcfOyl4VdTGL8w0eEPev+qjAfKuKBCqf+Jc9JN63OFE3
cLUaEpb0idqaS8S/2Wm3Qb4aWgqzH214zIU1k45GP7XVkVg0+ZVzIReuMVgR
K4vVUYjC0+6+51yIqtO8+WmrBvpsmrCW/ZoLV3e/su+KXoFKHDICosuJ+fs4
bxxjsBLtUCybEKziwrz5m2NCtJWo3tNzKLWGCz9f95SrvNZEBjP/DDUwLgz1
SSf12WmhZEXlrqJ6Yr6ObXCUr9NCLnMGPzc1cUGdfTBpLWijKL0XVg1fuFDm
EWRB+6qNhqyX87l95YLJx2LH40d1ULLmmM7Qdy68ycyWT1RbhYZ7HxRE9HDB
Ksmqp2JwFZp79DRpvo8Ln0wD7mXU6iIu+Xr7TRIR/0f5fodqPSRiWxOpPsQF
xpvqh1uH9ZFsWl30ixHCZEaq51YDVNAqPmI5yoXgqUhx5d+GKEJfo7SdwYUk
LTOBK7/XolDxyIEDbC6wjr3F/oWtQ+ulrp3k/iHWK9t748SYKdo72xN2ZYqI
P+m7i6+fGbreNdCggHMhdeuZodvu5ojdpHGtcI4L+6Id3fEYQHUmeX9N57nw
8auVm3oXQv8D8OAGWA==
       "]], LineBox[CompressedData["
1:eJwVU3s4FPgaZmZcMhjjEmcMYwjTJNatZ6P6Ps6y1LjuolYX7CFPW1iXbOW0
UjhF6LRo7VLG2i42rVvud1pnqRCiHMctOi7H71duserYP97nfb5/3vd53+d7
hUHh3sEMGRmZ45v4k7OOOhQPyRLQrnTQ/I7rgDn+jLY1FgF44624q9sGTQv8
jNvlCZz67rSR4IUlSsuaa9IVCfj0ykaPN1mg3ci3l75QIrALznl3jpohI70n
wViZQD3r44vm98So6rZcQVQIPG9MLb81KcLcmp36dRwC0U9Sgv4XZop7Mitr
k7kEbl8uusq3MUFa8SztMw0CfWxmupmJMR7itmQLtAh85VDeFWC/DfsrWwZm
txKgzqdlKk4a4c/9WpIqHQI6bmfeL5Ubol7Z+solHgE0y0iwVDPExvLyF158
Ag1cK/1D54QY4n9hUV+fQHyAgglr0QBDP5E6zQkIFL8O1HP6xgDbth98Ui0k
0BSc81uKvAE6j0+kJRsRuMbP9hLYC/BOYFKyjzEBnlLc9fhv9LGuKr7KyJSA
UFjLiGrVwxtamoZvRATOuirZxvD0sKr1QluTmEDFl5HaEMfHW/20/Kg5gR8u
D8fO+uviHeegQJ+PCBiMDT7e8ZiHqoZrXhIrAsfW/Sp6nXm4/m8iY7+LgOO0
5pSj519w8spqo9XHBK5rTbxtHNHBCPszbWI7ApPNvtXMKB3c0Nx9U3ffpt7F
556KRdqYFGB4WhMJiIJKDm+4aSMuDV5XcSTgm+cv0l/aijf0WYUyzgSyY1s9
Kty3IlO30nTGjUC/h9+bKJEW/mt72L5XHgQ07v+03vxKE8UeBXmjXgQ8R4xC
zxZqomPexJ5BHwLhIf30hx2a6K6be67Pj8DTZMFAG9VAA19LuZ5DBJRcbug9
r9bAyCKXtd+PbOY/6Jrr6aGB1WnnQjqOETgxmzD+D74GDjS/1n8USKDwGcdd
MquOa2XPYlqCCfTMyzWaXlXH0pz89oZTBJLW+SH+o1w8etE/tyF8899+DSlU
ruLiH2PabQ1fE3ANj9jXlcFFYe2HD40xBFhyexmuTlycWjxp/+jvBK4e7qjT
q1bD4/t5mR3fEthYsDwmvKGGnOI87LxAYGlREj8dq4ZhtTlpPYkEZBbKT+Tt
VkNdcZja+FUCWTUZo7JXOKjUOsqYTt/0k9stafTmIN1g75+7RoCt/TT1Jp+D
43zZwZVMAo+c/qsgLVPFTLeCP9TzCES+n+RXz6vghdOhtYeKCRwI+Ki5KEUZ
/7ngbO3wK4Ea374DacHKuOed8pqodLPv7fO+bFRGly1XYt5VbN7SEpP2ZTbq
yc6Y5dUTSPax7u8+wcbc0Knx5S4CXY6mc9EnlPDdSkTYxBMCHwLvmxyXKOGG
4phbdzeB77s7bVvMlZB+X7mlqI/AiFnHrbuLWzA/zur834YJ7D+pJZJN3ILl
VvnS6VkCn17k9AofKmLGOu/60DwBiY6wvThXET/1vTPcubC5n7t2JUmJiuhl
4xlX8paA84GlUq6vIiqbCVfi1wmo5KSah60p4Iz9S2NLNgWJmbqymYcCDv+1
8KlIhQKfVfXFEzsFVO2dfG7AofCyJu3sHRMFTIzdJqeuQeHkZNJRmQ/yOLXm
NbzKo2Cd7C8xLpVHSXRC56CYwt2eydDLQnnsPm/bz91JYUVq1+WgKo9DC4X+
BywouGZFXLFYl8Oft9WPNlpTeP2g5Ovb/XJYF9g1VLyHgre7QhZJlcO54Ver
P7lT+C1addSWJYeBNhtKU54Uzn8+rzX2loU1Rsv5pp9RcGq/51IxwUKb4IKA
X/wofGk1JxhoZaHh9lsWdQEUBhosyl4nsvAIR5CyFEnBXBQl7VNjoWLEYzHE
UJhw8Kr6ncFCnue03+VYCrYDx/THFplY2ZJ2WBBHwTm1XOXUEBNdXfQE3okU
9n5+/+BSAROXO6zln2VTSGa/PHJqHxMNbV0ajXMorO540LTLionWSU2qZ36k
8H7mEzHPhInHiThKmL/Zr+lQ/U5VJvrqbgs6c49CL9ucnP8PA7Pzr410/0JB
N8U9mdPHQC8pe1n0gIK8+GFBZQcD76UkrL4oo/BUOunkVsrAyK8eTNo8pHBp
5Ka93W0GHqxwCUuvoiDMiMva+yMDu6XTmTM1FKz2XuL6XWPg3Xnjw871FHLD
50OTkhj4fyT7/W0=
       "]]},
     Annotation[#, "Charting`Private`Tag$4261#1"]& ], {}}, {}},
  Axes->{True, True},
  AxesLabel->{None, None},
  AxesOrigin->{0, 0},
  DisplayFunction->Identity,
  FrameLabel->{{None, None}, {None, None}},
  FrameTicks->{{Automatic, Automatic}, {Automatic, Automatic}},
  GridLinesStyle->Directive[
    GrayLevel[0.5, 0.4]],
  ImagePadding->All,
  Method->{
   "DefaultGraphicsInteraction" -> {
     "Version" -> 1.2, "TrackMousePosition" -> {True, False}, 
      "Effects" -> {
       "Highlight" -> {"ratio" -> 2}, "HighlightPoint" -> {"ratio" -> 2}, 
        "Droplines" -> {
         "freeformCursorMode" -> True, 
          "placement" -> {"x" -> "All", "y" -> "None"}}}}, "ScalingFunctions" -> 
    None},
  PlotRange->{{-1, 1}, {0, 10}},
  PlotRangeClipping->True,
  PlotRangePadding->{{0, 0}, {0, 0}},
  Ticks->{Automatic, Automatic}]], "Output",
 CellChangeTimes->{
  3.815093414216015*^9, {3.815345361088709*^9, 3.815345385835607*^9}},
 CellLabel->"Out[22]=",ExpressionUUID->"05641ff4-774e-427b-bbf8-4b8b0b078fb6"],

Cell[BoxData["\[Phi]"], "Output",
 CellChangeTimes->{
  3.815093414216015*^9, {3.815345361088709*^9, 3.81534538584029*^9}},
 CellLabel->"Out[23]=",ExpressionUUID->"d9648c08-6196-4570-90d8-274f41f4570d"],

Cell[BoxData[
 GraphicsBox[{{{}, {}, 
    TagBox[
     {RGBColor[0.368417, 0.506779, 0.709798], AbsoluteThickness[1.6], Opacity[
      1.], FaceForm[Opacity[0.3]], LineBox[CompressedData["
1:eJw123c8lt//OHB775k9K7IjbwqvI9kltFQiUkJGgyYqVEhGVglltkSJtByr
kJkyy97jvq/b3vpen8fj9/vrfjwf131f1znXeZ3X63X+uOVcfe1PM9DR0e1g
pKP736fUZSvWyX8ELv4RcNl31gslzn7k6ic925N2j5vBHX3tTpRvJc057NS1
eP8UEqP2W1STFkv4zq7w7yRSXk0J/kD6pvMu13o+J+S+/O17Nul2/30vnswe
Q1arJ6XjSJdw1Vnyn3NAxlo+d26QdnB6dCH7wGFUPE7dcCPN/+G8Dn3MQcQb
O3TXmvTj4N8aoTwH0Ou3tnKapLvSf0Zmltuh4VmdOgHSuy8HmFil2yI+6Ydh
sxsE3i/Y6JkG+9F1IW/bFtISkaHKkdf2Ie/OKpV80r9NojI4R6yRctQT0QjS
v+j/vS+6ZoUmvRcET5HuVolqf7DdEo22/5bdSZqScVDvA5sFsjHdacRL2lvL
7IjKshkyt1E+N7BOYJZP6FICnRmafZ71spD0hfkg+22SpshbOX/5Nund/EX6
Dyz3oJpy66O2pLNe/+Iou2OCeG8H1kqQPvXjVQ9by25kmWxuNbxG4LabaQKE
8m7ka5v35zVpHxnhOZUoY3RV6F3gBdL15xPOZ64gZH/uqKYu6bONq04nziPU
vZ4zu7hK4L7snql/fYCW7qdVfyDtY+X8PJFqhC6tmrz2J333tpy/CocRyn/4
PHdyhcALPcExn84YoBERv9JM0lSJcZeS7F3IW3Vh+Chp3dWMXYXUnWjUGqR5
SCc4qr8aRzsRhcPWvWyZwFeORJrlpegjHim1cj/SaZrHT53c0EMNB/6oyJDe
5Wsue+msHlrhwNoBS+R6/zwzW277H9Kt2miWJh0+94lPvFEXvRRUDP62SOC5
lPPXuOx00dOTOkaepC/9Cx426tyBDmru4OEm/eap5kWnMzvQ7GZVIm+BwBXX
aqall3RQOoNM/17SFhlt2jsf6KCTnHxLofMEFj/rN3f7uzby2y8uJU2aauO9
2/CsNrr7Uu9A0RyBc8xXhLy4tdEmmbqZ7lkCX117pnjGZTsSQXsdfUlTeoMp
3bzbkfTd1baNGQKLjNdWSZVroZTef/9ESXOeHC09q6KFuMdc3zybJvDUlKaS
9pAmus3E56NMumDP5SaTdE30tOC0nDaNwGNrp6rrJDTR+y1SwkUEGS8Bdsfk
P2mgR4EG4jtIi53svXweaaDGwZ8OGlQyXqnTEu+PqCNBLZVdaRQC87z/1C/b
q4Z82Zw6OEi3F392AE81FORxzaR7klwv7/n6sQhVFOZ2ld+EdKqK/pvNsqrI
vP7G45wJAtdavs+7XKKCeCK/dp8ZJ3Cpr7hp2/Q21JPKn1w5RuD4e1kC2XHb
0Fp8Erc0aZ+AaGVu3W2IzufstvoRAkeHCOtBqDI6GHpelXuIwPQ7C2qidymh
fLvc8iODBI5M7Su5Td2KrhScF3g6QOChim17j2duRVvCl0aU+8n35eB97rLA
VpSc2uTp1Ufg+3cdhR7Xb0GJV/xevuwl8Lzp+Rsn721BCoFmJ+R7CNxotKs3
jWkLsohMaj7WTX4/Zj5rtWozUlSe+Bfzl8Br35TefLuzGTVmNMQtdBE4s+PF
/fM8m1H0NeXInHZy/7269GFOVRHtb5Hrq28j8KeA7MqQRQW0h/XhNK2VXO/E
aQ/VSgX0pFTaavtv8n22xgc/P6GA8p1Sfj1qJvAPTl1xvzR5ZHldjOdNE4GT
7ySlU/zkUT5vHHNZI/m+6hIaLPbIo+jrxSrd9QT+7MBxPJgih067FhxeqyHw
vo1Evb2WcmhCZvjaRjWBZVgv7BKSl0OpO586bnwn8O1xl9aoVVk0fnfGYbGK
wJ3LwgdDCmTRiRDe/xrLyHi909u0ISeLnnIGWZZiAst1Fu0t/CeDyqXZxV+X
EthM+91E+BcZdJS9cv7mF3J9t8T9DdSXQadHph/xlhCYxrNduQak0W/Ot2N0
Hwh8ItrQ/yurNCrfvBnRisjxXkguu90shfqnfdlrCwk8or8lystNCoV3+rGe
yifjvbDFEyVIouriD6l73hB46yK7CpySRHNKRoaKeQS+3q7nQ9GSRBnn7JK7
XxJYcO8ta6ufEqgzO6pML4fATus3duWKSqCB0PoMjmwCJ+mM7aicEEd/T3U/
6MokcOvja1mXSsVRU05Z6KVnZLzsWzp9310cRRRmjcc8IfPDWs92kzIxJBHD
9MIrjsAzOZ9EMsI3oSm/QC3pWAJLHb14uc9tE9oVxPStMZrM3zmGP6PQJqTg
EcO9LYocf4ZNsdqyKDp+mLKl9i6BQz7Y59j4iqLhJEWOc3cIfH7qdFfzPlH0
oEJwmSuMwKqLNm8KVUXRxobfisVtAqdosdbET4qgzzwxUS9uEPhhxasPj7xF
0O1P1GaD6wSeOBecMm8jghrri2Ubr5L3PzSkmKNJZg/NnuGJAAI3jTBU/ZsT
RpOsPOzc58l4bf7Ncv6WMKraeqV61o3AGQm2g/BcCB03sc/2PUXmDyvH4V8P
hNCnbR5Z4y5kPGjeOJXrL4RWvV6ydDiR+dVAUZV9jxC64szllOZA7t8lrv3p
g4LoUqWe909rsl67tZk4qQkiFjcGTw0rAg9bpq6FigoitBAeHmlB7k+ma2d6
6AXRCan/tIxMCbyN8U7SlnYBVEmp3xxlROBHXhEyKyECqPCu86efmgRe9RFO
VhzhR64+dAS/Bjk+nxE2lV/8iO7vmrmtGoGjtswkHSvjR2ZxF92rlQns9fYI
o3YKP6Lc2+ecLk/W6zbBbZ/t+VG970erBUEyvoZSlcpq+FBkau/PTQIENnXr
UpIp4UMmRhLB+nxkPUvtWkrP5UP/NE33+nMR+Fmr5EXmu3xo4kLE+zYmAh8x
ChM6ZM6Hll95taF5Khbwd6F4pfCi7FKlr+KzVOziIGwWc50Xta56XJmhUXGn
6KfqheO8SHZd0Dtliop1jxRI3ZXiRTUt1gd+DVIxvU7g6/RMHgSySzv+/KRi
3qcl7TyfuZEYung5romKzWiZ1utp3MjGjBZt3kDF6cJiqfIh3CiuMt7sVQ0V
J1WnuPLu5UY/VfibHDAVmw/245N9XKiHI+v83tdU3HJ3RNNNgAvpLP7R7X9B
xSeqrHZfX+ZE6VafWi/mUvFzoZCDZX2c6GD0pmdxGVRst8gX3pLPiXj/Kl0s
TqbimzJKs+y2nOiX+S2VpFByPpGuWieTOdD6kr5q6TEqzvtCL/jLlB2d/cR2
0cCBvN5H93GbNjuqtb7eW3KIiiVfvXFKl2VHNLVx5de2VLx/y61nPatsKO/8
rvAbZuT7eqm4mlfIhmpH38dXaVHxqyEG8WNKbOjOXy+LzRpUXFpt5+omyoa4
ly0UQ1VJOxX23WVhQ5Fa4ocMtlKxhCuRJTbMiviy09ITJam4cIf9BddMVvRd
snRthoWK36Sc2eOoyIqSeY+b6TJRsVozXVi/ECvitf/66TI9eb8tzL9vMLOi
SzcCFedXKfiSG4zMjbAg/edZdF00CpZ7FTs//JIFGRm8od/bRcHU1nrxHF0W
JOp190TLKwpO0h4TuOfIjErU6gtTnlNwkcfmk2dtmFH1jvvjrtkUfLP95i9H
xIx2d3jOTaRR8O2XTHduKTIjVSPFB/2xFJw5ZJJdRGFCPQoiLB6XKbhO7VpE
TggTcs+T9uO7RMFdZnKPigOYkLmK+9ciPwrOK/3g1uHBhOhuvmFY8aBghjqN
HFtbJvTJ86+RhyMFP9X/w8MnzYQKFE+9H0AULL7zYWDeF0YknpLqe9aQgs+x
v3lSW8CILt5gFJjSp+Ab/d4+81mMSDrLjpuynYLZYoLfXY9iRBZUuuFWRQoO
cmoKB2dGVPnykp0JGwUXbjtcG8nMiAJYWqceNEzhELYZSpAjA2rWuBM6WDuF
OVjbRyLtGdCRqW/Sut+ncO5b7uEsCwZEiZo/3lo6hdmUndNWdBiQq7oB3Vr+
FC74eLd2Ow8Dclzn3TYRO4Xv33ctq6qgRxVlFu3WB6fwbMH7aYo2PTK6cc/Y
xXYKZ9Nw+mEVevSd4Wvxpb1TWOp0O1etPD3iPCRembBnCqs6+Q7/4KdHxn/N
vMp0prCLyfU+RKNDa7q9uiVCU1gmyn5i7A0dQnJdedq/JvHhlEji+3Y6FK5w
P9W+aRIr7dSZrFOhQ7msXP2+dZNYNPppX7siHWLoc3PLrpzEg79jY5lE6ZCh
I9eptcJJbOM3t+K8+A/apQX9j8VP4n8G4hFR9/+B5549yR0HJnFJoXuUV9kG
5J15cLli/ySu8LG/z/d+A3ZG2L97aT2JFwZ09pbnbkABvemuABPyedfSmk2j
N0Dd7+uz5e2TOM3IwKjTaQMOLWctveWfxBxFlxIl6TbAR+RzzETDBG56ZVrx
1modnpo/yjSpncCjdJuefjNahwtaIT8fV03gIpPDRsPb1yEZ1wWbfJ7A2g72
N8wl1mGb3gWNoOcTuJbN1Cxxag0S9ydvfnR7Ahe2xb7ZH7sGJYYuNe47JvCn
uOOa9QOr8Obtl4FQzQk8RfGGXR2r4GUyLf9UZQL7Bk2bvG9YBZY9FiI/5SYw
ZB5YqSxZhUO5Z1okeSbwPoa7XxyiV4Hv3yPq8ZFxDBL//u41WoXnowc1rieM
47TxqCnuzBVIqx2pfB8zjjGvkMOexyvgZCHybSpyHB8fSdO8HbsCI0vXeRxu
j+Nd+7RZhW6uwK8nz79J+I7jU3d3uUafWIFzk5xsDhbjuFdUpqRbbAXSf2ku
ZC+PYemf2SkZScsgRwt+lzc3humNBW0+RC/D82iO4UJiDK+cWL7ccncZTl7n
evN5eAxXFbiLSF5ZhmJr546Sn2O4kyP666rDMry1u/DL48UYVmTDv0YklqGu
uib2+ZExrDLjzg45S+A2vjf/kf0Ylgp7SuinL0H5mfXj4fvG8JHmdoudyUsg
WCDi5mYyhpMSPIysI5bgbX/Cf+waYzhGpzktz2cJjph7aPCwjOFbt8LifPWW
oDR+LIS1cBQfeBSbW9W0CEOVrlJ1eaP4683vfadqF4HDu35/1PNRPJ76fpK1
chEeqL++yZ02il3ibNycihehT+KgxPq9UWyT33ByT+oiHA5F1x45jeIODr1U
mtcijO96L1DLNoprNocyvuZaBEkT4WcTDKMYF4RjJ5ZFuHvxdTzH+gg2/D5x
R4RuETpmZPNMp0ewmFm1QsLsAtjJZrx53jmCJSwzOBu7FiDA6aSt/MsRHKDW
emTbywXwtr+0OGI5grfqvT58bu8CZFPml1tNRjDBtmbzwWwBhr7T+VYajuAB
5n2YxXgB1idOvXukNYKPzEotvtuxAKycu19qi41gqfBhGySzABY5NV+lxoZx
f81JLpXZeUi/OnepIXQYD8rywOa0eTh6r6FjIWgYs2Xd4rZ9NA9WflFU6avD
mOFd2YGg+Hk4paSm5eU9jLODWQ2GI+ZhSr1Pcu7QMD7mYary9/I8XDy/0F29
ZRi3Elu5ztmT90vnibhaPYSddslV0HHMw20jmSEx5iHMQVW66Ht7Duxmqsx8
Ngax9DLzHa6gOZAWsDIoXxzEN295UV9fnYPzR7v6XScGsbt+w/tFvzmQ4/NV
TGgaxE+/xde9d56D3ZZpM0WPBvEmpVO1Pwzn4JUVncCU6iDWZs4hDqzNwrjh
Ro7p/gF8aniS6eDtWZBeHnc/ZTGAt3SufawMmgXxRe7RYOMBfHH/FwHd67MQ
XDsoV6Q9gE+ejsmVvzQL7es8SXybBrC2MZeyxJlZEHCkjEf29WNBVq+Ru1az
cONuVESSXz+uqV2ONRGeBc2rQZVSUX344O7vrkNvZ8Djsd1Pzzt9+F3uSWH5
/Bn426I2UBzch02+MxW7vJ4BCZYnPHsv9OHLO959GcmZAQGV+6meR/rwRfGe
UtYnM5Bu20K5IteHI6Os4rPuzMDc6/NHPnn0YvxFO9/4xAwwOYa3Fr3txiek
KzIbeWfAX1TC61VGN84tSrHbxz0Dg3QMk2kPu3Ft3dp8A8cMRAdxvgn278Yd
rnlSrcwzwK//yUlJvxtXWl2uWVmdhigtDwfRsr+4I8giKmNsGsLCchUu1v/B
Ssq8co6V08D+/oeJU28nbnClvDQMmgary9rfe5s78a0gY5+DN6ahRjSl0Lmi
E7P3hr45d20aPi3OtRzL7sRqB5czngVMg3TjJwMjr06cUPbMXMp3GmZVJEM/
LXTgvWxPBo6dnAa7r4kK0VwdWEya7/GEyTTs+X2hrHe9HTNmuGVp7J6GJqWp
IXWiHR8MZxIJQNOQHGZbU/OzHW8TfarKajgN6YS4wGRiOy4TKRXeqTsNqnYd
1ydk23GAwOV9A0rT4HIzdb1Luw07Ru5X0OOdhpkX7mZlCm1YNNfgyV3uabjH
47qYKdiGhZpfZ3VwTsO11xGJZ2ZbcbiAmUsw2zScT9o60fGuFfsbdPj30k8D
3fDPiQtarXj9xOqF8TkalBTVXA1V+42r89zEZf/S4EnkF3Z9qd9YU6V5x9Mu
GigMaGyd4vqNHSmf6+Q6abBTzYzXZuoXHr6X46bcRoOpOp4iule/sNdLmr5V
Mw3eFts7ySv9wvSDC5SfVTQYit844yzXgjWMkgLn39CgT17tnQ5/C95IlZ96
kUcD56LYL2z0Lfjaw03Fzq9poH73qmBe30+81836WNMLGhzi0RofSf+J+eNl
20qzyPt30jRkpX/ik3vlNHse0+C2RRrXW7FmjN00tCTu0UDU9/a5k+zNuOs7
Vli5Q4NTLw86S8004c9tgqe6wmiQSCTXNBU04eYLDt/TQmhgxS27T1y9Cau/
fi34XzANrtxiEbdQasSVB4R9sgNoQEj3vhCRqMf5HrWuAWfI+e6Zz3Rfq8PD
BqbfHpymgeOzREpxdx1W5Is1eu5GgyiBoQDbp3W4T+LCpR5XGngLRCf4bq7D
V4Rcho8408BUKTPDWeMHtozwTg1yoIGAdM2a4O4a/N3uT9gjaxqcC2G5tV2h
Bhf/qN/524oGz7ZaxOxnqsGGwL/BSzrdyepI2Pdq3CP35E2EBQ20v4V87rWq
xqH83G/vm9Jg2/G/QXYHvuPnK7KslUADM18eFt1TVbizq+jsog4NCm+92nrf
uApv96S9NyWtSz3c2SdThSOWn+kmaNOA38p9IexvJX7ifbbzv+00ON7ncAwf
qsQ2ErEJkRo0qB9R6qeZV+DtJlbvzm2jwUZFrLzWlgp8rqJEr1GZBkFqNuJ+
TBU4z7yBpkl6xPKw7kRZOR7WZJpf3kqD7JmSU0365djyYpj548002H/+y2tn
lTJ8skZjWFCOBtbuixfus5fhiEKNc/dkyfmwfVPxa8I4mPOq3IYMDZpjvi+I
WmA8fUVWhCJNg3HheL59+qX4q8kZ+U5JGigVRt61k/iCh884pY5vIuO7QEt1
uPsD7vU6NTbBTwPbVPb9N9M+YMLnbUokaboT/atizh/wDr9GOzXSrAKI0bKv
GLdO/Pt2kY8Gl72jdBMHivCYpmQdFy8NAkMt0mgjhbimUl7Tl4sGf5wH/wvI
LcTVrqaMsqS3t5s9XnEvxLXSd9p/ctKgLlGy9t/YO9z9ly5Ej/QV5xWDtYm3
WKfYdJCfgwbS8UNdt7rzsZ712aI5VnK9Dg21ejjlY96d76OLSFOd1fr2977B
memlHpdJP/7DvVukPw8nDJdLbrDQILlQUzRq6BV+Fnj1hijpC2oZZ8+cfoV/
8r+x72Mmx7u6h81o5CVO8eBVekkavYq3Gxt9ga9dFm5GpD0yn4wpT+ZiO7pz
gteYyPFZdtxd8MrFTQHG/Vak3zHqvC+fysFzU9/yJEn7/636dYCajYf/ZOyu
ZKQBA9MzjrPTmfj7Do1jkqS339cilC9kYhFiTWKegfx9Vlv6xEwGvvSZ928j
6Xu7u0LPzj3DAQGth8NIt8ceu/SGmo51JV/s2KCnQbzmdW/Z+TQscG5/SC/p
89FXomNWU3EhZvpWTnpTm0u4F9sTvPPgVcVw0gKbV4LaeFLwwuetu31IN9LV
dIDwYyzpX3ngIGkX5DTHLZ+MuS2z7BVIGzf9+nVBKQlrNXcBF+nt0Gnfpp6I
z97ql12go8EaE+H5aFc8vn/UtLSe9HW1PLll44f4lVbitY+kE7oOFx6xiMP6
iWnbckmXqNVm8B+KwWxhZafD/nf91E2DruIH+DtTM82fdNT4hnN05X08vHrb
1520S/yXht3NEfi4eGv/UdIym89mzv29hx85VJjvIy3uX7CRNX4H31w0e2ZM
evOlPesHFkKx+01nqi7pmi2/vtAzhmCBb2waaqTvZnEef8N7C7/thVOKpLVU
d04W6gXhge0MkZKkkbv3QXb7a/i5x74cYdL9YbxqJ7wCsN9lmSJe0vdUggvy
Qy9gruSADxyku2R0dRgMvHHhfrs8lv+NbzHEKtPnNN7wfJPISDqGz3rHnd3H
8cTG/Yv0pNMsXL3v7TfHrWenTOhI99Lb/5hN0oBgm3rW/3nXDRVKWdQBYEtT
xf/zjqufJYzjXWAmituTgXRqpEPRUxcPkE/1ZWMm/TH9yJngJD/oijvwmI30
0MpNf7WgS1AZ9EmGm3RPYu3eLrcrMFySnSxAuuxbS0GY9Q3I7xdhFiPduShd
KCp2E+b7eU/L/u/51m3JXly3gToRV6JE+qpqn1fpvxAwDMj4p0X66PUoHr7Z
MKCYGu80IP1JWePUyZG74O924aw56cOGInvzO8Phk6J+xAHSnGLLpyzKosAM
JT73If3NOelIXGE0JLzSyQ4kbcxyUsf7VwwUd1xJiCKt73pd9933OMBFzHYF
pLvFDgocKHsIsR8dJCtJH/dMKJ/5GA/8W8/8aSPtujTvpJ6XCC1MNTr0ZHxO
BLhr/MhJgsPcyk2ipPkERpLcniaDVMGJExqkPZgL5uMfPoYUQadDLqT7K+lN
B66mga1L7Ptm0muyv/jS7qXDg1nNiGnSIZcmf72yfgqeWQLBguT+C1vqmHc5
9gz+O1r//RhpA5vtjvhyJowOBTUtkH5y8/NpwX+Z4Hoz7qksub/zjkiyn7mT
BUye9rHWpH2mwhZZErJhe5lgSxbpv8bDHrrvcuFu3bEWNzJfnLwpqh+k/xwK
3e9nJJGOEjlzuKrsOYg1UuLqSK/W3Dhk3fQCVFH4b10yH21+k+hoMvUKxsf1
u8XJfNZmG505LlAAr89GiIix0aBIxK4q8HABPKfIzZ4gLV99vozvcQHkxRhM
Z5Kmez3yn7bcW8hmdrLXZqdBR8judA+NdxBJL/nKmcy33eoqasnW76E4TbmR
Subr61zv60Wj38PZ2yeaTLnJ/ctFv5bQ8h4iMxtnU0kL8TEtRh0tAsPDwzl2
POR41W90ebkXg/xJt4/fyXrgbvNvx5/bJaDBSZc3KkDuDxYJuvLyEjiuKNJn
KUiD31E8Ftl0H+HWhRyBPNIvtZR3ewR9BJbdBQEBQjTQ2DJ6sefqJ+A9+dtQ
WISsd/kvLl7z+wKP8Leh22JkPzT4bL9Z/hdQXQyRnidt16B2jo/6BR541B09
K06Di7aFR9K9vsK34dBWOwmyv1hxjMo9UwqSEU+GNaXI8X07xa2hXgYGFAiX
IetrhXCs+J19ZeDzdnXqGWmBtovKf8+VQV7Zs4Ob5WnglFi8J+xVGXw4Y6up
oUDmD2G8q06pHKQrKqX2k/Xa6s/Nm4oKFVB08fICJut7OL0L9z+RKvjwWffv
GbJ/+Jd5g6NZrwrO6jbXi5L9RWSIcEL6sSpYYQ+eryWN5Pgtd6ZVwVZpRZqW
Lg1WflwaO7H5G1R5dsXy6dMgw9t39Lj2d6C1bVSwkf2LqaMInbxNDbxspLaO
kP3RtHbRBvatAW2xSTu8lwYPSpMNHWNroNlyM++jfWS+qHlwIfo3eb36kY3t
fhqUNwz69x2rhd0f7k802NMgK5KlZpv7DzgpnNTHfIwGy++bmvYH1cNTaqym
lwcNjLa76Qin10M8a8V3d08aOPCFp3fgetBJOZp62ouMz7KrN4/SNwCDgg73
aW+yPh/5oGYS2gD7OEboL54n88t3CYP34Y0w9tPzYd1Vsv6Ljb0NsmwGUQVW
oQuRNIioEknDR5shfO65f9J9sv+tvuvxz6MZUsOPKZZGkfElUfToekQzcNnl
ePLG0ODngV44U9cM8bN8ueXxZL9nXP2ccd9PSHCI2306jcwXfL8kjuxvAZe4
QMPX78j1Dj5ywdGpBdQfJgYOF5LrwfbizUnvFhAudZySKSLrQ/6m1tORLXBm
58MjyR/I/qtzBrtWt0BSyA6/pC/k/PN592yBX0D1R2xN32mwT8H7a4Pab0Dh
m/9uIc8HPswTvG8MfkPg1uff7nST+yMyWCXK+jf4ibVPjvaQ/XW+6ydzj9/Q
xiZBy+sn62Mpn/SbrN/w3CZ42GKU7Dflw3aARCt8NokmPs2Q/Rsl8tw51jbY
SDBfjeOYhqReD2tX0TaIjpd4ZsA1DfJpiimHt7aByxGzxlHyvGOdlH9vp3kb
SEs6le/mn4aM3Sk3iDttoHBpTopz0zT43d9cz8XSDudeWdqMbJ6G9vK/27kZ
O6B4bjijjjyPNUdtrRlZ7IRu0d7swFvTcLBrOMGdpQued+jWeoVMgy7jaO2I
UBccborwPh42DSI8ci59Wl3QLiJhAOHkeSoqRLvMqwtaON8xi8VOw6OVn0+1
ervAJJUyK/yMPC/ecPJorfoDEQJr+TsrpiE1KsCdiOgG1RCpfyfYZ2DrlcCe
z8nd0MNoTeRwzoDj7pKEOzndsO8PZ9g0ef6V6r9TLlLRDZnv+rIiBWbgC8uX
Rbnlbtixc2fTL4kZmIy9rjR4pgd2zzU/ea8+AwW/7tA4jHvBpDe1tPTQDNxN
iYruv9xHnuMtg9VezMDZKc1eqeA+6Dr5iVGBPL8nBc2wHb3TB8Kiqd/EyfP9
Ue2Gsbr4PniMc1n5i2ZAbLaxLvNtH3j5fH6zqXwG2BVL3khM9kGY/4fuhE7y
eU84PJVO9IPWUmK5PdcsaATVcT42HIBDbepNOldngW4wUUZgzwBIM3zRDb8x
C+cCpTaFWw1AJ3cCrTd4Ft471RVdPDIAjT2xLvF3ZoF/rDh51/kBYPkwflos
fhbELvlkJ2QNQL3cDfeE/FmY8FqX9+MYhKVfR5RdxmZhVtCYu4pvEMJK7UQY
p2Zhb1hnk4joIGxut7qfS8xCWOLNvyUKgzA6ESu+tDAL/+Rn2AiDQdgUbDn3
gXkOfkTNOij4DsIl3GP8XmEO5uTy1V60DILPX5OB1y5zwD0lfMSxcxAuinIL
LJ+egx3ypSI8fYOQkBd1x8JzDv6OTxz2pgwC/dAVi+kLcxCj7tYgzjYEN3l4
bniGzoH8wBMlLcMhiCrg5tnInYOcpq/WFjlDkDUvNv91eg5aNMftG14Pgaj2
[truncated: 1,743,218 more chars]
